# Supplementary material for: Quantitative genetic analysis of respiratory function and related traits in Bulldogs, French Bulldogs and Pugs
Source: PLoS One. 2026 May 13;21(5):e0348023. doi: 10.1371/journal.pone.0348023 (PMC13170967; doi:10.1371/journal.pone.0348023)
Supplement: S1 Table — (XLSX) [file pone.0348023.s006.xlsx]

## Sheet: Bulldog
Coat colour	Colour group
(NBS) BRINDLE	BS
(NBS) RED & WHITE	BS
BEIGE & BRINDLE	BS
BLACK & BRINDLE	BS
BLACK BRINDLE	BS
BLACK BRINDLE & WHITE	BS
BLACK FAWN & WHITE	BS
BLACK MASK BRINDLE	BS
BLACK WHITE & BRINDLE	BS
BLACK WHITE & RED	BS
BLENHEIM	BS
BLONDE	BS
BRINDLE	BS
BRINDLE & BROWN	BS
BRINDLE & RED	BS
BRINDLE & SILVER	BS
BRINDLE & WHITE	BS
BRINDLE & WHITE DARK EYE PATCH	BS
BRINDLE & WHITE PIED	BS
BRINDLE BLACK & WHITE MARKINGS	BS
BRINDLE BLACK MASK	BS
BRINDLE FAWN & WHITE	BS
BRINDLE PIED	BS
BRINDLE RED & WHITE	BS
BRINDLE WHITE MARKINGS	BS
BRINDLE WITH WHITE CHEST	BS
BROWN & WHITE BRINDLE	BS
BROWN & WHITE PIED	BS
BROWN BLACK BRINDLE & WHITE	BS
BROWN BRINDLE	BS
BROWN BRINDLE & WHITE	BS
BROWN FAWN & WHITE	BS
BROWN GOLD & WHITE	BS
BROWN WITH WHITE MARKINGS	BS
BUFF	BS
CHAMPAGNE FAWN	BS
CHESTNUT RED	BS
CHOCOLATE WITH WHITE MARKINGS	BS
DARK BRINDLE	BS
DARK BRINDLE & FAWN	BS
DARK BRINDLE & WHITE	BS
DARK BRINDLE & WHITE PIED	BS
DARK BROWN & WHITE	BS
DARK FAWN	BS
DARK FAWN & WHITE	BS
DARK RED	BS
DARK RED & WHITE	BS
FALLOW	BS
FALLOW & WHITE	BS
FAWN	BS
FAWN & BLACK BRINDLE	BS
FAWN & BRINDLE	BS
FAWN & RED	BS
FAWN & WHITE	BS
FAWN & WHITE FLASH	BS
FAWN & WHITE PIED	BS
FAWN BLACK & BRINDLE	BS
FAWN BLACK & WHITE MARKINGS	BS
FAWN BLACK MASK	BS
FAWN BLACK MASK/WHITE MARKINGS	BS
FAWN BRINDLE	BS
FAWN BRINDLE & WHITE	BS
FAWN BRINDLE WHITE PARTICOLOUR	BS
FAWN BRINDLE WHITE TRIM	BS
FAWN DARK MASK	BS
FAWN GREY BRINDLE	BS
FAWN PIED	BS
FAWN RED WHITE	BS
FAWN SMUT	BS
FAWN SMUT & WHITE	BS
FAWN TAN & WHITE	BS
FAWN TAN WHITE & BLACK	BS
FAWN WHITE & BEIGE	BS
FAWN WHITE & GREY	BS
FAWN WHITE BLACK MASK	BS
FAWN WHITE MARKINGS	BS
FAWN WHITE TRIM	BS
FAWN WITH WHITE	BS
GINGER	BS
GINGER & WHITE	BS
GOLD	BS
GOLD & WHITE	BS
GOLD FAWN & WHITE TRIM	BS
GOLD WITH BLACK MASK	BS
GOLDEN & WHITE	BS
GOLDEN BRINDLE	BS
GOLDEN BRINDLE & WHITE	BS
GOLDEN BROWN & WHITE	BS
GOLDEN FAWN	BS
GOLDEN FAWN & WHITE	BS
GOLDEN RED & WHITE	BS
HONEY & WHITE	BS
LEMON & WHITE	BS
LEMON BRINDLE	BS
LEMON BRINDLE PARTICOLOUR	BS
LIGHT BRINDLE	BS
LIGHT BRINDLE & WHITE	BS
LIGHT BROWN	BS
LIGHT BROWN & WHITE	BS
LIGHT FAWN	BS
LIGHT FAWN & WHITE	BS
LIGHT RED	BS
LIGHT RED WITH WHITE MARKINGS	BS
LIVER & WHITE	BS
MAHOGANY	BS
MAHOGANY & WHITE	BS
MAHOGANY BRINDLE	BS
MASKED RED	BS
ORANGE & WHITE	BS
ORANGE BRINDLE & WHITE	BS
PIEBALD	BS
PIED	BS
PIED & RED BRINDLE	BS
RED	BS
RED - WHITE FACE	BS
RED & BRINDLE	BS
RED & FAWN	BS
RED & RUST	BS
RED & TAN	BS
RED & WHITE	BS
RED & WHITE & BLACK MASK	BS
RED & WHITE & DARK MARKINGS	BS
RED & WHITE & DARK SHADINGS	BS
RED & WHITE BLACK MARKINGS	BS
RED & WHITE BLACK MASK	BS
RED & WHITE CHEST	BS
RED & WHITE PARTICOLOUR	BS
RED & WHITE PATCHES	BS
RED & WHITE PIED	BS
RED BLACK & WHITE	BS
RED BLACK MASK	BS
RED BLACK MASK & WHITE MARKING	BS
RED BRINDLE	BS
RED BRINDLE & WHITE	BS
RED BRINDLE & WHITE MARKINGS	BS
RED BRINDLE WHITE PARTICOLOUR	BS
RED BROWN & WHITE	BS
RED BROWN WHITE & BLACK MASK	BS
RED FAWN	BS
RED FAWN & WHITE	BS
RED FAWN BRINDLE	BS
RED GOLD & WHITE	BS
RED GOLDEN	BS
RED PIED	BS
RED SMUT	BS
RED SMUT & WHITE	BS
RED WHEATEN	BS
RED WHITE & BRINDLE	BS
RED WHITE & TAN	BS
RED WHITE BLACK	BS
RED WHITE BLAZE	BS
RED WHITE PIED	BS
RED WHITE TRIM	BS
RED WITH DARK MASK	BS
RED WITH WHITE HEAD	BS
RED WITH WHITE MARKINGS	BS
RUBY	BS
RUST & WHITE	BS
RUST RED	BS
SANDY	BS
SANDY & BLACK MASK	BS
SANDY & WHITE	BS
SANDY BRINDLE	BS
SILVER FAWN & WHITE	BS
SMUT	BS
SMUT & WHITE MARKINGS	BS
SMUT FAWN & WHITE	BS
TAN	BS
TAN & WHITE	BS
TAN & WHITE MARKINGS	BS
TAN BLACK BRINDLE & WHITE	BS
TAN BRINDLE	BS
TAN BRINDLE & WHITE	BS
TIGER BRINDLE	BS
TIGER BRINDLE & WHITE	BS
WHITE	BS
White	BS
WHITE & APRICOT	BS
WHITE & APRICOT MARKINGS	BS
WHITE & BLACK	BS
WHITE & BLACK & BRINDLE	BS
WHITE & BLACK & BROWN MARKINGS	BS
WHITE & BLACK BRINDLE MARKINGS	BS
WHITE & BLACK EYE PATCH	BS
WHITE & BLACK HEAD MARKINGS	BS
WHITE & BLACK MARKINGS	BS
WHITE & BRINDLE	BS
WHITE & BRINDLE EAR MARKS	BS
WHITE & BRINDLE EYE PATCH	BS
WHITE & BRINDLE MARKINGS	BS
WHITE & BRINDLE PARTICOLOUR	BS
WHITE & BRINDLE PIED	BS
WHITE & BRINDLE TAIL PATCH	BS
WHITE & BROWN EAR PATCH	BS
WHITE & BROWN MARKINGS	BS
WHITE & BROWN PATCH	BS
WHITE & BROWN PIED	BS
WHITE & CHAMPAGNE	BS
WHITE & CHOCOLATE MARKINGS	BS
WHITE & CREAM	BS
WHITE & DARK BRINDLE	BS
WHITE & DARK SHADING	BS
WHITE & FAWN	BS
WHITE & FAWN BRINDLE	BS
WHITE & FAWN PARTICOLOUR	BS
WHITE & FAWN PIED	BS
WHITE & FAWN SMUT	BS
WHITE & FAWN SPOTS	BS
WHITE & GOLD	BS
WHITE & GOLD MARKINGS	BS
WHITE & HONEY	BS
WHITE & ORANGE	BS
WHITE & RED	BS
WHITE & RED & BLACK	BS
WHITE & RED BRINDLE	BS
WHITE & RED EAR MARKS	BS
WHITE & RED EYE MARKS	BS
WHITE & RED EYE PATCH	BS
WHITE & RED FAWN	BS
WHITE & RED HEAD MARKINGS	BS
WHITE & RED MARKINGS	BS
WHITE & RED PATCHES	BS
WHITE & RED PIED	BS
WHITE & SANDY MARKINGS	BS
WHITE & TAN	BS
WHITE & TAN EYE PATCH	BS
WHITE & TAN MARKINGS	BS
WHITE BLACK & BROWN	BS
WHITE BRINDLE EARS	BS
WHITE BRINDLE HEAD MARKINGS	BS
WHITE BROWN & BLACK	BS
WHITE BROWN BRINDLE	BS
WHITE BROWN EAR	BS
WHITE BROWN EYE & EAR PATCH	BS
WHITE FAWN MARKINGS	BS
WHITE FAWN PATCH	BS
WHITE GOLD & BRINDLE	BS
WHITE MARKINGS	BS
WHITE MARKINGS ON HEAD & EARS	BS
WHITE PIED	BS
WHITE RED EAR	BS
WHITE RED PIED	BS
WHITE RED SPOT	BS
WHITE SMUT	BS
WHITE SPOTTED	BS
WHITE TAN & BLACK	BS
WHITE TICKED	BS
WHITE TRIM	BS
WHITE WITH BLACK BROWN PATCHES	BS
WHITE WITH BLACK EARS	BS
WHITE WITH BLACK EYE PATCH	BS
WHITE WITH BLACK MARKINGS	BS
WHITE WITH BLACK PATCHES	BS
WHITE WITH BLACK SPOTS	BS
WHITE WITH BLACK TAIL MARKING	BS
WHITE WITH BRINDLE MARKINGS	BS
WHITE WITH BRINDLE PATCH	BS
WHITE WITH BRINDLE PATCHES	BS
WHITE WITH BRINDLE SPOT	BS
WHITE WITH BROWN EYE PATCH	BS
WHITE WITH BROWN MARKING	BS
WHITE WITH BROWN PATCHES	BS
WHITE WITH BROWN SPECKS	BS
WHITE WITH EAR & EYE MARKINGS	BS
WHITE WITH EAR MARKING	BS
WHITE WITH EAR MARKINGS	BS
WHITE WITH EAR PATCH	BS
WHITE WITH EYE PATCH	BS
WHITE WITH FAWN HEAD MARKINGS	BS
WHITE WITH FAWN PATCHES	BS
WHITE WITH HEAD MARKING	BS
WHITE WITH HEAD MARKINGS	BS
WHITE WITH MARKINGS	BS
WHITE WITH RED	BS
WHITE WITH RED BLACK MARKINGS	BS
WHITE WITH RED EAR MARKING	BS
WHITE WITH RED EARS	BS
WHITE WITH RED EYE & EAR MARKS	BS
WHITE WITH RED EYE PATCH	BS
WHITE WITH RED MARKINGS	BS
WHITE WITH RED PATCH	BS
WHITE WITH RED PATCHES	BS
WHITE WITH SILVER BRINDLE MARK	BS
WHITE/BRINDLE TRIM	BS
WHITE/FAWN TRIM	BS
YELLOW & WHITE	BS
(NBS) BLACK	NBS
(NBS) BLACK & CREAM BRINDLE	NBS
(NBS) BLACK & TAN	NBS
(NBS) BLACK & TAN BRINDLE	NBS
(NBS) BLACK & TAN WITH WHITE MARKINGS	NBS
(NBS) BLACK & WHITE	NBS
(NBS) BLACK & WHITE WITH TAN MARKINGS	NBS
(NBS) BLUE	NBS
(NBS) BLUE & TAN	NBS
(NBS) BLUE & WHITE	NBS
(NBS) BLUE FAWN	NBS
(NBS) BLUE FAWN WITH WHITE MARKINGS OR PATCHES	NBS
(NBS) BLUE WITH WHITE OR TAN MARKINGS OR PATCHES	NBS
(NBS) BLUE WITH WHITE, SABLE, TAN MARKINGS	NBS
(NBS) BROWN	NBS
(NBS) BROWN WITH TAN MARKINGS	NBS
(NBS) BROWN WITH TAN OR WHITE MARKINGS	NBS
(NBS) CHOCOLATE & TAN	NBS
(NBS) CHOCOLATE & WHITE	NBS
(NBS) CREAM	NBS
(NBS) SABLE	NBS
(NBS) SABLE WITH TAN OR WHITE MARKINGS	NBS
ASH GREY	NBS
BEIGE	NBS
BEIGE & FAWN	NBS
BEIGE & WHITE	NBS
BISCUIT	NBS
BLACK & BEIGE	NBS
BLACK & BROWN	NBS
BLACK & FAWN	NBS
BLACK & TAN	NBS
BLACK & WHITE	NBS
BLACK GREY & WHITE	NBS
BLACK RED & WHITE	NBS
BLACK TAN & WHITE	NBS
BLUE	NBS
BLUE & TAN	NBS
BLUE BRINDLE & WHITE	NBS
BLUE FAWN	NBS
BRINDLE & BLACK	NBS
BROWN	NBS
BROWN & BLACK	NBS
BROWN & FAWN	NBS
BROWN & RED	NBS
BROWN & TAN	NBS
BROWN & TAN MARKINGS	NBS
BROWN & WHITE	NBS
BROWN BLACK & WHITE	NBS
BROWN MINK & WHITE	NBS
BROWN RED AND WHITE	NBS
BROWN WHITE BLAZE	NBS
BROWN WHITE MARKINGS	NBS
CHAMPAGNE	NBS
CHAMPAGNE & WHITE	NBS
CHAMPAGNE & WHITE MARKINGS	NBS
CHAMPAGNE BRINDLE	NBS
CHAMPAGNE GREY & WHITE	NBS
CHARCOAL GREY & WHITE	NBS
CHOCOLATE	NBS
CHOCOLATE & TAN	NBS
CHOCOLATE & WHITE	NBS
CHOCOLATE BROWN	NBS
CHOCOLATE BROWN & WHITE	NBS
CHOCOLATE TRICOLOUR	NBS
COLOUR NOT RECOGNISED BY KC	NBS
CREAM	NBS
CREAM & WHITE	NBS
CREAM BRINDLE	NBS
DAPPLE	NBS
DARK BROWN	NBS
DARK GRIZZLE & TAN	NBS
EBONY	NBS
FAWN & BLACK	NBS
FAWN & GOLD	NBS
FAWN BLACK & WHITE	NBS
FAWN BLACK MARKINGS	NBS
FAWN WHITE & BLACK	NBS
GOLD BLACK & WHITE	NBS
GREY & WHITE	NBS
GREY & WHITE BRINDLE	NBS
GREY & WHITE MARKINGS	NBS
GREY & WHITE SMUT	NBS
GREY BLACK & WHITE	NBS
GREY BRINDLE	NBS
GREY BRINDLE & WHITE	NBS
GREY FAWN	NBS
GREY FAWN & WHITE	NBS
GREY SMUT	NBS
GRIZZLE & WHITE	NBS
HARLEQUIN	NBS
HONEY BLACK & WHITE	NBS
LIGHT RED WHITE & BLACK TRIM	NBS
LILAC	NBS
LILAC TRICOLOUR	NBS
LIVER BLACK & WHITE	NBS
MAHOGANY BRINDLE & WHITE	NBS
MINK & WHITE	NBS
MINK & WHITE & GREY	NBS
PARTICOLOUR	NBS
RED & BLACK	NBS
RED SABLE	NBS
SABLE	NBS
SABLE & WHITE	NBS
SILVER & WHITE	NBS
SILVER BEIGE	NBS
SILVER BRINDLE	NBS
SILVER BRINDLE & WHITE	NBS
SILVER FAWN	NBS
SILVER GREY & TAN	NBS
SILVER GREY & WHITE	NBS
SMOKE & FAWN	NBS
SMOKE & WHITE	NBS
STEEL GREY	NBS
TAN BLACK & WHITE	NBS
TAWNY	NBS
TAWNY & WHITE	NBS
TRICOLOUR	NBS
WHITE & BEIGE	NBS
WHITE & BLACK SPOTS	NBS
WHITE & BLUE FAWN	NBS
WHITE & BROWN	NBS
WHITE & DARK MARKINGS	NBS
WHITE & GREY	NBS
WHITE & SABLE	NBS
WHITE & SILVER	NBS
WHITE BLACK & TAN	NBS
WHITE CHAMPAGNE	NBS
WHITE FAWN & BLACK	NBS
WHITE FAWN & BLACK EYE PATCH	NBS
WHITE WITH BLACK EAR	NBS
WHITE WITH BROWN MASK	NBS
GREY & WHITE & TAN	NBS

## Sheet: French Bulldog
Coat colour	Colour group
(NBS) BLACK & TAN BRINDLE	BS
(NBS) BLACK & WHITE	BS
(NBS) BLACK BRINDLE	BS
(NBS) BRINDLE	BS
(NBS) WHITE & BLACK	BS
APRICOT FAWN WITH BLACK MASK	BS
BEIGE & FAWN BRINDLE	BS
BLACK & BRINDLE	BS
BLACK & BRINDLE MARKINGS	BS
BLACK & WHITE PIED	BS
BLACK BRINDLE	BS
BLACK BRINDLE & WHITE	BS
BLACK BRINDLE & WHITE MARKINGS	BS
BLACK BRINDLE PIED	BS
BLACK BRINDLE WHITE MARKINGS	BS
BLACK BRINDLE WITH WHITE CHEST	BS
BLACK FAWN	BS
BLACK MASKED FAWN	BS
BLACK PIED	BS
BLACK WHITE PIED	BS
BLACK WITH WHITE BLAZE	BS
BRINDLE	BS
BRINDLE & WHITE	BS
BRINDLE & WHITE PIED	BS
BRINDLE BLACK & WHITE	BS
BRINDLE PARTICOLOUR	BS
BRINDLE PIED	BS
BRINDLE WHITE MARKING	BS
BRINDLE WHITE MARKINGS	BS
BRINDLE WHITE PARTICOLOUR	BS
BRINDLE WITH WHITE CHEST	BS
BRINDLE WITH WHITE FLASH	BS
BROWN BRINDLE	BS
DARK BRINDLE	BS
DARK BRINDLE & WHITE	BS
DARK BRINDLE & WHITE MARKINGS	BS
DARK BRINDLE WITH WHITE CHEST	BS
DARK FAWN	BS
FAWN	BS
FAWN & BLACK	BS
FAWN & BLACK MUZZLE	BS
FAWN & BRINDLE	BS
FAWN & WHITE	BS
FAWN & WHITE PIED	BS
FAWN BLACK FACE	BS
FAWN BLACK MARKINGS	BS
FAWN BLACK MASK	BS
FAWN BRINDLE	BS
FAWN DARK MASK	BS
FAWN DARK MASK & WHITE TRIM	BS
FAWN PIED	BS
FAWN WHITE BLACK MASK	BS
FAWN WHITE MARKINGS	BS
FAWN WITH BLACK MASK	BS
FAWN WITH WHITE	BS
LEMON & WHITE	BS
LEMON PIED	BS
LIGHT BRINDLE	BS
PALE FAWN	BS
PARTICOLOUR	BS
PIED	BS
PIED BLACK MASK	BS
PIED BLACK WHITE	BS
SEAL BRINDLE & WHITE	BS
SHADED FAWN	BS
TIGER BRINDLE	BS
WHITE & BLACK	BS
WHITE & BLACK EYE PATCH	BS
WHITE & BLACK MARKINGS	BS
WHITE & BLACK PIED	BS
WHITE & BRINDLE	BS
WHITE & BRINDLE PIED	BS
WHITE & FAWN	BS
WHITE BLACK PIED	BS
WHITE FAWN & GOLD PARTICOLOUR	BS
WHITE PIED	BS
WHITE WITH BLACK MARKING	BS
WHITE WITH BLACK MARKINGS	BS
WHITE WITH BLACK PATCH	BS
WHITE WITH BRINDLE MARKINGS	BS
WHITE WITH BROWN PATCHES	BS
WHITE WITH FAWN MARKINGS	BS
(NBS) BLACK	NBS
(NBS) BLACK & TAN	NBS
(NBS) BLACK & TAN WITH WHITE MARKINGS	NBS
(NBS) BLACK WITH WHITE MARKINGS	NBS
(NBS) BLUE	NBS
(NBS) BLUE & CREAM	NBS
(NBS) BLUE & TAN	NBS
(NBS) BLUE & TAN BRINDLE	NBS
(NBS) BLUE & WHITE	NBS
(NBS) BLUE FAWN	NBS
(NBS) BLUE FAWN WITH WHITE MARKINGS OR PATCHES	NBS
(NBS) BLUE WITH WHITE MARKINGS	NBS
(NBS) BLUE WITH WHITE MARKINGS OR PATCHES	NBS
(NBS) BLUE WITH WHITE OR TAN MARKINGS OR PATCHES	NBS
(NBS) BLUE WITH WHITE, SABLE, TAN MARKINGS	NBS
(NBS) BROWN	NBS
(NBS) BROWN & WHITE	NBS
(NBS) BROWN WITH TAN MARKINGS	NBS
(NBS) BROWN WITH TAN OR WHITE MARKINGS	NBS
(NBS) CHOCOLATE & CREAM	NBS
(NBS) CHOCOLATE & TAN	NBS
(NBS) CREAM	NBS
(NBS) ISABELLA & TAN	NBS
(NBS) LILAC & WHITE	NBS
(NBS) RED	NBS
(NBS) SABLE	NBS
(NBS) SABLE WITH TAN OR WHITE MARKINGS	NBS
(NBS) TAN & WHITE	NBS
BEIGE & FAWN	NBS
BEIGE CREAM	NBS
BLACK	NBS
BLACK & FAWN	NBS
BLACK & TAN	NBS
BLACK & TAN WITH WHITE MARKINGS	NBS
BLACK & WHITE	NBS
BLACK & WHITE PATCHES	NBS
BLACK WHITE & FAWN	NBS
BLACK WITH WHITE CHEST	NBS
BLACK WITH WHITE MARKING	NBS
BLACK WITH WHITE MARKINGS	NBS
BLUE	NBS
BLUE - NOT KC RECOGNISED	NBS
BLUE & TAN	NBS
BLUE BRINDLE	NBS
BLUE BRINDLE & WHITE	NBS
BLUE FAWN	NBS
BLUE FAWN & BLACK MUZZLE	NBS
BLUE WITH WHITE MARKINGS	NBS
BRINDLE & BLACK	NBS
BRONZE & TAN	NBS
BROWN	NBS
BROWN & BLACK	NBS
BROWN & TAN WITH WHITE MARKINGS	NBS
BROWN & WHITE	NBS
BUFF	NBS
CHOCOLATE & TAN	NBS
CINNAMON	NBS
COLOUR NOT RECOGNISED BY KC	NBS
CREAM	NBS
CREAM WITH BLUE MARKINGS	NBS
FAWN & GREY & WHITE MARKINGS	NBS
FAWN & SABLE	NBS
FAWN BLACK & WHITE MARKINGS	NBS
FAWN BLUE & WHITE	NBS
FAWN SABLE	NBS
GREY	NBS
GREY & WHITE	NBS
GREY BRINDLE	NBS
LILAC	NBS
LILAC & TAN	NBS
LILAC & TAN PARTICOLOUR	NBS
RED	NBS
RED & FAWN	NBS
RED & WHITE	NBS
RED & WHITE PIED	NBS
RED FAWN	NBS
RED FAWN BLACK MASK	NBS
RED PIED	NBS
SABLE	NBS
SABLE WITH WHITE CHEST	NBS
SILVER BRINDLE	NBS
SILVER FAWN	NBS
TAN	NBS
TAN & BLACK	NBS
TAN & WHITE MARK	NBS
TAN PIED	NBS
TRICOLOUR	NBS
WHITE	NBS
WHITE & BLACK & BRINDLE	NBS
WHITE & RED	NBS
WHITE WITH RED MARKINGS	NBS

## Sheet: Pug
Coat colour	Colour group
APRICOT	BS
APRICOT FAWN	BS
APRICOT FAWN WITH BLACK MASK	BS
APRICOT WITH BLACK MASK	BS
BEIGE	BS
BEIGE WITH BLACK MASK	BS
BLACK	BS
BLACK MASKED FAWN	BS
BUFF BLACK MASK	BS
FAWN	BS
FAWN & BLACK	BS
FAWN & BLACK MUZZLE	BS
FAWN BLACK MASK	BS
FAWN BLACK MASK & EARS	BS
FAWN BLACK MUZZLE	BS
FAWN BLACK POINTS	BS
FAWN WHITE BLACK MASK	BS
FAWN WITH BLACK MASK	BS
HONEY	BS
LIGHT BROWN	BS
LIGHT FAWN	BS
SILVER & BLACK MASK	BS
SILVER FAWN BLACK MASK	BS
SILVER WITH BLACK MASK	BS
TAN & BLACK MASK	BS
(NBS) BLACK & TAN	NBS
(NBS) BLACK WITH WHITE, TAN OR SABLE MARKINGS	NBS
(NBS) BLUE	NBS
(NBS) BLUE WITH WHITE, TAN OR SABLE MARKINGS	NBS
(NBS) BROWN	NBS
(NBS) BROWN WITH WHITE, TAN OR BLACK MARKINGS	NBS
(NBS) CREAM	NBS
(NBS) CREAM - NO BLACK MASK	NBS
(NBS) SABLE	NBS
(NBS) SILVER-NO BLACK MASK	NBS
(NBS) WHITE	NBS
APRICOT & FAWN WITH BLACK MASK	NBS
APRICOT & WHITE	NBS
BEIGE & WHITE	NBS
BLACK & APRICOT	NBS
BLACK & BROWN	NBS
BLACK & FAWN	NBS
BLACK & WHITE	NBS
BLACK WITH WHITE CHEST	NBS
BLACK WITH WHITE MARKING	NBS
BLACK WITH WHITE MARKINGS	NBS
BLUE & TAN	NBS
BLUE & TAN WITH WHITE MARKINGS	NBS
BRINDLE - NOT KC RECOGNISED	NBS
BROWN	NBS
BROWN & BLACK	NBS
BROWN BLACK MASK	NBS
CHOCOLATE	NBS
CINNAMON	NBS
COLOUR NOT RECOGNISED BY KC	NBS
CREAM	NBS
CREAM & BLACK MASK & MARKINGS	NBS
CREAM & DARK MASK	NBS
CREAM BLACK MASK	NBS
DARK FAWN	NBS
FAWN & TAN	NBS
FAWN BLACK & WHITE	NBS
FAWN BLACK MARKINGS	NBS
FAWN WHITE PARTICOLOUR	NBS
PLATTEN	NBS
SABLE	NBS
SILVER	NBS
SILVER & BLACK	NBS
SILVER & FAWN	NBS
SILVER FAWN	NBS
SILVER GREY	NBS
TAN	NBS
TAWNY	NBS
WHEATEN	NBS
WHITE - NOT KC RECOGNISED	NBS
YELLOW	NBS
WHITE TAN & BLACK	NBS
