# Supplementary material for: Quantitative genetic analysis of respiratory function and related traits in Bulldogs, French Bulldogs and Pugs
Source: PLoS One. 2026 May 13;21(5):e0348023. doi: 10.1371/journal.pone.0348023 (PMC13170967; doi:10.1371/journal.pone.0348023)
Supplement: S3 Table — (CSV) [file pone.0348023.s008.csv]

pid	ps	pd	nsex	f	colour_group	show_fam	yob	litter	RFG	PCA1	PCA2	PCA3
1	0	0	1	0	NA	0	1900	1	Not tested	14.10761317	5.615955992	-5.256993965
2	0	0	1	0	BS	0	1900	2	Not tested	11.60663419	6.557840433	-4.172230783
3	0	0	1	0	BS	0	1900	3	Not tested	14.26777924	5.723335005	-5.246613592
4	0	0	2	0	NA	0	1900	4	Not tested	14.26777922	5.723334908	-5.246613488
5	0	0	2	0	NA	0	1900	5	Not tested	14.26804986	5.723730048	-5.247142045
6	0	0	1	0	BS	0	1900	6	Not tested	3.840354107	6.343373981	-2.522067532
7	0	0	1	0	BS	0	1900	7	Not tested	14.82155127	5.742310149	-5.418422401
8	0	0	1	0	BS	0	1900	8	Not tested	14.65436954	5.973657396	-5.265989461
9	1	5	1	0	BS	0	1900	9	Not tested	13.36314919	5.491860791	-5.119780843
10	2	0	1	0	BS	2	1900	10	Not tested	9.282095159	6.852263986	-3.13449355
11	3	4	2	0	BS	2	1900	11	Not tested	13.44282639	5.544957044	-5.113797782
12	0	0	2	0	NA	0	1900	12	Not tested	14.230976	6.170703058	-5.302504298
13	0	0	2	0	NA	0	1900	13	Not tested	5.912084526	5.731731502	-3.060336393
14	0	0	2	0	BS	0	1900	14	Not tested	9.668617502	6.7305344	-3.189623582
15	0	0	2	0	NA	0	1900	15	Not tested	14.72031507	5.910782498	-5.27426097
16	0	0	1	0	BS	0	1900	16	Not tested	10.17709659	7.336253293	-3.048789522
17	0	0	1	0	BS	0	1900	17	Not tested	14.6048726	6.126806984	-5.348709016
18	6	13	1	0	BS	2	1900	18	Not tested	-4.303163555	5.867524847	-0.473729783
19	2	12	1	0	BS	2	1900	19	Not tested	12.14411547	6.603822257	-4.623831536
20	9	11	1	0	BS	5	1971	16084	Not tested	11.74995622	5.156859161	-4.844981601
21	0	0	1	0	NA	0	1900	20	Not tested	14.7338171	5.898952487	-5.375511067
22	7	0	1	0	BS	2	1900	21	Not tested	14.90318581	5.809913549	-5.422343597
23	8	15	1	0	NA	2	1900	22	Not tested	14.31485707	5.951176525	-5.164915452
24	0	0	1	0	NA	0	1900	23	Not tested	12.00061212	6.803986962	-3.599523263
25	0	0	1	0	BS	0	1900	24	Not tested	13.50299938	6.288315511	-4.876691238
26	0	0	1	0	BS	0	1900	25	Not tested	13.35454603	6.536739969	-4.829031105
27	0	0	2	0	NA	0	1900	26	Not tested	10.1770966	7.336253235	-3.048788715
28	0	0	2	0	NA	0	1900	27	Not tested	14.96792776	6.090990858	-5.360190235
29	0	0	2	0	NA	0	1900	28	Not tested	14.7338171	5.898952744	-5.375511517
30	10	14	2	0	NA	5	1900	29	Not tested	4.051942808	7.619627116	-0.973866963
31	0	0	2	0	NA	0	1900	30	Not tested	15.02008712	5.884534113	-5.409254632
32	0	0	2	0	NA	0	1900	31	Not tested	13.05033149	6.51040801	-4.818724301
33	0	0	2	0	NA	0	1900	32	Not tested	14.34655988	5.88587426	-5.138839847
34	0	0	2	0	NA	0	1900	33	Not tested	12.00061214	6.803986902	-3.599523569
35	0	0	2	0	NA	0	1900	34	Not tested	13.50299939	6.288315364	-4.876691479
36	0	0	2	0	NA	0	1900	35	Not tested	13.35454604	6.536740027	-4.829031159
37	0	0	2	0	NA	0	1900	36	Not tested	14.34646327	5.88575002	-5.138763524
38	18	30	1	0	BS	5	1972	16085	Not tested	-10.97304874	8.395651744	3.653420027
39	16	27	1	0	BS	2	1900	37	Not tested	5.262089254	8.769836263	-0.720130804
40	0	0	1	0	NA	0	1900	38	Not tested	12.88859673	5.816868535	-4.866452039
41	6	32	1	0	BS	2	1900	39	Not tested	6.403133048	7.035049085	-3.110184558
42	0	0	1	0	BS	0	1900	40	Not tested	14.0121869	5.511708439	-5.252269432
43	22	31	1	0	BS	3	1900	41	Not tested	14.88887761	5.829938818	-5.445476508
44	17	28	1	0	BS	2	1900	42	Not tested	14.66149097	6.297928837	-5.335088354
45	23	33	1	0	NA	1	1900	43	Not tested	13.5845239	5.902594919	-4.911337101
46	0	0	1	0	BS	0	1900	44	Not tested	15.00749771	5.918601432	-5.392273767
47	0	0	1	0	NA	0	1900	45	Not tested	14.94425394	6.061690473	-5.314140581
48	0	0	1	0	NA	0	1900	46	Not tested	14.33965325	5.946651585	-5.359347935
49	0	0	2	0	NA	0	1900	47	Not tested	14.93921063	5.856450861	-5.432439514
50	19	0	2	0	BS	3	1900	48	Not tested	12.0343602	6.361468715	-4.568747953
51	25	35	2	0	NA	2	1900	49	Not tested	11.91338772	6.67453978	-4.374387531
52	26	36	2	0	NA	2	1900	50	Not tested	11.61650549	7.171221719	-4.279135223
53	21	29	2	0	NA	0	1900	51	Not tested	14.37482992	5.896080478	-5.3714708
54	0	0	2	0	NA	0	1900	52	Not tested	14.15214783	5.513512002	-5.228870539
55	24	34	2	0	NA	0	1900	53	Not tested	8.908839161	7.70565044	-1.820966125
56	20	37	2	0	NA	4	1900	54	Not tested	12.30192858	5.505249877	-4.751255447
57	0	0	2	0	NA	0	1900	55	Not tested	13.17441173	5.895021177	-4.830441594
58	0	0	2	0	NA	0	1900	56	Not tested	14.86134798	6.233172472	-5.319760554
59	0	0	2	0	NA	0	1900	57	Not tested	14.94425394	6.061690377	-5.314139789
60	0	0	2	0	NA	0	1900	58	Not tested	14.33965327	5.946651603	-5.359347729
61	38	50	1	0.015625	BS	6	1900	59	Not tested	-1.184244222	7.49060125	0.129347189
62	20	53	1	0	BS	4	1976	16086	Not tested	12.52782087	5.292485925	-5.203160831
63	0	0	1	0	BS	0	1900	60	Not tested	15.00578248	5.931012104	-5.416122414
64	40	57	1	0	BS	0	1900	61	Not tested	11.11335256	5.849119594	-4.299715439
65	42	54	1	0	NA	2	1900	62	Not tested	13.14160294	5.124533785	-5.090070669
66	48	60	1	0	BS	0	1900	63	Not tested	13.58656121	5.99148429	-5.339292126
67	0	0	1	0	BS	0	1900	64	Not tested	11.51384376	4.509290712	-4.676667252
68	41	52	1	0	BS	4	1972	16087	Not tested	5.535454797	8.319836298	-2.578362608
69	44	58	1	0	NA	3	1900	65	Not tested	14.5299474	6.596665367	-5.267658231
70	0	0	1	0	BS	0	1900	66	Not tested	14.18569895	6.373639643	-4.822295663
71	0	0	1	0	BS	0	1900	67	Not tested	14.65124361	5.884256855	-5.352135844
72	0	0	1	0	NA	0	1900	68	Not tested	15.00044196	6.06589986	-5.312941461
73	0	0	2	0	NA	0	1900	69	Not tested	7.79145374	3.557880134	-5.178213559
74	39	55	2	0	BS	3	1900	70	Not tested	0.900569711	10.03669195	2.287950474
75	45	56	2	0	BS	1	1974	16088	Not tested	11.44879251	5.668697175	-4.346219476
76	43	49	2	0	NA	3	1900	71	Not tested	14.76180263	5.795484863	-5.484590545
77	0	0	2	0	NA	0	1900	72	Not tested	13.20060489	5.093834788	-5.050281392
78	0	0	2	0	NA	0	1900	73	Not tested	11.51384375	4.509290792	-4.676666695
79	0	0	2	0	NA	0	1900	74	Not tested	12.1995734	5.101867669	-4.745085636
80	39	51	2	0	BS	4	1971	16089	Not tested	5.406714753	8.490723065	-1.539438522
81	0	0	2	0	BS	0	1900	75	Not tested	14.18569896	6.373639506	-4.822295759
82	0	0	2	0	NA	0	1900	76	Not tested	14.91434999	5.914801118	-5.418352149
83	0	0	2	0	NA	0	1900	77	Not tested	10.3155371	4.577343934	-4.988758969
84	46	0	2	0	BS	2	1900	78	Not tested	14.92101295	5.933668941	-5.402867041
85	0	0	2	0	NA	0	1900	79	Not tested	14.4060238	5.990045764	-5.503800503
86	0	0	2	0	NA	0	1900	80	Not tested	13.31644216	5.205627935	-5.041087605
87	0	0	2	0	BS	0	1900	81	Not tested	14.89515664	5.919256869	-5.38612512
88	0	0	2	0	NA	0	1900	82	Not tested	14.64898754	5.880878835	-5.347869544
89	0	0	2	0	NA	0	1900	83	Not tested	15.01208194	6.003376458	-5.315710279
90	47	59	2	0	NA	0	1900	84	Not tested	14.79567521	6.221442403	-5.248793036
91	68	80	1	0	BS	6	1973	16090	Not tested	-0.768856362	9.719058318	-0.077020219
92	66	82	1	0	NA	2	1900	85	Not tested	14.07197532	5.966120075	-5.417599614
93	0	0	1	0	NA	0	1900	86	Not tested	14.94917067	6.128032857	-5.408512735
94	38	74	1	0	BS	6	1974	16091	Not tested	-14.55087973	12.07170708	8.177473447
95	0	0	1	0	BS	0	1971	87	Not tested	13.41761138	5.786809802	-5.1778105
96	69	90	1	0	BS	1	1970	16092	Not tested	14.36341019	6.724949325	-5.123334406
97	18	73	1	0	BS	3	1971	16093	Not tested	-5.556162828	2.370077108	-2.624642907
98	0	0	1	0	NA	0	1900	88	Not tested	15.02630428	5.906547322	-5.410096502
99	71	88	1	0	BS	2	1968	16094	Not tested	14.2063179	5.861638411	-5.318402045
100	0	0	1	0	BS	0	1900	89	Not tested	14.94452103	5.943434841	-5.425122892
101	65	77	1	0	BS	1	1975	16095	Not tested	11.27914146	4.301684628	-4.74126524
102	70	81	1	0	BS	4	1900	90	Not tested	13.27759958	6.843325398	-4.263258223
103	6	0	1	0	BS	2	1900	91	Not tested	9.420580197	6.122817347	-3.980073722
104	0	0	1	0	NA	0	1900	92	Not tested	14.78064625	5.85477841	-5.443708116
105	0	0	1	0	NA	0	1900	93	Not tested	15.04655057	5.936878031	-5.380041
106	0	0	1	0	NA	0	1900	94	Not tested	15.03218564	5.890804956	-5.405086019
107	67	78	1	0	NA	2	1900	95	Not tested	9.698053221	3.821654064	-4.31531007
108	0	87	1	0	BS	2	1900	96	Not tested	14.69635647	5.934978288	-5.390585197
109	0	0	1	0	BS	0	1971	97	Not tested	14.9836005	5.917437828	-5.413275804
110	0	0	2	0	NA	0	1900	98	Not tested	14.94917066	6.12803286	-5.408512483
111	0	0	2	0	NA	0	1900	99	Not tested	13.68710687	5.605477993	-5.346788666
112	64	79	2	0	NA	2	1900	100	Not tested	8.763616822	4.676049223	-3.8884498
113	19	85	2	0	BS	3	1972	16096	Not tested	13.19763249	6.415411394	-5.134861589
114	61	75	2	0	BS	6	1900	101	Not tested	2.162901485	6.496969289	-1.137982503
115	0	0	2	0	NA	0	1900	102	Not tested	15.02691075	5.964701618	-5.371265705
116	0	0	2	0	NA	0	1900	103	Not tested	15.02630428	5.906547107	-5.410096337
117	63	12	2	0	NA	2	1900	104	Not tested	14.53131894	6.080022017	-5.395861121
118	0	0	2	0	NA	0	1900	105	Not tested	14.90150494	6.060493315	-5.296092001
119	0	0	2	0	NA	0	1900	106	Not tested	14.08929913	6.074668033	-5.527995253
120	62	76	2	0	NA	4	1900	107	Not tested	13.59624055	5.563598145	-5.355021802
121	0	0	2	0	NA	0	1900	108	Not tested	14.85680463	5.749288034	-5.40139274
122	0	0	2	0	BS	0	1900	109	Not tested	14.80704138	5.823673636	-5.415546033
123	0	0	2	0	NA	0	1900	110	Not tested	14.98749085	6.012676793	-5.401299467
124	0	0	2	0	NA	0	1900	111	Not tested	14.72782221	5.934607395	-5.364272625
125	0	0	2	0	NA	0	1900	112	Not tested	14.95539943	6.08461032	-5.344666919
126	39	84	2	0	NA	6	1900	113	Not tested	9.918594614	7.381878325	-3.082688718
127	67	78	2	0	NA	2	1900	114	Not tested	9.751169821	3.805239053	-4.335853462
128	72	89	2	0	NA	0	1900	115	Not tested	14.92550086	6.136128234	-5.250571971
129	0	0	2	0	NA	0	1900	116	Not tested	15.04655058	5.93687805	-5.380040633
130	0	0	2	0	BS	0	1900	117	Not tested	14.96239552	6.144790677	-5.421567193
131	0	0	2	0	BS	0	1900	118	Not tested	15.03218566	5.890804913	-5.405085962
132	0	0	2	0	NA	0	1900	119	Not tested	11.95843147	4.46965614	-5.49354448
133	38	83	2	0	BS	3	1975	16097	Not tested	-4.808419659	5.152067714	-0.242443323
134	0	0	2	0	NA	0	1900	120	Not tested	15.03112763	5.883833877	-5.403430959
135	0	0	2	0	NA	0	1900	121	Not tested	14.90890047	6.04891313	-5.379078616
136	20	86	2	0	NA	4	1900	122	Not tested	10.7570569	4.485469301	-4.604933316
137	0	0	2	0	NA	0	1900	123	Not tested	14.98360051	5.917437894	-5.413275639
138	94	114	1	0.0644531	BS	8	1977	16098	Not tested	-11.65479019	9.339045031	5.525494692
139	97	133	1	0.0625	BS	6	1976	16099	Not tested	-14.14089244	1.089152543	-0.582541082
140	0	0	1	0	NA	0	1900	124	Not tested	14.93823834	5.805024363	-5.398814186
141	107	136	1	0	NA	2	1900	125	Not tested	6.67363906	2.759501004	-3.780363037
142	7	121	1	0	NA	2	1900	126	Not tested	14.6031634	5.593346386	-5.431761959
143	102	130	1	0	BS	6	1972	16100	Not tested	13.9895553	6.736885898	-4.88440937
144	109	137	1	0	BS	2	1973	16101	Not tested	14.87436175	5.93303346	-5.446992439
145	95	111	1	0	NA	2	1900	127	Not tested	12.14246946	5.385069101	-5.220377448
146	0	0	1	0	BS	0	1900	128	Not tested	14.9401263	6.000552567	-5.386058136
147	61	113	1	0.0703125	BS	7	1975	16102	Not tested	5.851041358	7.184442041	-2.639689375
148	38	119	1	0	BS	3	1975	16103	Not tested	1.269626494	7.429245168	-0.960449682
149	108	50	1	0	NA	6	1900	129	Not tested	12.96778813	6.179656319	-4.988601216
150	0	0	1	0	BS	0	1900	130	Not tested	15.08372976	5.925120771	-5.390070731
151	0	0	1	0	NA	0	1900	131	Not tested	14.80323626	5.969765322	-5.456697947
152	17	124	1	0	NA	2	1900	132	Not tested	14.60039911	6.093560872	-5.348242426
153	0	0	1	0	NA	0	1900	133	Not tested	14.33662781	5.696574474	-5.541825018
154	106	131	1	0	BS	2	1973	16104	Not tested	14.9715236	5.879784566	-5.430596096
155	0	0	1	0	NA	0	1900	134	Not tested	15.08175525	5.962819172	-5.390907941
156	0	0	1	0	NA	0	1900	135	Not tested	14.95336386	5.989542178	-5.313865718
157	40	122	1	0	BS	2	1900	136	Not tested	13.56204673	5.742147083	-5.176943952
158	69	125	1	0	NA	1	1900	137	Not tested	14.6052361	6.523288025	-5.271239682
159	0	0	1	0	BS	0	1971	138	Not tested	14.96524126	5.963019251	-5.320032005
160	0	0	1	0	NA	0	1900	139	Not tested	14.87713602	5.986919805	-5.34655486
161	0	0	1	0	NA	0	1900	140	Not tested	14.64396625	5.925306286	-5.268332987
162	0	0	1	0	NA	0	1900	141	Not tested	15.06210766	5.94552042	-5.353338314
163	0	0	2	0	NA	0	1900	142	Not tested	14.9338551	5.79616893	-5.392104581
164	105	129	2	0	NA	0	1900	143	Not tested	15.0002525	5.971911222	-5.380560511
165	91	112	2	0	NA	5	1900	144	Not tested	-1.619019582	5.623228318	-0.758431146
166	91	135	2	0	BS	4	1975	16105	Not tested	6.88609541	8.030984519	-2.727657748
167	101	127	2	0	NA	3	1900	145	Not tested	6.981093102	2.617237376	-3.832818309
168	100	117	2	0	NA	3	1900	146	Not tested	14.58960758	6.053301195	-5.456018731
169	19	123	2	0	NA	3	1900	147	Not tested	13.46045341	6.419026782	-5.034314798
170	98	116	2	0	NA	0	1900	148	Not tested	14.95976313	5.911266758	-5.440629811
171	8	115	2	0	NA	2	1900	149	Not tested	14.77470497	6.0320037	-5.310351866
172	104	126	2	0	NA	2	1900	150	Not tested	12.03745698	6.571307205	-4.327348313
173	0	0	2	0	NA	0	1900	151	Not tested	14.88302784	5.988503619	-5.424486757
174	0	0	2	0	NA	0	1900	152	Not tested	14.93241963	5.794052106	-5.389388794
175	97	132	2	0	NA	3	1900	153	Not tested	0.067176757	1.988525229	-4.172970594
176	0	0	2	0	NA	0	1900	154	Not tested	14.83357842	6.060438927	-5.380174249
177	99	112	2	0	NA	4	1900	155	Not tested	11.3143426	5.24165403	-4.556631365
178	0	0	2	0	NA	0	1900	156	Not tested	14.88171979	5.850948909	-5.37190189
179	0	0	2	0	BS	0	1900	157	Not tested	15.06873738	5.915398378	-5.386422798
180	93	110	2	0	NA	0	1900	158	Not tested	14.80550539	6.35411465	-5.437476764
181	0	0	2	0	NA	0	1900	159	Not tested	15.09330662	5.91879997	-5.394403157
182	0	0	2	0	BS	0	1900	160	Not tested	15.08258442	5.923422817	-5.387915756
183	92	120	2	0	NA	2	1979	16106	Not tested	13.72564124	5.774806975	-5.385913575
184	0	0	2	0	NA	0	1900	161	Not tested	14.33662783	5.696574306	-5.541825035
185	0	0	2	0	NA	0	1900	162	Not tested	13.76768088	5.424339298	-5.57911088
186	0	0	2	0	NA	0	1900	163	Not tested	15.08175526	5.962819002	-5.390907794
187	18	118	2	0	NA	3	1900	164	Not tested	5.107847995	6.122555441	-2.801468861
188	0	0	2	0	BS	0	1900	165	Not tested	14.93931608	5.979464262	-5.360021435
189	103	134	2	0	NA	3	1900	166	Not tested	12.164134	5.985338482	-4.715612139
190	0	0	2	0	NA	0	1900	167	Not tested	14.96524129	5.96301925	-5.320031792
191	0	0	2	0	NA	0	1900	168	Not tested	14.87713603	5.986919875	-5.346555098
192	96	128	2	0	BS	2	1978	16107	Not tested	14.48066963	6.62999466	-5.055298523
193	0	0	2	0	NA	0	1900	169	Not tested	14.94909174	5.888942344	-5.395505575
194	0	0	2	0	NA	0	1900	170	Not tested	14.64396626	5.925306559	-5.268333063
195	0	0	2	0	NA	0	1900	171	Not tested	15.06210763	5.945520329	-5.353338844
196	0	0	2	0	NA	0	1900	172	Not tested	14.58958839	5.708560317	-5.509745598
197	0	0	2	0	NA	0	1900	173	Not tested	13.84388683	5.748183692	-5.287262097
198	0	0	1	0	NA	0	1900	174	Not tested	15.08465059	5.928159403	-5.374034569
199	143	180	1	0	BS	4	1900	175	Not tested	14.12718998	6.934651192	-5.188372199
200	162	195	1	0	BS	0	1971	16108	Not tested	15.03136387	5.989188337	-5.327158437
201	151	168	1	0	BS	1	1970	16109	Not tested	14.40684658	6.079407679	-5.533403293
202	139	165	1	0.00585938	BS	5	1979	16110	Not tested	-15.93411584	0.525231544	0.981933701
203	38	119	1	0	NA	3	1900	176	Not tested	0.934861607	7.284073326	-1.011377935
204	0	0	1	0	NA	0	1900	177	Not tested	15.06961718	5.987555218	-5.37535029
205	66	197	1	0	BS	2	1976	16111	Not tested	12.46644118	5.716307099	-5.22127784
206	160	191	1	0	NA	0	1900	178	Not tested	14.66145117	6.071970531	-5.313607694
207	156	187	1	0	NA	1	1900	179	Not tested	9.891134337	6.143696614	-3.99200567
208	139	175	1	0.140625	BS	5	1977	16112	Not tested	-13.10893426	-1.235520164	-2.594943155
209	0	0	1	0	NA	0	1900	180	Not tested	14.72866243	5.979497983	-5.215239017
210	157	196	1	0	NA	3	1900	181	Not tested	13.57262508	5.532160514	-5.473376829
211	148	166	1	0.00390625	BS	6	1977	16113	Not tested	3.708322184	8.01602466	-1.840579077
212	0	0	1	0	NA	0	1900	182	Not tested	14.98189744	6.085564755	-5.364302617
213	0	0	1	0	NA	0	1900	183	Not tested	15.07999077	5.910154839	-5.393317641
214	42	193	1	0	NA	2	1900	184	Not tested	14.33689835	5.687451817	-5.339856692
215	0	0	1	0	BS	0	1972	185	Not tested	14.8350352	6.040686348	-5.186394305
216	91	172	1	0.03125	NA	4	1900	186	Not tested	5.006148417	8.033811984	-2.325262416
217	0	0	1	0	NA	0	1900	187	Not tested	14.76789357	5.681472892	-5.388413769
218	38	179	1	0	BS	5	1976	16114	Not tested	2.023729376	7.169090463	-0.87337989
219	1	174	1	0	NA	0	1900	188	Not tested	14.35960487	5.597290172	-5.333047942
220	0	0	1	0	NA	0	1900	189	Not tested	15.02976567	5.952058067	-5.387824657
221	0	0	2	0	NA	0	1900	190	Not tested	15.08465062	5.928159196	-5.374033782
222	140	0	2	0	NA	0	1900	191	Not tested	14.77749064	5.699162987	-5.406293746
223	138	183	2	0.00390625	NA	4	1980	16115	Not tested	0.860386645	7.479519824	0.05679751
224	153	184	2	0	NA	0	1900	192	Not tested	13.57810921	5.486324307	-5.698548036
225	0	0	2	0	NA	0	1900	193	Not tested	15.06961721	5.987555044	-5.375350377
226	0	0	2	0	NA	0	1900	194	Not tested	15.08953913	5.916629399	-5.397810082
227	0	0	2	0	NA	0	1900	195	Not tested	15.09178149	5.955385974	-5.392901619
228	141	167	2	0.0625	NA	1	1979	16116	Not tested	-0.247489391	-0.196679538	-2.374332845
229	0	0	2	0	NA	0	1900	196	Not tested	14.98540502	6.061544207	-5.27074318
230	107	164	2	0	NA	1	1900	197	Not tested	12.27002289	4.913450946	-4.801745294
231	147	169	2	0.0976562	BS	5	1900	198	Not tested	9.450483232	7.011929785	-3.875085198
232	145	185	2	0	NA	1	1900	199	Not tested	11.6300974	4.927508972	-5.599205014
233	0	0	2	0	BS	0	1900	200	Not tested	14.70590676	5.833152383	-5.492664152
234	91	176	2	0	NA	4	1900	201	Not tested	6.809748395	8.017721115	-2.773490685
235	94	114	2	0.0644531	NA	8	1977	16098	Not tested	-6.585572846	9.070607483	3.49033398
236	94	177	2	0	NA	5	1900	202	Not tested	-1.945960827	8.535680712	1.888297519
237	0	0	2	0	NA	0	1900	203	Not tested	14.69529517	5.703211219	-5.468696285
238	0	0	2	0	NA	0	1900	204	Not tested	14.10495744	5.214468387	-5.382302843
239	38	83	2	0	NA	3	1900	205	Not tested	-0.626498245	6.488870861	-0.689777808
240	159	190	2	0	NA	2	1900	206	Not tested	14.83764645	6.024166652	-5.260565712
241	91	192	2	0	BS	5	1980	16117	Not tested	6.526141817	8.569576144	-2.298851566
242	0	0	2	0	NA	0	1900	207	Not tested	14.98189742	6.085564846	-5.364302441
243	0	0	2	0	NA	0	1900	208	Not tested	15.09424376	6.028995773	-5.42196251
244	152	171	2	0	NA	2	1900	209	Not tested	14.5534395	6.184944667	-5.308474579
245	0	0	2	0	BS	0	1900	210	Not tested	14.72697007	5.803478953	-5.158809732
246	0	0	2	0	NA	0	1900	211	Not tested	14.96790373	5.91486991	-5.406669268
247	0	0	2	0	NA	0	1976	212	Not tested	15.04804433	5.903718044	-5.381870638
248	0	0	2	0	NA	0	1900	213	Not tested	15.07999078	5.910154596	-5.393317889
249	0	0	2	0	NA	0	1900	214	Not tested	15.06888378	5.987562878	-5.374418906
250	0	0	2	0	NA	0	1900	215	Not tested	14.83503518	6.040686501	-5.186394356
251	144	178	2	0	NA	3	1900	216	Not tested	14.666938	5.841134518	-5.401833281
252	161	194	2	0	NA	0	1900	217	Not tested	14.19514353	5.948776915	-5.157308281
253	0	0	2	0	NA	0	1900	218	Not tested	15.02276766	5.870967883	-5.407709832
254	148	173	2	0	NA	3	1900	219	Not tested	7.866531341	6.795507227	-3.237468881
255	149	85	2	0	NA	2	1900	220	Not tested	13.07761389	6.054538857	-5.299407909
256	0	0	2	0	NA	0	1900	221	Not tested	14.42355797	5.375963711	-5.517179091
257	0	0	2	0	NA	0	1900	222	Not tested	14.82284622	6.061713197	-5.195688747
258	158	187	2	0	NA	1	1900	223	Not tested	9.809780236	6.40448197	-4.044988043
259	150	182	2	0	BS	4	1900	224	Not tested	15.07288661	5.945851277	-5.397355014
260	0	0	2	0	NA	0	1900	225	Not tested	15.04451291	6.055269557	-5.370283399
261	146	188	2	0	BS	4	1900	226	Not tested	14.78620459	6.067605941	-5.353548997
262	0	0	2	0	NA	0	1900	227	Not tested	14.62589576	6.187950765	-5.062803676
263	0	0	2	0	NA	0	1900	228	Not tested	15.00045914	6.007362251	-5.345525093
264	155	186	2	0	NA	0	1900	229	Not tested	15.07065617	6.023774261	-5.402282958
265	0	0	2	0	NA	0	1900	230	Not tested	15.02243484	5.935447728	-5.317097808
266	142	163	2	0	NA	1	1900	231	Not tested	14.60618586	5.584193558	-5.418075535
267	0	0	2	0	NA	0	1900	232	Not tested	14.94307399	6.150019994	-5.383440246
268	0	0	2	0	NA	0	1900	233	Not tested	14.97333513	5.981490482	-5.345495732
269	0	0	2	0	BS	0	1979	234	Not tested	14.90089076	5.857027174	-5.318965885
270	103	181	2	0	NA	3	1900	235	Not tested	12.25739378	6.037772186	-4.702093262
271	0	0	2	0	NA	0	1900	236	Not tested	15.0132257	5.941196252	-5.290533244
272	154	189	2	0	NA	4	1900	237	Not tested	13.44254164	5.893118258	-5.117036014
273	0	0	2	0	NA	0	1900	238	Not tested	15.01908697	5.863710904	-5.401097785
274	0	0	2	0	NA	0	1900	239	Not tested	14.95293399	5.819715983	-5.407164958
275	0	0	2	0	NA	0	1900	240	Not tested	14.92552819	5.948598239	-5.369265513
276	38	170	2	0	NA	3	1900	241	Not tested	1.969526366	7.142867458	-0.906014141
277	17	124	2	0	BS	2	1900	242	Not tested	14.36731662	6.000593101	-5.349458333
278	0	0	2	0	BS	0	1900	243	Not tested	14.87156222	6.003993873	-5.219977422
279	0	0	2	0	NA	0	1900	244	Not tested	15.05971396	6.037550614	-5.409055037
280	0	0	2	0	NA	0	1900	245	Not tested	15.02976566	5.95205804	-5.387824866
281	94	241	1	0.0195312	BS	7	1982	16118	Not tested	-4.654890163	10.99961653	3.456093965
282	202	228	1	0	BS	3	1980	16119	Not tested	-21.73917864	-5.427279209	2.082488446
283	18	243	1	0	BS	3	1972	16120	Not tested	5.400458093	6.051055135	-2.979429208
284	158	279	1	0	BS	0	1900	246	Not tested	14.79933563	6.416049306	-5.369567219
285	208	239	1	0.09375	NA	4	1900	247	Not tested	-7.421243366	2.627528072	-1.682728466
286	142	222	1	0	NA	1	1900	248	Not tested	14.36834413	5.433858568	-5.432932011
287	211	234	1	0.0644531	BS	5	1979	16121	Not tested	4.813665651	8.267559565	-2.395158889
288	97	232	1	0	NA	3	1900	249	Not tested	1.083895426	2.885627521	-4.589309682
289	38	170	1	0	NA	3	1900	250	Not tested	1.933394386	7.186141242	-0.918242077
290	95	257	1	0	NA	2	1900	251	Not tested	13.8502589	6.084049576	-5.002956627
291	203	255	1	0.00195312	BS	1	1977	16122	Not tested	5.784176289	6.597173635	-3.254749824
292	64	240	1	0	BS	3	1975	16123	Not tested	12.85060084	5.972314119	-4.732192797
293	219	266	1	0	NA	0	1900	252	Not tested	14.15603396	5.366407638	-5.383553946
294	91	272	1	0.0078125	NA	5	1900	253	Not tested	6.083710871	7.711208245	-2.681622648
295	204	225	1	0	BS	0	1975	16124	Not tested	15.04638223	6.073234833	-5.371188923
296	205	247	1	0	NA	3	1900	254	Not tested	13.71243532	5.811915405	-5.303908208
297	19	261	1	0	BS	7	1973	16125	Not tested	13.15588315	6.487437387	-4.945453211
298	99	246	1	0	NA	3	1900	255	Not tested	14.48034203	5.884175526	-5.38117302
299	97	245	1	0	BS	5	1974	16126	Not tested	4.219572134	3.988490612	-3.671174746
300	157	265	1	0	BS	3	1971	16127	Not tested	14.22182947	5.87240546	-5.184636431
301	94	278	1	0	BS	6	1900	256	Not tested	-0.060920477	9.139959969	1.638167423
302	218	276	1	0.125	NA	5	1900	257	Not tested	1.948669355	7.130668203	-0.913701956
303	41	277	1	0	NA	6	1900	258	Not tested	9.784981561	6.45410846	-4.211422204
304	39	229	1	0	NA	3	1900	259	Not tested	10.01631331	7.575316597	-2.886787669
305	23	270	1	0	BS	2	1975	16128	Not tested	13.28516576	6.024909032	-4.959460233
306	213	248	1	0	BS	0	1900	260	Not tested	15.06712732	5.918479728	-5.407091924
307	0	0	1	0	BS	0	1975	261	Not tested	14.88103567	5.982468231	-5.220104247
308	0	0	1	0	BS	0	1972	262	Not tested	15.02232236	6.061608214	-5.386973918
309	220	280	1	0	NA	0	1900	263	Not tested	14.96668509	6.002250469	-5.396077936
310	96	227	1	0	NA	2	1900	264	Not tested	14.71929334	6.366259719	-5.252338587
311	91	253	1	0	NA	4	1900	265	Not tested	7.052713125	7.757680279	-2.7626729
312	96	244	1	0.015625	NA	2	1900	266	Not tested	14.3619997	6.531742346	-5.164598411
313	0	0	1	0	NA	0	1900	267	Not tested	14.97890554	6.153817548	-5.274199997
314	0	0	1	0	NA	0	1900	268	Not tested	15.06935869	5.983052554	-5.40041656
315	44	259	1	0	NA	7	1900	269	Not tested	14.84266505	6.158982304	-5.375363977
316	215	250	2	0	NA	2	1900	270	Not tested	14.57725278	6.179458727	-4.99331486
317	209	252	2	0	NA	0	1900	271	Not tested	14.12423098	6.029117296	-4.972574148
318	208	223	2	0.0235596	BS	4	1983	16129	Not tested	-6.460310793	2.939073568	-1.286679203
319	0	0	2	0	NA	0	1900	272	Not tested	14.91256731	5.927755634	-5.325657129
320	62	76	2	0	NA	4	1900	273	Not tested	13.38561869	5.424030635	-5.417392004
321	216	224	2	0	BS	1	1977	16130	Not tested	8.603002089	6.247896558	-4.162077127
322	94	254	2	0.0625	NA	5	1900	274	Not tested	-3.765164341	9.585049369	2.384223896
323	64	262	2	0	BS	2	1973	16131	Not tested	12.40273523	6.304461559	-4.364736495
324	62	235	2	0.015625	NA	5	1900	275	Not tested	2.251833414	6.693052545	-0.926814381
325	18	249	2	0	BS	3	1900	276	Not tested	5.358891796	6.013231374	-2.918982844
326	199	231	2	0	BS	6	1980	16132	Not tested	11.74667102	6.969326826	-4.534396246
327	69	264	2	0	NA	1	1900	277	Not tested	14.79277192	6.338098046	-5.331709538
328	91	251	2	0	BS	5	1977	16133	Not tested	6.73198566	7.795896172	-2.623047815
329	145	267	2	0	BS	1	1977	16134	Not tested	13.39143166	6.01308167	-5.302493585
330	210	237	2	0	NA	1	1900	278	Not tested	13.95947266	5.540354246	-5.505327775
331	38	170	2	0	NA	3	1900	279	Not tested	1.941799352	7.1374208	-0.913277679
332	0	0	2	0	NA	0	1900	280	Not tested	15.0890162	5.922608574	-5.386389578
333	0	0	2	0	NA	0	1900	281	Not tested	14.98314299	5.91836164	-5.401390978
334	68	260	2	0	NA	3	1900	282	Not tested	10.24164925	7.340894352	-3.965098582
335	210	233	2	0	BS	3	1978	16135	Not tested	13.75248128	5.610599033	-5.588428939
336	217	238	2	0	NA	0	1900	283	Not tested	14.11151353	5.227740865	-5.394256873
337	0	0	2	0	NA	0	1900	284	Not tested	15.08393783	5.948024389	-5.382585939
338	138	269	2	0	NA	4	1900	285	Not tested	1.437299132	7.554709199	0.161862666
339	20	53	2	0	NA	4	1976	16086	Not tested	12.87680402	5.751328137	-5.00088506
340	207	258	2	0.125	NA	0	1900	286	Not tested	9.806741845	6.362821656	-4.018388778
341	201	224	2	0	NA	2	1900	287	Not tested	13.59222187	5.72828603	-5.700047345
342	138	236	2	0.141113	NA	5	1981	16136	Not tested	-7.362365659	8.671811051	3.806498898
343	0	0	2	0	NA	0	1900	288	Not tested	14.9350149	6.025331995	-5.273885586
344	0	0	2	0	BS	0	1972	289	Not tested	13.54335379	6.491470064	-4.25070413
345	0	0	2	0	NA	0	1900	290	Not tested	15.05484054	5.927898997	-5.332500206
346	64	240	2	0	NA	3	1900	291	Not tested	12.84295803	6.019791581	-4.704938198
347	145	256	2	0	NA	1	1900	292	Not tested	12.61381652	4.854953023	-5.50628048
348	99	274	2	0	BS	3	1975	16137	Not tested	14.43972493	5.758613859	-5.390396501
349	0	0	2	0	NA	0	1900	293	Not tested	15.08416034	5.950057126	-5.418283269
350	206	268	2	0	BS	0	1977	16138	Not tested	14.70068377	6.1045058	-5.277398887
351	146	226	2	0	NA	2	1900	294	Not tested	15.01151616	5.973384447	-5.41019386
352	200	271	2	0	NA	2	1900	295	Not tested	14.94267632	6.004538941	-5.219913305
353	0	0	2	0	NA	0	1900	296	Not tested	15.06231953	6.007611522	-5.388467203
354	0	0	2	0	NA	0	1900	297	Not tested	14.06292915	6.219152202	-4.641857428
355	38	74	2	0	BS	6	1974	16091	Not tested	-7.891513224	9.952817613	4.878735434
356	0	0	2	0	NA	0	1900	298	Not tested	15.05618069	5.93101793	-5.335507518
357	68	263	2	0	NA	3	1900	299	Not tested	10.17557478	7.269057418	-3.927933909
358	0	0	2	0	NA	0	1900	300	Not tested	15.07489833	5.922995174	-5.426720173
359	99	237	2	0	NA	3	1900	301	Not tested	14.22779278	5.66124557	-5.448327469
360	0	0	2	0	NA	0	1900	302	Not tested	14.91398871	5.987237367	-5.348743881
361	0	0	2	0	NA	0	1977	303	Not tested	14.99389353	5.837473045	-5.421237511
362	0	0	2	0	NA	0	1900	304	Not tested	15.03352132	6.016692922	-5.337472555
363	0	0	2	0	NA	0	1900	305	Not tested	14.96815458	5.812794509	-5.403812961
364	0	0	2	0	NA	0	1900	306	Not tested	14.97611927	5.872768204	-5.412853734
365	0	0	2	0	NA	0	1979	307	Not tested	14.36653566	5.659207593	-4.9137933
366	0	0	2	0	NA	0	1900	308	Not tested	14.87208	6.180797924	-5.143715151
367	214	275	2	0	NA	1	1900	309	Not tested	14.45226024	5.827222331	-5.305595211
368	0	0	2	0	NA	0	1900	310	Not tested	9.219893135	2.22316975	-5.711428368
369	0	0	2	0	NA	0	1900	311	Not tested	14.96032109	6.271405756	-5.390586185
370	0	0	2	0	NA	0	1900	312	Not tested	14.99796998	5.932397836	-5.353792097
371	149	230	2	0	NA	2	1900	313	Not tested	12.44901219	5.54286112	-4.779330432
372	212	242	2	0	BS	0	1900	314	Not tested	14.87095715	6.269172749	-5.34903928
373	0	0	2	0	NA	0	1900	315	Not tested	15.01337903	6.02627773	-5.360251907
374	20	273	2	0	NA	4	1900	316	Not tested	13.3107633	5.472195682	-5.144587124
375	198	221	2	0	NA	0	1900	317	Not tested	15.07644608	5.954478722	-5.368541717
376	0	0	2	0	NA	0	1900	318	Not tested	14.91497189	5.97524924	-5.226573999
377	0	0	2	0	NA	0	1900	319	Not tested	14.97890556	6.153817254	-5.274199464
378	0	0	2	0	NA	0	1900	320	Not tested	15.06935871	5.983052669	-5.400416645
379	0	0	2	0	NA	0	1900	321	Not tested	14.94523449	5.919943576	-5.252295418
380	0	0	2	0	NA	0	1900	322	Not tested	14.4148359	5.508604436	-5.556285726
381	287	322	1	0.0549316	BS	4	1982	16139	Not tested	0.007992768	9.223001049	-0.240104233
382	64	372	1	0	BS	4	1975	16140	Not tested	12.76802059	6.422716812	-4.789497892
383	301	339	1	0	BS	5	1980	16141	Not tested	6.312674306	7.664178777	-1.596286293
384	138	328	1	0.0107422	BS	7	1900	323	Not tested	-2.881848347	8.586088357	1.677327132
385	282	342	1	0.026062	BS	4	1983	16142	Not tested	-15.62609389	1.106652327	3.129305698
386	158	187	1	0	NA	1	1900	324	Not tested	9.659350824	6.467201115	-3.92407795
387	208	165	1	0.00488281	BS	4	1981	16143	Not tested	-9.518216864	1.893691933	-1.032050914
388	99	350	1	0	BS	3	1900	325	Not tested	14.21298209	6.12620027	-5.173242398
389	297	351	1	0.0625	NA	5	1900	326	Not tested	14.07478843	6.256572324	-5.210029999
390	285	335	1	0	BS	2	1900	327	Not tested	2.425779943	3.973089503	-3.825752906
391	91	370	1	0	BS	4	1976	16144	Not tested	7.019685886	7.856273535	-2.68968896
392	97	329	1	0	BS	5	1979	16145	Not tested	3.721330907	4.424645913	-4.003749517
393	288	321	1	0.00195312	NA	1	1900	328	Not tested	3.477107322	3.476215143	-4.637024379
394	102	344	1	0	BS	6	1975	16146	Not tested	11.86120591	7.256676441	-3.128628453
395	91	369	1	0	BS	4	1976	16147	Not tested	6.963220622	8.364563022	-2.744899428
396	94	343	1	0	BS	4	1977	16148	Not tested	0.034251149	9.17196302	1.557346167
397	286	336	1	0	NA	0	1900	329	Not tested	13.58467276	4.882593852	-5.420753818
398	91	176	1	0	NA	4	1900	330	Not tested	6.995735976	7.920303931	-2.684440475
399	0	0	1	0	BS	0	1900	331	Not tested	15.07087808	5.922803763	-5.42586583
400	39	353	1	0	NA	3	1900	332	Not tested	10.13167238	7.494444027	-3.063224594
401	299	365	1	0	BS	4	1981	16149	Not tested	8.566843088	4.581370811	-3.827100618
402	283	375	1	0	NA	3	1900	333	Not tested	10.21975449	6.051994083	-4.158724897
403	0	0	1	0	BS	0	1974	334	Not tested	15.05036045	6.123253231	-5.351386549
404	315	258	1	0.03125	NA	2	1900	335	Not tested	12.2749222	6.352338602	-4.724097761
405	0	0	1	0	NA	0	1900	336	Not tested	14.99760894	6.04163641	-5.291381689
406	0	0	1	0	BS	0	1972	337	Not tested	15.0747119	5.918932698	-5.388054415
407	289	361	1	0	BS	1	1981	16150	Not tested	8.364696432	6.447490509	-3.211401012
408	96	244	1	0.015625	NA	2	1979	16151	Not tested	14.27387959	6.522102192	-5.172601051
409	0	0	1	0	NA	0	1900	338	Not tested	15.09470216	6.009088964	-5.412963288
410	0	0	1	0	NA	0	1900	339	Not tested	15.08508264	5.908837942	-5.384236571
411	94	323	2	0	NA	7	1900	340	Not tested	-1.19184793	9.188340315	1.993571773
412	38	330	2	0	BS	3	1976	16152	Not tested	1.142116965	6.810114689	-0.990031665
413	297	371	2	0.03125	NA	4	1900	341	Not tested	12.45980175	6.00288032	-4.625022612
414	312	357	2	0	BS	2	1978	16153	Not tested	12.07528355	7.048974455	-4.440286126
415	138	324	2	0.148926	BS	5	1984	16154	Not tested	-5.3881922	7.553628913	2.308803961
416	306	117	2	0	BS	3	1900	342	Not tested	14.76971248	6.009756457	-5.421872135
417	282	338	2	0.0111694	BS	4	1982	16155	Not tested	-10.50854859	0.962080914	1.230935523
418	305	349	2	0	NA	0	1900	343	Not tested	14.17411907	6.010992779	-5.21794504
419	216	224	2	0	NA	1	1977	16130	Not tested	8.997839974	6.742299073	-4.054375702
420	294	320	2	0	NA	2	1980	16156	Not tested	9.21399992	6.317665132	-4.18691764
421	91	352	2	0	NA	5	1977	16157	Not tested	7.006298269	7.847175534	-2.595312179
422	288	347	2	0.0625	NA	1	1900	344	Not tested	5.507779162	2.814223937	-5.315157413
423	38	354	2	0	BS	3	1976	16158	Not tested	0.515166923	7.624535581	0.243115644
424	0	0	2	0	NA	0	1900	345	Not tested	15.08180003	6.035256652	-5.422036108
425	91	348	2	0	NA	7	1980	16159	Not tested	6.553444273	7.571413396	-2.784682533
426	313	377	2	0	NA	0	1900	346	Not tested	14.8649679	6.405663849	-5.169000373
427	291	252	2	0	NA	2	1900	347	Not tested	9.910844007	6.358963971	-4.226901043
428	206	367	2	0	BS	0	1975	16160	Not tested	14.39865367	6.043132416	-5.190392554
429	311	374	2	0	NA	2	1900	348	Not tested	10.03219901	6.535650126	-3.99262753
430	94	323	2	0	BS	7	1900	349	Not tested	-1.384081003	9.561981442	1.93537156
431	296	326	2	0	BS	5	1982	16161	Not tested	12.62438239	6.348512244	-4.892207964
432	199	231	2	0	NA	6	1980	16132	Not tested	11.41210018	7.337970881	-4.575249665
433	94	333	2	0	NA	4	1977	16162	Not tested	0.106421905	9.008990336	1.365564005
434	308	373	2	0	NA	2	1900	350	Not tested	14.93838387	6.16830953	-5.35425203
435	0	0	2	0	NA	0	1900	351	Not tested	15.03610884	5.945275576	-5.330776425
436	298	367	2	0	NA	1	1900	352	Not tested	14.26440949	5.777220948	-5.360465137
437	68	80	2	0	NA	6	1900	353	Not tested	5.348175808	8.62355244	-2.024557198
438	0	0	2	0	NA	0	1900	354	Not tested	15.06975244	5.921064996	-5.423742544
439	66	362	2	0	NA	2	1900	355	Not tested	14.25071368	6.118903775	-5.296379664
440	201	224	2	0	NA	2	1900	356	Not tested	13.86566278	5.923839346	-5.630928382
441	281	318	2	0.0534668	BS	5	1985	16163	Not tested	-6.228397464	6.49528787	1.036845095
442	99	337	2	0	NA	3	1900	357	Not tested	14.63621067	5.951006519	-5.35355358
443	38	319	2	0	BS	3	1976	16164	Not tested	1.789498561	7.187604301	-0.782298238
444	208	368	2	0	NA	3	1900	358	Not tested	-7.404574992	-2.925266943	-4.45977499
445	284	340	2	0.0625	BS	2	1980	16165	Not tested	12.25419972	6.453946325	-4.705405386
446	96	376	2	0	NA	2	1900	359	Not tested	14.46133355	6.423468157	-5.022083244
447	293	238	2	0	BS	0	1981	16166	Not tested	13.46552192	4.820653917	-5.372653906
448	310	327	2	0.0625	NA	1	1900	360	Not tested	14.73719563	6.400658321	-5.276252899
449	309	346	2	0	BS	1	1977	16167	Not tested	13.77638967	6.10794288	-5.062649808
450	68	356	2	0	BS	3	1974	16168	Not tested	10.25914776	7.154601701	-3.912945924
451	138	355	2	0.157227	BS	8	1979	16169	Not tested	-15.29850211	11.06622057	8.891469868
452	0	0	2	0	NA	0	1900	361	Not tested	14.99760895	6.041636385	-5.291381646
453	304	366	2	0	NA	1	1900	362	Not tested	12.22345597	7.156866821	-3.779734673
454	290	316	2	0	NA	2	1977	16170	Not tested	13.6916021	6.395158979	-4.600312
455	0	0	2	0	NA	0	1900	363	Not tested	15.07471189	5.918932704	-5.388054404
456	307	323	2	0	NA	5	1900	364	Not tested	13.42541421	6.216187406	-4.623907132
457	0	0	2	0	NA	0	1900	365	Not tested	15.02355519	6.057428227	-5.370853508
458	214	363	2	0	NA	1	1900	366	Not tested	14.52784323	5.66114766	-5.396113193
459	295	325	2	0	NA	5	1900	367	Not tested	10.14577875	6.159298142	-4.113359168
460	0	0	2	0	NA	0	1900	368	Not tested	15.06298521	5.909388589	-5.422760718
461	0	0	2	0	NA	0	1979	369	Not tested	13.6282084	5.395067541	-4.421211631
462	303	380	2	0	BS	2	1977	16171	Not tested	11.42199102	5.588346826	-5.060406072
463	314	378	2	0	NA	0	1900	370	Not tested	15.0458656	6.064227134	-5.421281159
464	0	0	2	0	BS	0	1970	371	Not tested	15.07298571	5.945969808	-5.413924059
465	139	341	2	0	BS	5	1981	16172	Not tested	-0.717097434	3.168529183	-3.24323124
466	0	0	2	0	NA	0	1977	372	Not tested	14.62476252	5.625237921	-5.491698228
467	91	334	2	0.125	NA	5	1900	373	Not tested	4.660714692	8.745954336	-2.029202288
468	302	331	2	0.1875	BS	2	1980	16173	Not tested	1.852007335	7.07392295	-0.951721738
469	39	364	2	0	BS	3	1971	16174	Not tested	10.00238455	7.292268339	-3.099802826
470	0	0	2	0	NA	0	1900	374	Not tested	15.08459121	5.959749282	-5.392726594
471	0	0	2	0	NA	0	1900	375	Not tested	15.05618331	5.956362898	-5.410143929
472	211	360	2	0	NA	4	1900	376	Not tested	9.126578389	7.068802494	-3.5506325
473	61	323	2	0	NA	7	1900	377	Not tested	5.329943307	6.954678254	-1.776066816
474	0	0	2	0	NA	0	1900	378	Not tested	15.09537977	5.926487637	-5.398596026
475	0	0	2	0	NA	0	1900	379	Not tested	15.09470214	6.009089119	-5.412963628
476	0	0	2	0	NA	0	1900	380	Not tested	15.04532126	6.008745179	-5.32075519
477	292	346	2	0.25	NA	4	1900	381	Not tested	12.70818215	6.061924192	-4.552149928
478	149	358	2	0	NA	2	1900	382	Not tested	14.00338838	6.072479585	-5.254811465
479	0	0	2	0	NA	0	1900	383	Not tested	14.94913613	6.150071398	-5.240924676
480	19	332	2	0	NA	3	1900	384	Not tested	13.61272636	6.283983892	-5.011953493
481	145	317	2	0	BS	1	1977	16175	Not tested	12.44890878	5.81756934	-4.651328747
482	0	0	2	0	NA	0	1900	385	Not tested	15.08508263	5.908837956	-5.384236625
483	39	345	2	0	NA	3	1900	386	Not tested	10.12045489	7.374925238	-2.979319909
484	210	359	2	0	NA	2	1900	387	Not tested	13.45202503	5.351093701	-5.566089542
485	0	0	2	0	NA	0	1900	388	Not tested	14.95275601	6.002374728	-5.340996977
486	300	379	2	0	NA	3	1900	389	Not tested	14.43593185	5.914290729	-5.091332419
487	0	0	2	0	NA	0	1900	390	Not tested	15.09514851	5.910165347	-5.388534766
488	297	476	1	0	BS	4	1978	16176	Not tested	14.05307427	6.354953298	-5.074403658
489	69	264	1	0	NA	1	1900	391	Not tested	14.78334653	6.400792196	-5.356693625
490	282	444	1	0.0426025	BS	4	1983	16177	Not tested	-21.05990017	-8.583820825	-1.070826145
491	208	462	1	0.00976562	BS	5	1980	16178	Not tested	-1.582841498	1.975093328	-3.998702847
492	282	444	1	0.0426025	BS	4	1983	16177	Not tested	-19.64514243	-7.08674987	-1.95137017
493	94	451	1	0.266113	BS	8	1982	16179	Not tested	-20.07687275	13.10739102	12.12340678
494	94	451	1	0.266113	BS	8	1982	16179	Not tested	-16.49198501	11.56246504	9.234958739
495	139	430	1	0.046875	BS	8	1981	16180	Not tested	-8.289417947	5.930383828	0.707904469
496	409	475	1	0	NA	0	1900	392	Not tested	15.09654763	6.116296532	-5.446376496
497	291	419	1	0.000976562	BS	2	1982	16181	Not tested	7.104246166	6.629361817	-3.5878504
498	147	478	1	0.0478516	BS	4	1978	16182	Not tested	9.890516592	6.665917069	-4.034210095
499	91	432	1	0.000976562	BS	6	1983	16183	Not tested	4.734863851	8.946689735	-2.476565044
500	390	420	1	0.00219727	BS	2	1985	16184	Not tested	4.824783482	4.548217364	-4.199254487
501	297	469	1	0	NA	7	1900	393	Not tested	11.43006826	6.858199339	-4.083211179
502	38	463	1	0	BS	3	1975	16185	Not tested	1.987140359	7.388800451	-0.921333619
503	91	411	1	0.0195312	NA	6	1900	394	Not tested	-1.213240629	9.43722403	1.132187197
504	385	415	1	0.121933	BS	4	1985	16186	Not tested	-11.75106005	3.464555808	2.76106534
505	285	435	1	0	BS	1	1981	16187	Not tested	3.751865005	4.324051555	-3.455827319
506	138	434	1	0	BS	5	1981	16188	Not tested	1.485664786	7.988820812	0.12748687
507	94	471	1	0	NA	4	1900	395	Not tested	0.220659224	9.022575421	1.345619851
508	91	473	1	0.00390625	BS	6	1980	16189	Not tested	1.716564392	8.445544535	-0.23621395
509	285	443	1	0.09375	BS	4	1981	16190	Not tested	-3.159085652	4.948934527	-1.130130596
510	0	0	1	0	NA	0	1900	396	Not tested	15.06803206	5.916262462	-5.395901845
511	38	479	1	0	NA	3	1900	397	Not tested	1.8443476	7.520945087	-0.655299612
512	382	449	1	0.0625	BS	4	1981	16191	Not tested	13.01991518	6.372988066	-4.947695831
513	138	429	1	0.0131836	BS	4	1978	16192	Not tested	-1.101283624	7.720982162	0.691077488
514	398	450	1	0.0625	BS	4	1900	398	Not tested	8.55115368	7.585807728	-3.205603255
515	141	164	1	0	BS	0	1976	16193	Not tested	10.81960349	4.413255359	-4.620335016
516	0	0	1	0	NA	0	1900	399	Not tested	15.04396942	5.985732067	-5.344859926
517	394	423	1	0	BS	7	1981	16194	Not tested	4.12855915	8.070452931	0.032169952
518	0	0	1	0	BS	0	1972	400	Not tested	15.05316505	5.998953391	-5.355120513
519	95	474	1	0	NA	2	1900	401	Not tested	14.25294743	5.864215662	-5.295146969
520	206	246	1	0	NA	0	1900	402	Not tested	14.79651451	6.010530619	-5.368622986
521	403	334	2	0	NA	3	1978	16195	Not tested	12.61916981	6.807219761	-4.620620697
522	206	436	2	0	NA	0	1900	403	Not tested	14.30552926	5.848160943	-5.35978838
523	382	477	2	0.125	BS	5	1979	16196	Not tested	12.49387168	6.354506331	-4.376342894
524	401	461	2	0	BS	1	1982	16197	Not tested	9.628859416	4.470430526	-3.152879445
525	287	322	2	0.0549316	BS	4	1982	16139	Not tested	0.249797045	8.894450757	0.063680945
526	385	417	2	0.176392	BS	2	1985	16198	Not tested	-13.7538026	0.825065552	2.372918981
527	139	412	2	0.09375	BS	7	1981	16199	Not tested	-6.922059059	3.795778536	-0.869608627
528	282	465	2	0.0671387	BS	4	1982	16200	Not tested	-12.00049026	-1.624099852	-0.769249145
529	101	458	2	0.03125	BS	2	1978	16201	Not tested	12.65192228	4.80023277	-5.112994669
530	387	425	2	0.0649414	BS	5	1982	16202	Not tested	-1.520311496	4.702122564	-1.929568287
531	384	413	2	0.00964355	BS	5	1984	16203	Not tested	4.103624081	7.197239554	-0.978965753
532	408	472	2	0	BS	2	1981	16204	Not tested	11.33187559	6.924891235	-4.271525035
533	38	470	2	0	NA	3	1900	404	Not tested	2.047508422	7.235594498	-0.882854029
534	138	439	2	0	NA	5	1900	405	Not tested	1.283106902	7.7957784	0.118477929
535	205	486	2	0	BS	4	1979	16205	Not tested	13.15379352	5.848147116	-4.897957883
536	291	232	2	0	NA	2	1980	16206	Not tested	8.016478017	5.551224342	-4.328592066
537	149	480	2	0.0625	NA	3	1900	406	Not tested	13.28051174	6.269745702	-5.00994027
538	94	453	2	0.03125	BS	4	1900	407	Not tested	-1.607041456	10.16778785	2.672590137
539	0	0	2	0	NA	0	1977	408	Not tested	15.07051857	5.916816528	-5.367480193
540	394	454	2	0	NA	4	1978	16207	Not tested	11.75975159	7.283822032	-3.008400478
541	392	427	2	0.0078125	NA	5	1981	16208	Not tested	6.775536001	5.43882978	-4.110225588
542	91	433	2	0.0195312	NA	5	1979	16209	Not tested	-0.524023331	9.301415058	0.555920716
543	211	459	2	0.0175781	BS	6	1900	409	Not tested	6.86909108	7.127880652	-2.923173338
544	216	440	2	0	NA	2	1900	410	Not tested	9.183211081	7.250780453	-4.000257109
545	381	419	2	0.0297852	BS	3	1983	16210	Not tested	4.320951052	7.990827284	-2.160311015
546	209	460	2	0	BS	0	1978	16211	Not tested	14.86595717	5.952001906	-5.362209434
547	400	457	2	0	NA	1	1900	411	Not tested	12.57822839	6.832866248	-4.243060384
548	402	448	2	0	BS	1	1981	16212	Not tested	12.44668625	6.281768029	-4.704236091
549	393	422	2	0.141113	BS	0	1982	16213	Not tested	1.989220796	1.026993127	-5.372248412
550	407	468	2	0.109375	BS	0	1983	16214	Not tested	4.926809238	6.635464809	-2.152336141
551	399	438	2	0	NA	2	1900	412	Not tested	15.04177824	5.929091073	-5.456845642
552	389	418	2	0	NA	1	1900	413	Not tested	14.09679256	6.162601658	-5.255220747
553	0	0	2	0	NA	0	1900	414	Not tested	15.02267911	5.979562708	-5.342447653
554	388	456	2	0	BS	5	1979	16215	Not tested	13.38422059	6.313032961	-4.557845766
555	0	0	2	0	BS	0	1972	415	Not tested	15.07346245	5.953943648	-5.382588286
556	386	414	2	0.0214844	BS	0	1979	16216	Not tested	10.70274081	6.906114132	-4.081032383
557	139	341	2	0	BS	5	1981	16172	Not tested	-0.609051803	3.534872977	-3.186675085
558	91	446	2	0	NA	5	1978	16217	Not tested	6.53699132	8.168810086	-2.223846189
559	404	445	2	0.121094	BS	1	1982	16218	Not tested	12.17379482	6.446044647	-4.707668824
560	102	485	2	0	BS	4	1900	416	Not tested	13.9750994	6.523326024	-4.7636273
561	138	431	2	0.0159912	BS	5	1984	16219	Not tested	0.279170448	7.748133063	0.372119557
562	383	426	2	0	BS	3	1982	16220	Not tested	10.38222378	7.368265447	-3.197472704
563	91	243	2	0	NA	4	1900	417	Not tested	7.159163821	7.898325193	-2.760321229
564	395	424	2	0	NA	3	1979	16221	Not tested	11.0152404	7.228965106	-4.085138542
565	208	484	2	0	NA	3	1979	16222	Not tested	0.016102756	2.091238917	-4.082092523
566	0	0	2	0	NA	0	1900	418	Not tested	15.04580816	5.911156506	-5.363562353
567	141	0	2	0	BS	0	1979	419	Not tested	10.84616775	4.362909992	-4.592152755
568	205	339	2	0	NA	4	1900	420	Not tested	12.40858076	5.85375306	-4.991083528
569	202	481	2	0	BS	5	1980	16223	Not tested	-3.109373538	3.388432399	-0.943301469
570	205	466	2	0	NA	3	1900	421	Not tested	13.07611398	5.391501105	-5.464947914
571	282	441	2	0.0398407	BS	4	1986	16224	Not tested	-15.31167602	-0.422562046	1.462552129
572	94	483	2	0.0625	NA	5	1900	422	Not tested	-2.292762388	9.771180904	2.695213791
573	206	487	2	0	NA	0	1900	423	Not tested	14.88059198	5.999402172	-5.360059562
574	395	437	2	0.125	NA	5	1900	424	Not tested	5.967917773	8.743526258	-2.330510507
575	0	0	2	0	NA	0	1900	425	Not tested	15.06688723	5.914566355	-5.393747496
576	396	428	2	0	BS	1	1979	16225	Not tested	6.893821778	7.776081625	-1.567678322
577	41	52	2	0	NA	4	1900	426	Not tested	9.006351177	7.151150069	-3.708088104
578	0	0	2	0	NA	0	1900	427	Not tested	15.04396943	5.985732244	-5.344860426
579	391	467	2	0.15625	NA	4	1900	428	Not tested	5.808805617	8.364964175	-2.403992881
580	0	0	2	0	NA	0	1900	429	Not tested	15.09016501	5.987074106	-5.39431583
581	397	447	2	0.078125	BS	0	1984	16226	Not tested	12.18799644	3.90229055	-5.361546053
582	292	119	2	0	NA	3	1900	430	Not tested	13.37831029	5.953243751	-5.181425468
583	391	421	2	0.125	NA	4	1900	431	Not tested	6.849606412	7.813169104	-2.532968245
584	94	442	2	0	NA	5	1900	432	Not tested	0.033130501	9.036892908	1.415463109
585	405	452	2	0	NA	0	1900	433	Not tested	14.90315187	6.158934422	-5.187449791
586	201	416	2	0.0625	NA	5	1900	434	Not tested	14.52701692	6.062145429	-5.514099994
587	291	252	2	0	NA	2	1900	435	Not tested	9.506263111	6.156112698	-4.170872693
588	0	0	2	0	NA	0	1900	436	Not tested	15.05316507	5.998953269	-5.355120107
589	410	482	2	0	NA	0	1900	437	Not tested	15.07731033	5.915844895	-5.388933449
590	0	0	2	0	NA	0	1900	438	Not tested	15.09279204	5.913539543	-5.381770404
591	0	0	2	0	NA	0	1900	439	Not tested	15.08396921	5.929429541	-5.394939176
592	144	464	2	0	NA	5	1900	440	Not tested	14.95380552	5.983618164	-5.464818993
593	406	455	2	0	NA	2	1900	441	Not tested	15.05657042	5.936025477	-5.396559554
594	203	533	1	0.125	NA	2	1977	16227	Not tested	1.477859828	7.351105531	-0.963051943
595	493	562	1	0.0488586	BS	5	1984	16228	Not tested	-4.998380875	10.52513	4.64142346
596	91	432	1	0.000976562	BS	6	1983	16183	Not tested	5.188544807	8.627696227	-2.346306147
597	517	451	1	0.0549316	BS	6	1984	16229	Not tested	-9.379044397	10.71205933	7.174221453
598	491	527	1	0.104492	BS	8	1983	16230	Not tested	-5.070730428	2.57531753	-2.578435153
599	492	571	1	0.166275	BS	4	1988	16231	Not tested	-20.08862636	-5.635471818	-0.437595184
600	91	579	1	0.28125	BS	5	1980	16232	Not tested	2.454857562	9.124591928	-1.31976333
601	387	569	1	0.105835	BS	5	1983	16233	Not tested	-8.426377644	2.897907164	0.207197305
602	490	549	1	0.0279541	BS	3	1986	16234	Not tested	-11.08983654	-4.409911187	-2.254066246
603	511	585	1	0	BS	1	1979	16235	Not tested	8.178307445	7.05966937	-2.70159306
604	503	531	1	0.0534058	BS	2	1985	16236	Not tested	0.984235176	8.249009831	0.418951925
605	0	0	1	0	NA	0	1900	442	Not tested	15.09147376	5.904182068	-5.386738805
606	395	424	1	0	BS	3	1979	16221	Not tested	11.01872669	7.304197267	-4.124284481
607	303	568	1	0	BS	3	1981	16237	Not tested	10.60553776	6.384474043	-4.353888945
608	387	569	1	0.105835	BS	5	1983	16233	Not tested	-6.872177289	2.743454855	-0.448896364
609	91	251	1	0	BS	5	1900	443	Not tested	6.73896937	7.64178278	-2.830973786
610	91	547	1	0.03125	NA	4	1979	16238	Not tested	5.899174093	8.355757651	-2.194215196
611	386	414	1	0.0214844	BS	0	1979	16216	Not tested	10.62916756	6.876304323	-4.041412784
612	495	557	1	0.144531	BS	3	1985	16239	Not tested	-4.799856875	4.849288521	-1.240080019
613	282	554	1	0.00390625	BS	4	1983	16240	Not tested	-5.00472765	0.684976143	-0.540271189
614	509	532	1	0.0141907	BS	1	1985	16241	Not tested	3.519152243	5.871099289	-2.56966105
615	205	587	1	0	BS	4	1900	444	Not tested	10.01717113	5.698725059	-4.622765498
616	400	457	1	0	NBS	1	1980	16242	Not tested	12.50770854	6.874516558	-4.18234622
617	68	574	1	0.1875	BS	4	1979	16243	Not tested	5.398022122	8.989727545	-2.350623543
618	0	0	1	0	BS	0	1975	445	Not tested	15.1147882	6.017616609	-5.45068455
619	216	586	1	0	BS	3	1980	16244	Not tested	9.763912188	7.076966485	-3.942608751
620	295	325	1	0	NA	5	1900	446	Not tested	10.21074277	6.095044782	-4.164244058
621	282	566	1	0	BS	3	1982	16245	Not tested	-3.370521021	0.253083922	-1.623018225
622	282	565	1	0.0435791	BS	4	1983	16246	Not tested	-11.02884022	-1.633098984	-0.99608112
623	502	584	1	0.0625	BS	4	1983	16247	Not tested	0.990996592	8.256411316	0.252628591
624	492	528	1	0.173431	BS	6	1986	16248	Not tested	-16.72777117	-5.053796854	-1.641634909
625	214	573	1	0	NA	1	1900	447	Not tested	14.61107386	5.856661141	-5.363660279
626	0	0	1	0	NA	0	1900	448	Not tested	15.09237997	5.936007083	-5.396694242
627	496	534	1	0	BS	1	1981	16249	Not tested	8.154562828	7.075978702	-2.64846328
628	0	0	1	0	NA	0	1900	449	Not tested	14.96306187	5.90900503	-5.405184775
629	0	0	1	0	NA	0	1900	450	Not tested	15.08960801	5.904128209	-5.385247327
630	0	0	1	0	NA	0	1900	451	Not tested	15.08960797	5.90412898	-5.38524904
631	395	437	1	0.125	BS	5	1978	16250	Not tested	6.096870263	8.675948349	-2.36929666
632	512	556	2	0	BS	3	1982	16251	Not tested	11.780683	6.794662372	-4.46667495
633	388	529	2	0	BS	4	1979	16252	Not tested	13.3724155	5.457279739	-5.146313883
634	291	329	2	0	BS	4	1981	16253	Not tested	9.474602618	6.546033217	-4.221193123
635	138	522	2	0	BS	4	1983	16254	Not tested	1.015580474	7.386819846	0.051486102
636	493	524	2	0.00732422	BS	4	1983	16255	Not tested	-7.769380455	7.870488344	6.188557157
637	494	536	2	0.0307922	BS	5	1986	16256	Not tested	-5.013601895	8.109636338	2.353870708
638	498	552	2	0.0166016	BS	1	1982	16257	Not tested	11.93824258	6.405207087	-4.701691039
639	208	165	2	0.00488281	BS	4	1981	16143	Not tested	-7.742981485	2.340720856	-1.651939403
640	94	114	2	0.0644531	NA	8	1977	16098	Not tested	-6.327450546	9.273044694	3.500798655
641	301	339	2	0	BS	5	1980	16141	Not tested	6.388493697	7.507896803	-1.669578715
642	504	581	2	0.000854492	BS	3	1987	16258	Not tested	-0.600716713	3.332572297	-0.697561629
643	282	541	2	0.0211487	BS	4	1982	16259	Not tested	-7.507772208	0.010492114	-1.008131042
644	507	546	2	0	BS	1	1981	16260	Not tested	7.470073291	7.468109916	-2.07228493
645	393	586	2	0	BS	2	1982	16261	Not tested	8.882696438	4.765656198	-5.112951344
646	508	548	2	0.00585938	BS	3	1983	16262	Not tested	7.011572839	7.463456319	-2.434873806
647	282	535	2	0.000976562	BS	6	1983	16263	Not tested	-4.817013867	0.283417597	-0.849378788
648	288	544	2	0.00195312	BS	1	1981	16264	Not tested	4.801166834	5.140413642	-4.472471244
649	0	0	2	0	NA	0	1979	452	Not tested	15.11478818	6.017616565	-5.450685054
650	520	593	2	0	NA	1	1900	453	Not tested	14.88684264	6.002336729	-5.393129789
651	518	588	2	0	NA	2	1900	454	Not tested	15.01347954	6.096040498	-5.330740558
652	501	539	2	0	BS	2	1979	16265	Not tested	13.22695394	6.400666365	-4.711461695
653	395	577	2	0.0625	NA	4	1900	455	Not tested	7.97081341	7.81673143	-3.236881885
654	505	543	2	0.0210571	BS	3	1982	16266	Not tested	5.193738569	5.79561825	-3.07750321
655	305	349	2	0	NA	0	1900	456	Not tested	14.18543632	6.010452012	-5.196440601
656	499	550	2	0.0100708	BS	3	1984	16267	Not tested	4.446483646	7.493475025	-2.448638352
657	301	583	2	0.00976562	NBS	5	1981	16268	Not tested	3.086564926	8.39525987	-0.240691077
658	0	0	2	0	NA	0	1900	457	Not tested	15.09436584	5.914084142	-5.38984725
659	298	555	2	0	NA	3	1980	16269	Not tested	14.75208763	5.962707686	-5.37446612
660	390	565	2	0.114258	BS	3	1982	16270	Not tested	1.057147649	3.067100721	-3.951321258
661	138	430	2	0.141113	BS	8	1980	16271	Not tested	-6.574582393	9.515040016	3.751240925
662	289	564	2	0.00195312	BS	2	1981	16272	Not tested	6.455910516	7.25299588	-2.497853857
663	138	570	2	0	BS	5	1981	16273	Not tested	0.44838051	7.177660719	-0.017779026
664	282	465	2	0.0671387	BS	4	1982	16200	Not tested	-11.3654405	-1.13248286	-0.593355225
665	282	530	2	0.0692749	BS	4	1984	16274	Not tested	-11.69888927	-0.423295455	0.035873633
666	203	563	2	0.00390625	NA	2	1900	458	Not tested	4.035126116	7.622656782	-1.898563886
667	516	578	2	0	BS	0	1979	16275	Not tested	14.99508854	6.069602047	-5.310228406
668	497	525	2	0.0389404	BS	6	1984	16276	Not tested	3.113045018	7.66244488	-1.618728659
669	94	540	2	0	BS	5	1981	16277	Not tested	-3.422783846	10.51197979	4.29131959
670	139	558	2	0.00585938	BS	5	1981	16278	Not tested	-3.872201958	4.70815064	-1.409639456
671	519	168	2	0	NA	2	1900	459	Not tested	14.41201418	5.970535036	-5.385188998
672	206	436	2	0	NA	0	1978	16279	Not tested	14.46607401	5.941626428	-5.353472478
673	500	526	2	0.0211105	BS	3	1986	16280	Not tested	-4.861224601	2.44218994	-0.807095951
674	91	560	2	0	BS	7	1979	16281	Not tested	6.320842437	8.318361787	-2.339323444
675	506	559	2	0.00585938	BS	1	1983	16282	Not tested	6.646369545	7.289850852	-2.266600212
676	288	551	2	0	BS	2	1980	16283	Not tested	8.003478759	4.418284472	-5.082844077
677	91	523	2	0	BS	5	1982	16284	Not tested	5.35659394	8.14135159	-1.587526326
678	207	556	2	0.0644531	BS	0	1981	16285	Not tested	10.05346267	6.557985767	-3.87337157
679	392	427	2	0.0078125	BS	5	1981	16208	Not tested	6.753206612	5.364037606	-4.192258742
680	492	561	2	0.0124512	BS	6	1988	16286	Not tested	-10.08949331	0.133559727	-0.683191883
681	291	582	2	0.0625	BS	3	1982	16287	Not tested	9.394666222	6.127821249	-4.313461276
682	147	592	2	0	NA	6	1900	460	Not tested	10.36151827	6.634317525	-4.086620763
683	493	576	2	0.0957642	BS	4	1985	16288	Not tested	-7.152471625	10.69888118	5.707783218
684	205	542	2	0	BS	4	1980	16289	Not tested	5.858996858	7.453885742	-2.451325375
685	91	446	2	0	BS	5	1978	16217	Not tested	6.79528218	8.096372192	-2.563034082
686	0	0	2	0	NA	0	1900	461	Not tested	15.09123424	5.934308243	-5.394538621
687	514	572	2	0.0146484	BS	4	1983	16290	Not tested	2.983040574	8.751171477	-0.07762068
688	138	570	2	0	BS	5	1981	16273	Not tested	0.660895585	7.385407397	0.02880732
689	297	589	2	0	NA	4	1900	462	Not tested	14.09876394	6.21226117	-5.172285365
690	66	591	2	0	NA	2	1900	463	Not tested	14.32637908	5.988045523	-5.382505437
691	488	521	2	0	BS	4	1981	16291	Not tested	13.32180414	6.634615549	-4.818381242
692	91	433	2	0.0195312	BS	5	1980	16292	Not tested	-0.355596146	9.414472747	0.673803527
693	513	462	2	0.00683594	BS	5	1900	464	Not tested	4.752061463	6.284786618	-2.292409976
694	0	0	2	0	NA	0	1900	465	Not tested	15.08960799	5.904128798	-5.385248493
695	91	538	2	0.0351562	BS	7	1981	16293	Not tested	-1.224985408	10.04196502	1.319085864
696	489	553	2	0	NA	0	1900	466	Not tested	14.8500377	6.223773013	-5.326913226
697	72	580	2	0	NA	0	1900	467	Not tested	15.03366475	6.088971276	-5.350866108
698	510	575	2	0	BS	0	1979	16294	Not tested	15.04149431	5.928147823	-5.409022463
699	0	0	2	0	NA	0	1900	468	Not tested	15.09384172	5.91845086	-5.391398616
700	0	0	2	0	BS	0	1900	469	Not tested	14.95154272	5.882304756	-5.381434947
701	292	537	2	0	BS	3	1977	16295	Not tested	13.05118752	6.154944849	-4.906640355
702	0	0	2	0	NA	0	1900	470	Not tested	15.0933168	5.927538662	-5.390246301
703	0	0	2	0	NA	0	1900	471	Not tested	15.08960798	5.904128663	-5.385248532
704	515	567	2	0.125	NA	2	1980	16296	Not tested	10.78744277	4.378544213	-4.622494332
705	387	165	2	0.252441	BS	4	1984	16297	Not tested	-5.744873598	3.678152644	-0.862271334
706	502	590	2	0	NA	3	1900	472	Not tested	8.539902016	6.662875665	-3.153783502
707	0	0	2	0	NA	0	1979	473	Not tested	15.07606746	5.997341341	-5.374071819
708	291	545	2	0.0245361	BS	3	1985	16298	Not tested	4.78435046	7.27433839	-2.812585592
709	631	467	1	0.171875	BS	4	1980	16299	Not tested	5.27505445	9.024677057	-2.171176209
710	617	674	1	0.125	BS	7	1983	16300	Not tested	5.625603034	8.748839002	-2.414175795
711	208	670	1	0.17041	BS	6	1983	16301	Not tested	-8.622266731	1.872970327	-2.006474304
712	499	648	1	0.0366211	BS	3	1985	16302	Not tested	4.52536909	7.184288058	-3.613657005
713	288	708	1	0.0125732	BS	2	1986	16303	Not tested	2.395018362	5.03637945	-3.910213374
714	139	682	1	0.0249023	BS	5	1980	16304	Not tested	-1.935556528	3.933869141	-2.378531506
715	381	422	1	0.00854492	BS	3	1983	16305	Not tested	2.689723756	6.070413342	-2.824605639
716	147	701	1	0.0483398	BS	7	1980	16306	Not tested	9.420583118	6.733809193	-3.840173821
717	288	544	1	0.00195312	BS	1	1981	16264	Not tested	5.126274414	5.079109606	-4.31435938
718	601	639	1	0.187927	BS	4	1985	16307	Not tested	-8.747533469	2.865426333	-0.780954796
719	607	657	1	0.00976562	BS	3	1984	16308	Not tested	6.192927786	7.19511231	-1.864308259
720	208	693	1	0.0172729	BS	7	1982	16309	Not tested	-4.649127121	2.204167828	-2.53439171
721	622	660	1	0.172531	BS	2	1984	16310	Not tested	-5.250103899	0.786032903	-2.462025891
722	597	669	1	0.113403	BS	6	1987	16311	Not tested	-10.22026054	12.09287946	8.853901208
723	139	558	1	0.00585938	BS	5	1981	16278	Not tested	-3.817292831	4.682541209	-1.414222077
724	599	680	1	0.186481	BS	5	1989	16312	Not tested	-15.40205999	-3.008998297	-0.678625078
725	94	651	1	0	BS	5	1900	474	Not tested	0.14903464	9.201267373	1.480216211
726	600	655	1	0.00341797	BS	1	1982	16313	Not tested	8.318575734	7.57470125	-3.257559446
727	138	439	1	0	NA	5	1900	475	Not tested	1.195886444	7.881057435	0.195875167
728	624	673	1	0.0902138	BS	3	1987	16314	Not tested	-11.0534561	-1.467800443	-1.269830777
729	288	544	1	0.00195312	BS	1	1980	16315	Not tested	4.954369801	5.518344397	-4.122707402
730	390	557	1	0.0615234	BS	3	1983	16316	Not tested	0.693969788	3.774652129	-3.555329093
731	211	459	1	0.0175781	BS	6	1979	16317	Not tested	6.875676447	7.229080566	-2.961152871
732	490	636	1	0.0204468	BS	4	1987	16318	Not tested	-16.32949696	-1.105069583	4.041913859
733	282	645	1	0.0133667	BS	3	1983	16319	Not tested	-6.573122091	-0.314279278	-1.578230894
734	66	180	1	0	BS	2	1978	16320	Not tested	14.17571311	6.230426704	-5.41247758
735	618	649	1	0	BS	2	1980	16321	Not tested	15.12612967	6.114584511	-5.500744953
736	282	444	1	0.0426025	BS	4	1984	16322	Not tested	-14.74068555	-4.200160236	-1.198936021
737	612	675	1	0.0245667	BS	2	1986	16323	Not tested	0.559669996	6.19431732	-1.697612787
738	615	654	1	0.0079422	BS	4	1983	16324	Not tested	7.359889581	5.829461907	-3.587927826
739	139	412	1	0.09375	BS	7	1981	16199	Not tested	-6.753190604	3.789114703	-0.822297788
740	627	695	1	0.0213013	BS	6	1983	16325	Not tested	3.416750105	8.694745621	-0.64472961
741	614	668	1	0.0362701	BS	2	1986	16326	Not tested	2.215919828	6.440438095	-1.754573366
742	396	702	1	0	BS	1	1980	16327	Not tested	7.562535741	7.564145739	-1.923413946
743	292	537	1	0	NA	3	1977	16295	Not tested	13.05812954	6.155391488	-4.84842766
744	0	0	1	0	NA	0	1900	476	Not tested	15.09470489	5.924822099	-5.390486016
745	282	535	1	0.000976562	BS	6	1983	16263	Not tested	-4.344112587	0.200672588	-1.433272196
746	282	689	1	0.000488281	BS	4	1983	16328	Not tested	-3.851883919	0.40814638	-1.547966109
747	0	0	1	0	NA	0	1900	477	Not tested	15.09262434	5.91941671	-5.384118638
748	0	0	1	0	NA	0	1900	478	Not tested	15.03080914	5.933888657	-5.385676929
749	630	703	1	0	NA	0	1900	479	Not tested	15.0863602	5.906430112	-5.390960484
750	94	436	2	0	NA	4	1900	480	Not tested	-0.403739117	8.806938011	1.434321375
751	282	637	2	0.0164948	BS	4	1988	16329	Not tested	-13.83123403	1.313967561	2.332937009
752	511	696	2	0	NA	1	1900	481	Not tested	8.283451627	6.940673311	-2.93813947
753	606	684	2	0.0324707	BS	4	1982	16330	Not tested	8.412385331	7.461649337	-3.332070734
754	490	664	2	0.173431	BS	4	1984	16331	Not tested	-16.40110196	-4.864934484	-0.848911802
755	0	0	2	0	NA	0	1900	482	Not tested	15.10042095	5.973105696	-5.412473743
756	138	430	2	0.141113	BS	8	1980	16271	Not tested	-6.537143946	9.498556386	3.732777362
757	282	633	2	0.0166016	BS	4	1983	16332	Not tested	-4.269572969	-0.015562558	-1.533143952
758	282	529	2	0.0332031	BS	4	1983	16333	Not tested	-4.974784655	-0.676712016	-1.579646746
759	147	552	2	0.0253906	NA	4	1980	16334	Not tested	9.973716621	6.688855763	-3.962594796
760	94	427	2	0.0317383	BS	5	1980	16335	Not tested	-2.379572436	9.339758666	2.0199534
761	623	662	2	0.048584	BS	1	1985	16336	Not tested	3.685270623	7.797432999	-1.105233596
762	490	549	2	0.0279541	BS	3	1987	16337	Not tested	-12.66734623	-7.111397132	-4.914971252
763	291	676	2	0.0078125	BS	2	1983	16338	Not tested	6.778735455	5.451016042	-4.266899446
764	385	236	2	0.175171	BS	2	1984	16339	Not tested	-8.852753431	4.821987168	2.543386083
765	199	667	2	0	BS	5	1981	16340	Not tested	14.45666993	6.658970141	-5.167403715
766	287	641	2	0.0114746	BS	6	1984	16341	Not tested	5.560051484	7.990811058	-2.004997584
767	594	331	2	0.125	NA	1	1900	483	Not tested	1.706111559	7.270447433	-0.936052456
768	493	536	2	0.0307922	BS	5	1984	16342	Not tested	-6.265523499	9.405761835	4.094249114
769	92	640	2	0	NA	3	1900	484	Not tested	3.61487248	7.592641021	-0.997780921
770	282	635	2	0.0116577	BS	4	1985	16343	Not tested	-10.72464669	0.652671529	0.9152609
771	0	0	2	0	NA	0	1900	485	Not tested	15.02218212	5.940896783	-5.349997758
772	91	538	2	0.0351562	BS	7	1981	16293	Not tested	-2.023206735	10.91654308	2.202966549
773	610	666	2	0.0683594	BS	1	1981	16344	Not tested	4.941248735	8.017821613	-2.05768997
774	608	647	2	0.0586243	BS	7	1984	16345	Not tested	-6.789518635	1.586506431	0.406435421
775	621	652	2	0.00109863	BS	1	1983	16346	Not tested	4.87958516	3.345498339	-3.126696882
776	491	661	2	0.0220337	BS	8	1983	16347	Not tested	-4.1820288	5.857157899	-0.085910318
777	600	638	2	0.00170898	BS	1	1987	16348	Not tested	7.109619696	7.710378747	-3.075799971
778	504	581	2	0.000854492	BS	3	1987	16258	Not tested	-1.370819507	2.320171342	-1.834417602
779	627	695	2	0.0213013	BS	6	1983	16325	Not tested	3.439107924	8.614068885	-0.644033564
780	381	679	2	0.0205688	BS	4	1985	16349	Not tested	3.253872946	7.205279106	-2.349647316
781	297	469	2	0	NA	7	1900	486	Not tested	11.49324739	6.859246854	-4.026449522
782	495	685	2	0.0078125	BS	3	1984	16350	Not tested	-0.84892479	7.042009557	-0.946842267
783	603	687	2	0.0170898	BS	1	1985	16351	Not tested	5.270305822	8.052000514	-1.013445921
784	613	677	2	0.0280762	BS	4	1985	16352	Not tested	-0.864275143	4.491366783	0.263229939
785	138	570	2	0	BS	5	1981	16273	Not tested	0.111343489	6.979969942	-0.125316324
786	392	632	2	0.00878906	BS	5	1985	16353	Not tested	7.657270646	5.66638545	-4.188545874
787	597	683	2	0.140808	BS	4	1987	16354	Not tested	-9.460157418	11.24277706	7.349317086
788	619	671	2	0.046875	BS	0	1982	16355	Not tested	12.06259695	6.519708171	-4.662746825
789	284	340	2	0.0625	BS	2	1982	16356	Not tested	12.26366859	6.473945397	-4.669817606
790	387	688	2	0.0144653	BS	4	1983	16357	Not tested	-4.530115542	4.667684918	-0.505973873
791	617	653	2	0.195312	BS	4	1981	16358	Not tested	6.655420016	8.463737351	-2.801408942
792	205	659	2	0	NBS	4	1982	16359	Not tested	13.55194913	5.910719831	-5.264948907
793	595	634	2	0.0173798	BS	5	1986	16360	Not tested	2.123904041	8.6424857	0.241127869
794	493	536	2	0.0307922	BS	5	1984	16342	Not tested	-6.203705219	9.27567054	3.947775653
795	620	706	2	0.015625	NA	3	1900	487	Not tested	9.373899913	6.398525256	-3.660916244
796	611	678	2	0.162598	BS	0	1983	16361	Not tested	9.884465104	6.720663156	-3.651868289
797	601	705	2	0.246796	BS	4	1985	16362	Not tested	-7.37498821	3.154133223	-0.27293735
798	403	697	2	0	BS	2	1978	16363	Not tested	14.99936907	6.196726291	-5.309389883
799	0	0	2	0	NA	0	1900	488	Not tested	15.02970894	5.933459379	-5.383205663
800	501	704	2	0	BS	3	1982	16364	Not tested	11.02041116	5.594708326	-4.376513965
801	596	644	2	0.00726318	BS	1	1985	16365	Not tested	6.178565329	7.982368372	-2.331964426
802	598	656	2	0.0335159	BS	5	1986	16366	Not tested	-1.079222331	4.424913339	-2.771385555
803	382	699	2	0	BS	4	1979	16367	Not tested	13.92975969	6.183623427	-5.098066753
804	211	459	2	0.0175781	NA	6	1979	16317	Not tested	6.921353026	7.134150395	-2.980004057
805	390	557	2	0.0615234	BS	3	1983	16316	Not tested	0.818395361	3.767786626	-3.517515222
806	94	707	2	0	BS	4	1981	16368	Not tested	0.245384581	9.118671387	1.405319399
807	139	558	2	0.00585938	BS	5	1981	16278	Not tested	-4.315632666	4.676357656	-0.751694338
808	602	642	2	0.0243073	BS	4	1988	16369	Not tested	-5.972154354	-0.658113705	-1.564761592
809	288	321	2	0.00195312	BS	1	1981	16370	Not tested	4.801362244	4.579462343	-4.384269532
810	615	663	2	0.0694885	BS	4	1984	16371	Not tested	4.689469521	6.041048232	-2.417397284
811	604	531	2	0.279114	BS	1	1987	16372	Not tested	1.637229362	7.551684421	0.392921708
812	393	422	2	0.141113	BS	0	1982	16373	Not tested	4.464544137	3.140060434	-5.02209621
813	91	352	2	0	BS	5	1978	16374	Not tested	7.006214277	7.943708999	-2.521746387
814	394	454	2	0	BS	4	1978	16207	Not tested	12.74666688	6.89112909	-3.920854351
815	502	650	2	0	NA	3	1900	489	Not tested	8.358264615	6.705757483	-3.176703716
816	494	691	2	0.00463867	BS	5	1983	16375	Not tested	-1.600819145	9.131348293	2.239783886
817	290	690	2	0	NA	2	1900	490	Not tested	14.07132058	6.061558085	-5.207620394
818	602	665	2	0.0988922	BS	4	1987	16376	Not tested	-11.51792689	-2.532007197	-1.193331087
819	513	462	2	0.00683594	NA	5	1900	491	Not tested	5.010072373	6.45556069	-2.240873321
820	205	542	2	0	NA	4	1980	16289	Not tested	5.700726033	7.429051074	-2.388584578
821	0	0	2	0	BS	0	1900	492	Not tested	14.99798477	5.850898094	-5.406178512
822	628	700	2	0	BS	2	1981	16377	Not tested	14.81487684	5.874443556	-5.393055407
823	392	698	2	0	BS	4	1982	16378	Not tested	9.373500124	5.193104066	-4.715916489
824	291	419	2	0.000976562	BS	2	1980	16379	Not tested	7.263314345	6.627318225	-3.77213778
825	499	692	2	0.132507	BS	4	1984	16380	Not tested	2.140679663	9.261307181	-0.843750799
826	609	643	2	0.0175781	BS	4	1985	16381	Not tested	-0.434095688	3.82185637	-1.902470791
827	616	646	2	0.0078125	BS	1	1984	16382	Not tested	9.650444242	7.276207112	-3.254662412
828	625	672	2	0.09375	BS	0	1981	16383	Not tested	14.52786397	5.901980766	-5.356302938
829	0	0	2	0	NA	0	1900	493	Not tested	15.09470486	5.924822271	-5.390486266
830	626	686	2	0	NA	0	1979	16384	Not tested	15.08674772	5.962522375	-5.404134342
831	61	658	2	0	NA	4	1900	494	Not tested	6.95655829	6.714496936	-2.640469342
832	402	448	2	0	NBS	1	1981	16212	Not tested	12.46976677	6.257716553	-4.692426407
833	0	0	2	0	NA	0	1900	495	Not tested	14.99066779	5.882344778	-5.42999083
834	0	0	2	0	NA	0	1978	496	Not tested	15.07939297	5.964017799	-5.377038603
835	96	244	2	0.015625	NA	2	1979	16151	Not tested	14.46676994	6.54791592	-5.260337844
836	609	681	2	0.000976562	BS	4	1984	16385	Not tested	7.700066673	6.583789823	-3.747056681
837	0	0	2	0	NA	0	1900	497	Not tested	15.03008961	5.933060387	-5.384814798
838	0	0	2	0	NA	0	1900	498	Not tested	15.09215133	5.919878688	-5.383090994
839	0	0	2	0	NA	0	1900	499	Not tested	15.0308091	5.933888872	-5.385677936
840	282	228	2	0.265625	BS	3	1982	16386	Not tested	-11.00810156	-2.795500781	-0.149901187
841	605	49	2	0	NA	0	1900	500	Not tested	15.01396012	5.882672296	-5.41679182
842	629	694	2	0	NA	0	1900	501	Not tested	15.08636023	5.906429661	-5.390959243
843	493	772	1	0.119934	BS	8	1986	16387	Not tested	-12.32505154	13.32006382	8.428925254
844	493	787	1	0.302475	BS	5	1988	16388	Not tested	-15.95954838	12.45789643	10.30049972
845	506	806	1	0.0705566	BS	2	1985	16389	Not tested	0.830636853	8.705953543	0.771794116
846	490	778	1	0.0416794	BS	4	1988	16390	Not tested	-14.66404678	-6.090143902	-2.611078
847	719	636	1	0.0292816	BS	2	1985	16391	Not tested	-2.08267769	7.113940957	3.014722076
848	745	833	1	0	NA	2	1900	502	Not tested	5.221155378	3.022043523	-3.482002455
849	381	824	1	0.0389404	BS	6	1983	16392	Not tested	3.380394209	7.811069342	-2.219627653
850	492	810	1	0.00749207	BS	4	1986	16393	Not tested	-8.315491871	-1.202162634	-2.31293317
851	492	776	1	0.058197	BS	7	1987	16394	Not tested	-12.11059613	-0.384818393	-0.934644717
852	94	540	1	0	BS	5	1900	503	Not tested	-1.397066585	9.714654607	2.589863042
853	208	484	1	0	BS	3	1979	16222	Not tested	-0.508252088	1.564752575	-4.27042023
854	722	751	1	0.0675697	BS	5	1990	16395	Not tested	-12.68312796	6.450794561	5.577204719
855	282	774	1	0.183136	BS	7	1988	16396	Not tested	-14.84781878	-1.958192416	1.687593572
856	594	804	1	0.0634766	BS	1	1983	16397	Not tested	4.183363121	7.292277316	-1.963065694
857	494	783	1	0.0871582	BS	4	1986	16398	Not tested	-6.137319228	9.974798809	4.720329257
858	739	425	1	0.00488281	BS	6	1984	16399	Not tested	-0.122099244	5.741768765	-1.800435585
859	202	840	1	0.125732	BS	4	1984	16400	Not tested	-13.49599727	-1.10414269	0.408470839
860	727	765	1	0	BS	3	1983	16401	Not tested	7.612746035	7.571734457	-2.313898866
861	735	835	1	0	BS	4	1981	16402	Not tested	14.80654106	6.504440676	-5.455913379
862	508	807	1	0.0778809	BS	4	1983	16403	Not tested	-2.347506496	6.609201774	0.849330773
863	731	779	1	0.0288086	BS	3	1986	16404	Not tested	5.103731924	8.015379543	-1.758764042
864	597	669	1	0.113403	BS	6	1987	16311	Not tested	-6.51754296	10.71888488	5.913693486
865	741	811	1	0.0301867	BS	2	1988	16405	Not tested	0.771218045	6.604482384	0.018564989
866	490	781	1	0.00244141	BS	5	1983	16406	Not tested	-4.953717193	-0.933155334	-2.548709686
867	282	828	1	0.00244141	BS	3	1982	16407	Not tested	-3.62763389	0.239546225	-1.627673757
868	139	769	1	0.0354004	BS	4	1900	504	Not tested	-5.776150855	4.21658181	-0.878514585
869	598	684	1	0.0128174	BS	5	1986	16408	Not tested	0.209491152	4.807698364	-2.694463307
870	492	757	1	0.139801	BS	4	1986	16409	Not tested	-12.10455743	-3.598356421	-1.733791994
871	0	0	1	0	NA	0	1900	505	Not tested	15.09756721	5.957371565	-5.405782482
872	718	754	1	0.105247	BS	6	1987	16410	Not tested	-12.73084699	-0.971460629	-0.818306346
873	723	756	1	0.0345459	BS	3	1982	16411	Not tested	-5.202573585	7.132098121	1.155767019
874	491	805	1	0.0860596	BS	5	1987	16412	Not tested	-0.555810295	2.893062127	-3.771362362
875	0	0	1	0	NA	0	1900	506	Not tested	15.0735624	5.879387731	-5.401416004
876	733	648	1	0.0656128	BS	3	1985	16413	Not tested	-0.966270404	2.446340874	-3.111643388
877	711	786	1	0.0582581	BS	7	1987	16414	Not tested	-0.653898285	3.861363811	-3.003508548
878	748	839	1	0	NA	0	1900	507	Not tested	14.96877177	5.965926201	-5.391805341
879	597	794	1	0.131699	BS	6	1989	16415	Not tested	-8.133223764	9.708947933	5.569270221
880	724	808	1	0.0769166	BS	6	1991	16416	Not tested	-10.9072577	-2.04627079	-1.285028902
881	0	0	1	0	NA	0	1900	508	Not tested	15.07490279	5.88417646	-5.403920712
882	0	0	1	0	NA	0	1900	509	Not tested	15.07356237	5.879387439	-5.401415768
883	0	0	1	0	NA	0	1900	510	Not tested	15.07356238	5.879388339	-5.401415362
884	0	0	1	0	NA	0	1900	511	Not tested	15.08919894	5.917882054	-5.397612795
885	0	0	1	0	NA	0	1900	512	Not tested	15.07356244	5.879387393	-5.401415469
886	144	831	1	0	BS	4	1976	16417	Not tested	10.91742061	6.344407081	-4.062127128
887	726	764	1	0.0137329	BS	0	1986	16418	Not tested	-0.27141999	6.203603437	-0.354235315
888	0	0	1	0	NA	0	1900	513	Not tested	15.07356237	5.879387987	-5.401415928
889	0	0	1	0	NA	0	1900	514	Not tested	15.07356238	5.879387794	-5.401416427
890	0	0	1	0	NA	0	1900	515	Not tested	15.07356246	5.879387513	-5.401415379
891	284	755	2	0	BS	2	1983	16419	Not tested	14.94412779	6.244038578	-5.397811022
892	494	826	2	0.0228844	BS	7	1987	16420	Not tested	-8.548063255	7.679067488	3.693990522
893	715	753	2	0.0192719	BS	2	1986	16421	Not tested	5.490909865	6.79755968	-3.117533282
894	713	780	2	0.0836143	BS	1	1987	16422	Not tested	2.607681532	5.904954577	-3.336286806
895	513	183	2	0.00976562	NA	3	1900	516	Not tested	6.275405758	6.81900028	-2.322424701
896	281	816	2	0.10498	BS	5	1985	16423	Not tested	-3.162003753	10.11792385	2.910063367
897	595	634	2	0.0173798	BS	5	1986	16360	Not tested	2.172554952	8.742406191	0.287877145
898	742	803	2	0	BS	1	1981	16424	Not tested	10.74088047	6.894385988	-3.520399983
899	734	809	2	0	BS	1	1983	16425	Not tested	9.463017646	5.417907322	-4.927589916
900	616	646	2	0.0078125	NBS	1	1984	16382	Not tested	9.724955173	7.243234719	-3.286913732
901	143	830	2	0	BS	4	1981	16426	Not tested	14.52242913	6.395548162	-5.150661088
902	94	813	2	0.0195312	BS	5	1983	16427	Not tested	-3.934937571	10.16134003	3.082041539
903	492	768	2	0.0175476	BS	6	1986	16428	Not tested	-13.21768623	1.241602241	1.177056008
904	491	819	2	0.135345	BS	6	1982	16429	Not tested	1.413405994	3.812607039	-3.228066553
905	381	763	2	0.0283203	BS	4	1986	16430	Not tested	3.170493243	7.145464845	-2.419953583
906	493	798	2	0	BS	5	1985	16431	Not tested	-2.614158566	9.798965604	3.47907723
907	282	633	2	0.0166016	BS	4	1983	16332	Not tested	-4.208681502	0.034714553	-1.523154735
908	740	761	2	0.0371704	BS	4	1986	16432	Not tested	3.496592605	8.29754707	-0.831301762
909	596	760	2	0.0184174	NBS	2	1985	16433	Not tested	1.30661542	9.152332	-0.089435829
910	729	825	2	0.0389404	BS	3	1986	16434	Not tested	3.465927064	7.481715285	-2.386428932
911	303	568	2	0	BS	3	1981	16237	Not tested	11.05731439	6.154698702	-4.599269129
912	0	0	2	0	BS	0	1900	517	Not tested	15.10053088	5.933070577	-5.397564027
913	387	820	2	0.0375977	BS	4	1984	16435	Not tested	-2.407099419	4.457777703	-1.808346833
914	282	784	2	0.14624	BS	6	1988	16436	Not tested	-12.21795368	-0.485407409	2.394742662
915	712	777	2	0.0702744	BS	1	1989	16437	Not tested	5.795300106	7.47675542	-3.351091074
916	732	818	2	0.120702	BS	4	1989	16438	Not tested	-14.15893789	-2.041428667	1.252636793
917	736	800	2	0.0187988	BS	1	1985	16439	Not tested	-2.029303722	0.62483445	-2.780137994
918	282	750	2	0.0151367	NBS	4	1984	16440	Not tested	-11.58473263	1.445992204	1.800151838
919	282	554	2	0.00390625	BS	4	1983	16240	Not tested	-4.221196246	0.475658216	-1.247285787
920	282	338	2	0.0111694	BS	4	1982	16155	Not tested	-10.1751017	1.070908601	1.132773933
921	289	767	2	0.1875	BS	1	1980	16441	Not tested	1.811249044	7.262977195	-0.91978626
922	515	567	2	0.125	BS	2	1980	16296	Not tested	10.82646065	4.437015539	-4.600632873
923	138	821	2	0	BS	6	1981	16442	Not tested	1.579794659	7.545726216	0.03391778
924	744	829	2	0	BS	0	1981	16443	Not tested	15.0931158	5.942707479	-5.39493875
925	495	827	2	0.022583	BS	2	1986	16444	Not tested	0.513188491	6.735146343	-1.19626106
926	282	774	2	0.183136	BS	7	1988	16396	Not tested	-15.5314716	-1.791434517	2.881514024
927	728	762	2	0.0899963	BS	3	1991	16445	Not tested	-12.38635662	-4.631207798	-3.180307039
928	282	836	2	0.0213928	BS	4	1985	16446	Not tested	-7.776420726	-0.04699501	-1.190495577
929	600	655	2	0.00341797	BS	1	1983	16447	Not tested	8.31757228	7.577473289	-3.258374121
930	731	773	2	0.0463867	BS	1	1984	16448	Not tested	5.860152686	7.645496421	-2.528582536
931	282	635	2	0.0116577	BS	4	1984	16449	Not tested	-10.47832737	1.020872173	1.212993619
932	506	789	2	0.00585938	BS	2	1984	16450	Not tested	6.791941141	7.34305943	-2.198415922
933	392	698	2	0	BS	4	1982	16378	Not tested	9.334393517	5.18026109	-4.718972869
934	202	785	2	0.0203857	BS	4	1983	16451	Not tested	-8.55606372	3.120871893	0.097934209
935	287	823	2	0.00537109	BS	6	1983	16452	Not tested	7.075615791	6.754265582	-3.566727763
936	515	841	2	0	NA	2	1981	16453	Not tested	12.91075957	5.147841118	-5.026689076
937	737	796	2	0.0337143	BS	3	1988	16454	Not tested	4.977422144	6.292939437	-2.556772254
938	615	792	2	0.125	BS	4	1985	16455	Not tested	11.6830057	5.901350162	-4.867575519
939	282	788	2	0.00866699	BS	3	1986	16456	Not tested	-4.888224478	0.527366647	-1.277210074
940	720	758	2	0.0250626	BS	3	1985	16457	Not tested	-5.664046828	0.044456142	-2.181657288
941	493	770	2	0.0917816	BS	5	1987	16458	Not tested	-16.01007749	6.292360394	6.226091711
942	709	752	2	0.00341797	BS	1	1983	16459	Not tested	6.65617332	8.084012812	-2.44537054
943	738	796	2	0.00908661	BS	3	1986	16460	Not tested	8.158198378	6.348254945	-3.10785943
944	91	579	2	0.28125	NA	5	1980	16232	Not tested	2.522176142	9.077921756	-1.247174506
945	743	832	2	0	BS	1	1983	16461	Not tested	12.74407713	6.267738724	-4.714934848
946	730	782	2	0.0562134	BS	3	1987	16462	Not tested	-0.251164048	5.430464665	-2.263075764
947	0	0	2	0	NA	0	1900	518	Not tested	15.07356238	5.879387821	-5.401416312
948	490	636	2	0.0204468	BS	4	1987	16318	Not tested	-15.67438333	-0.826689061	3.300492954
949	0	0	2	0	NA	0	1900	519	Not tested	15.08971566	5.921399973	-5.399798418
950	512	822	2	0	BS	4	1983	16463	Not tested	13.75953664	6.052309954	-5.145104206
951	747	838	2	0	NA	0	1979	16464	Not tested	15.08986489	5.933836182	-5.383884254
952	404	445	2	0.121094	BS	1	1982	16465	Not tested	12.24850626	6.475493706	-4.723661223
953	392	817	2	0.015625	BS	4	1981	16466	Not tested	8.858751442	5.2873401	-4.627724966
954	489	553	2	0	NA	0	1900	520	Not tested	14.88582228	6.234266381	-5.335185513
955	512	815	2	0	BS	4	1983	16467	Not tested	10.5472805	6.531635636	-4.085999352
956	617	795	2	0.00805664	BS	3	1983	16468	Not tested	7.379850485	7.715553112	-3.002433082
957	601	766	2	0.0262451	BS	5	1985	16469	Not tested	-1.507125713	5.601711175	-0.840770215
958	390	420	2	0.00219727	BS	2	1985	16184	Not tested	5.765842866	5.198422484	-4.050441922
959	282	639	2	0.105835	BS	4	1983	16470	Not tested	-14.84702415	-1.489686754	0.331729554
960	714	791	2	0.00897217	BS	4	1984	16471	Not tested	2.29887166	6.263806278	-2.590971715
961	607	793	2	0.0111084	BS	3	1988	16472	Not tested	6.175964177	7.665202744	-2.040544965
962	490	775	2	0.0684357	BS	3	1984	16473	Not tested	-8.177885421	-2.580318923	-2.012118837
963	717	812	2	0.157471	BS	0	1985	16474	Not tested	4.773067487	4.095657606	-4.669466454
964	746	837	2	0	NA	3	1900	521	Not tested	5.526361393	3.201805572	-3.471656147
965	710	801	2	0.0673065	BS	2	1986	16475	Not tested	5.621820918	8.230638887	-2.590569883
966	94	442	2	0	NA	5	1900	522	Not tested	0.032065202	9.035531352	1.431306565
967	0	0	2	0	NA	0	1900	523	Not tested	15.08199214	5.967888565	-5.384729839
968	598	562	2	0.0090332	BS	5	1986	16476	Not tested	2.476833977	5.068897078	-2.786336518
969	709	696	2	0	BS	1	1984	16477	Not tested	10.01775825	7.607422144	-3.744949332
970	94	177	2	0	NA	5	1900	524	Not tested	-1.641335848	8.686727028	1.842997005
971	202	785	2	0.0203857	BS	4	1983	16451	Not tested	-7.987159669	3.781114049	0.451056829
972	716	814	2	0	BS	5	1982	16478	Not tested	11.05820737	6.844526192	-3.883325597
973	725	771	2	0	BS	3	1983	16479	Not tested	7.509972285	7.598712978	-1.895967499
974	0	0	2	0	NA	0	1900	525	Not tested	15.0980465	5.914415887	-5.382827162
975	602	636	2	0.0187912	BS	4	1988	16480	Not tested	-10.69696885	1.255450964	2.710289506
976	721	761	2	0.0242233	BS	0	1987	16481	Not tested	-0.802764211	4.308893811	-1.787498323
977	0	0	2	0	NA	0	1900	526	Not tested	15.07356237	5.879387613	-5.401415582
978	0	0	2	0	BS	0	1975	527	Not tested	15.0997336	5.935081541	-5.40319765
979	388	792	2	0.03125	BS	4	1983	16482	Not tested	13.8604368	6.049151111	-5.212458056
980	62	235	2	0.015625	NA	5	1900	528	Not tested	2.933454172	7.251385463	-0.845625932
981	494	797	2	0.0299149	BS	7	1989	16483	Not tested	-12.3655747	6.973943109	4.450682486
982	617	799	2	0	NA	3	1900	529	Not tested	10.15664733	7.490237995	-3.870230009
983	498	759	2	0.154053	BS	2	1982	16484	Not tested	9.928078172	6.698718007	-4.020869392
984	202	790	2	0.116028	BS	6	1988	16485	Not tested	-10.41865088	2.62870203	0.232942954
985	0	0	2	0	NA	0	1900	530	Not tested	15.07356239	5.879388378	-5.401414935
986	611	678	2	0.162598	BS	0	1983	16361	Not tested	10.31978902	6.745706505	-3.929822903
987	739	425	2	0.00488281	BS	6	1984	16399	Not tested	-0.576143527	5.291597958	-1.872874957
988	382	834	2	0	BS	4	1981	16486	Not tested	13.90110378	6.240449163	-5.064003999
989	624	802	2	0.0572109	BS	5	1987	16487	Not tested	-9.377368812	-0.456713571	-2.137742916
990	138	324	2	0.148926	BS	5	1985	16488	Not tested	-5.436257665	7.4553485	2.139159581
991	0	0	2	0	NA	0	1900	531	Not tested	15.07356248	5.879387233	-5.401415211
992	0	0	2	0	NA	0	1900	532	Not tested	15.10204706	5.934641281	-5.402893542
993	0	0	2	0	NA	0	1900	533	Not tested	15.09375854	5.915964133	-5.376099219
994	0	0	2	0	NA	0	1900	534	Not tested	15.09807625	5.926983453	-5.381945087
995	749	842	2	0	NBS	0	1977	16489	Not tested	15.07757487	5.907645402	-5.398087315
996	405	452	2	0	NA	0	1900	535	Not tested	14.99683427	6.064059712	-5.307251666
997	0	0	2	0	NA	0	1900	536	Not tested	15.0735624	5.879387912	-5.401415489
998	0	0	2	0	NA	0	1900	537	Not tested	15.07356239	5.879388082	-5.401416703
999	0	0	2	0	NA	0	1900	538	Not tested	15.0735625	5.879388651	-5.401415845
1000	0	0	2	0	NA	0	1900	539	Not tested	15.07356242	5.879387688	-5.401415311
1001	741	965	1	0.0273352	BS	2	1988	16490	Not tested	3.538361922	7.048194022	-2.555918946
1002	854	927	1	0.0640029	BS	4	1992	16491	Not tested	-13.51993432	0.234171342	1.008102946
1003	851	909	1	0.0343971	BS	2	1989	16492	Not tested	-5.567689089	4.676480033	-0.374030381
1004	718	961	1	0.0144978	BS	4	1990	16493	Not tested	-1.621808908	5.514652582	-1.378016342
1005	856	921	1	0.143066	BS	0	1985	16494	Not tested	2.980596172	7.331317337	-1.425456605
1006	846	762	1	0.149467	BS	4	1990	16495	Not tested	-17.70759137	-11.20260878	-6.312329905
1007	492	973	1	0.00744629	BS	4	1987	16496	Not tested	-6.2140701	0.30588169	-1.842850308
1008	493	902	1	0.200195	BS	5	1985	16497	Not tested	-12.27911035	11.8642365	8.016110282
1009	850	940	1	0.0680761	BS	3	1988	16498	Not tested	-8.706737113	-2.029575323	-2.494909348
1010	880	916	1	0.123409	BS	5	1992	16499	Not tested	-12.91471759	-2.486320807	-0.355970379
1011	492	928	1	0.142288	BS	6	1986	16500	Not tested	-15.15654584	-4.757307895	-2.259007385
1012	494	903	1	0.122414	BS	8	1989	16501	Not tested	-15.03128425	6.494768817	5.299686212
1013	492	960	1	0.0490112	BS	4	1986	16502	Not tested	-8.711658278	-0.358874689	-2.241326201
1014	500	990	1	0.0329514	BS	2	1987	16503	Not tested	-0.706461836	5.932372979	-0.755458075
1015	868	913	1	0.0628967	BS	6	1986	16504	Not tested	-5.031836743	3.901059804	-1.534602293
1016	599	989	1	0.156405	BS	4	1990	16505	Not tested	-15.65974609	-3.320046132	-1.144853341
1017	282	784	1	0.14624	BS	6	1989	16506	Not tested	-12.38707847	-0.343767636	2.521982521
1018	844	941	1	0.272683	BS	4	1990	16507	Not tested	-17.10432804	8.242961605	7.671515011
1019	876	893	1	0.0366669	BS	1	1987	16508	Not tested	2.146097964	4.647277535	-3.183821394
1020	722	926	1	0.0154552	BS	6	1989	16509	Not tested	-13.48349796	5.354883582	6.630388285
1021	392	632	1	0.00878906	BS	5	1985	16353	Not tested	7.672831354	5.818447389	-4.177274338
1022	860	957	1	0.00996399	BS	3	1988	16510	Not tested	2.916324201	6.842964102	-1.446431674
1023	0	0	1	0	NA	0	1900	540	Not tested	15.09332133	5.928727741	-5.369977643
1024	861	532	1	0.0644531	BS	3	1983	16511	Not tested	13.0397464	6.883863319	-4.892216872
1025	282	637	1	0.0164948	BS	4	1988	16329	Not tested	-14.47323906	0.271863648	1.689700644
1026	866	917	1	0.104385	BS	5	1987	16512	Not tested	-3.832168376	-0.300624436	-2.643976078
1027	493	959	1	0.0324097	BS	7	1988	16513	Not tested	-17.53329331	5.826383803	6.296184187
1028	506	891	1	0	BS	2	1985	16514	Not tested	8.193120968	7.176149633	-2.626232659
1029	599	673	1	0.0946164	BS	4	1990	16515	Not tested	-12.99307912	-1.921778022	-0.36220147
1030	501	923	1	0.0131836	NBS	4	1984	16516	Not tested	6.404594171	7.161469971	-2.046891651
1031	617	674	1	0.125	BS	7	1983	16300	Not tested	5.579596607	8.904966081	-2.125998039
1032	878	964	1	0	NA	1	1900	541	Not tested	10.12122067	4.644506285	-4.439665547
1033	881	999	1	0	NA	0	1900	542	Not tested	15.05494095	5.859357215	-5.424520795
1034	874	946	1	0.119125	BS	4	1989	16517	Not tested	-0.737542084	4.193755649	-3.029688497
1035	858	979	1	0.0195312	BS	4	1986	16518	Not tested	6.822353421	5.947368441	-3.485423317
1036	608	647	1	0.0586243	BS	7	1984	16345	Not tested	-5.871297554	1.540368544	-0.660065291
1037	297	978	1	0	BS	6	1979	16519	Not tested	14.13468482	6.244495743	-5.1979626
1038	888	997	1	0	NA	0	1900	543	Not tested	15.0542706	5.856961779	-5.423267977
1039	740	976	1	0.0249243	BS	4	1989	16520	Not tested	1.281525603	6.501377874	-1.233722574
1040	875	947	1	0	NA	0	1900	544	Not tested	15.05427061	5.856961502	-5.423268603
1041	91	974	1	0	NA	4	1900	545	Not tested	7.169784716	7.82931826	-2.733214585
1042	853	904	1	0.076828	BS	4	1986	16521	Not tested	0.172518153	2.312459699	-3.846587827
1043	865	975	1	0.031363	BS	2	1989	16522	Not tested	-7.472979494	2.9764616	2.829051666
1044	283	951	1	0	BS	3	1981	16523	Not tested	10.23782542	6.017420832	-4.177921674
1045	606	944	1	0.0976562	BS	4	1981	16524	Not tested	6.772523702	8.211466608	-2.692072342
1046	0	0	1	0	NA	0	1900	546	Not tested	15.06132083	5.9085653	-5.337992998
1047	69	996	1	0	NA	1	1900	547	Not tested	14.75956676	6.371719559	-5.314973926
1048	0	0	1	0	BS	0	1978	548	Not tested	15.0746227	6.017094085	-5.364010726
1049	493	938	1	0.00769806	BS	5	1988	16525	Not tested	-4.231277773	9.509723335	3.645259777
1050	0	0	1	0	NA	0	1900	549	Not tested	15.06099709	5.908263049	-5.337630734
1051	600	552	1	0.00170898	BS	1	1983	16526	Not tested	8.262696367	7.648572094	-3.270347971
1052	205	966	1	0	BS	4	1983	16527	Not tested	6.224904973	7.406229982	-1.85368651
1053	885	991	1	0	NA	0	1900	550	Not tested	15.05427072	5.856960781	-5.423267346
1054	0	0	1	0	NA	0	1900	551	Not tested	15.06610702	5.870147633	-5.430071666
1055	0	0	1	0	NA	0	1900	552	Not tested	15.0661071	5.870147255	-5.430070556
1056	0	0	1	0	BS	0	1900	553	Not tested	15.08928687	5.944390687	-5.375517238
1057	91	432	2	0.000976562	BS	6	1983	16183	Not tested	5.245890963	8.7623922	-2.240457978
1058	282	970	2	0.0297852	BS	4	1984	16528	Not tested	-11.7097152	1.648451949	1.996133081
1059	869	905	2	0.0323792	BS	2	1989	16529	Not tested	1.314921904	5.514352754	-2.92109064
1060	720	933	2	0.0357666	BS	3	1985	16530	Not tested	2.243718239	3.660520309	-3.614847875
1061	499	897	2	0.0119171	BS	4	1986	16531	Not tested	3.435453269	8.919474674	-1.051660972
1062	381	541	2	0.0205688	BS	4	1983	16532	Not tested	3.350078737	7.386996653	-2.155515732
1063	490	899	2	0.0151367	BS	5	1987	16533	Not tested	-5.831455843	-1.56927766	-3.01593503
1064	857	943	2	0.0195017	BS	2	1988	16534	Not tested	0.042736505	8.262453308	1.865394323
1065	862	914	2	0.0673141	BS	5	1990	16535	Not tested	-7.542056772	3.122279896	2.019840564
1066	729	906	2	0.0112305	BS	3	1988	16536	Not tested	1.002952925	7.931768891	-0.183194521
1067	613	930	2	0.0130615	BS	3	1985	16537	Not tested	0.371938448	4.164202998	-1.528550714
1068	500	990	2	0.0329514	BS	2	1987	16503	Not tested	-1.318695367	4.977288207	-1.61570961
1069	884	949	2	0	BS	0	1981	16538	Not tested	15.0812199	5.928900819	-5.408153395
1070	282	942	2	0.0249634	BS	3	1987	16539	Not tested	-7.808428482	1.543046621	0.057985386
1071	600	983	2	0.00213623	BS	1	1984	16540	Not tested	6.181931896	7.935232009	-2.700852064
1072	853	987	2	0.0705566	BS	4	1988	16541	Not tested	-1.535624552	2.609127748	-3.208883299
1073	511	954	2	0	NA	1	1900	554	Not tested	8.326930922	6.957622182	-2.959615058
1074	741	811	2	0.0301867	BS	2	1988	16405	Not tested	1.693090945	7.026580869	-0.39291235
1075	492	907	2	0.139801	BS	6	1987	16542	Not tested	-11.96737049	-3.481621415	-1.715115692
1076	512	822	2	0	BS	4	1983	16463	Not tested	13.79304506	6.143817808	-5.182729827
1077	94	651	2	0	NA	5	1900	555	Not tested	0.223132839	9.11385	1.430645351
1078	94	994	2	0	NA	4	1900	556	Not tested	0.278817602	9.024487791	1.395360284
1079	493	945	2	0.0101624	BS	4	1986	16543	Not tested	-3.699823754	9.767747554	3.789567219
1080	490	892	2	0.0559883	BS	5	1988	16544	Not tested	-14.99280051	-0.487307713	1.369608635
1081	199	901	2	0.125	BS	4	1982	16545	Not tested	14.28138873	6.726412187	-5.161833857
1082	876	812	2	0.124466	BS	1	1987	16546	Not tested	1.713971448	2.774087766	-4.11391793
1083	879	981	2	0.124684	BS	6	1990	16547	Not tested	-10.42405642	8.330537886	5.077115943
1084	598	528	2	0.0922546	BS	7	1985	16548	Not tested	-8.546504328	0.48317914	-1.672554361
1085	615	918	2	0.00550842	BS	4	1987	16549	Not tested	-1.763936454	3.092689907	-1.311317672
1086	615	919	2	0.00154114	BS	4	1985	16550	Not tested	2.831972918	3.10241932	-2.959140533
1087	139	165	2	0.00585938	BS	5	1979	16551	Not tested	-7.892171905	3.366390436	-0.676974897
1088	852	556	2	0.00878906	BS	3	1983	16552	Not tested	4.648843009	8.365620578	-0.736509933
1089	608	953	2	0.0378418	BS	4	1984	16553	Not tested	0.924220177	4.080825105	-2.54327618
1090	870	939	2	0.134644	BS	4	1988	16554	Not tested	-8.58207588	-1.563646576	-1.47642212
1091	493	950	2	0	BS	5	1985	16555	Not tested	-3.184602418	9.605471903	3.527373543
1092	94	521	2	0.00390625	BS	5	1981	16556	Not tested	-1.009913811	9.518388922	1.831128033
1093	599	680	2	0.186481	BS	5	1989	16312	Not tested	-15.52819832	-2.861819334	-0.246168012
1094	855	937	2	0.0241652	BS	5	1990	16557	Not tested	-5.41578173	1.825190331	-0.191902685
1095	282	785	2	0.0111694	BS	4	1986	16558	Not tested	-11.25005334	0.482623026	0.838124745
1096	282	645	2	0.0133667	BS	3	1983	16319	Not tested	-6.528636623	-0.356941765	-1.524236564
1097	615	922	2	0	BS	4	1985	16559	Not tested	10.41522572	5.088796365	-4.625847897
1098	492	932	2	0.00976562	BS	3	1988	16560	Not tested	-6.497651903	0.152843239	-1.985019234
1099	282	936	2	0.0351562	BS	4	1983	16561	Not tested	-4.426462382	-0.145654398	-1.476636894
1100	291	545	2	0.0245361	BS	3	1985	16298	Not tested	4.947966807	7.302817057	-2.618821365
1101	96	992	2	0	NA	2	1900	557	Not tested	14.7419181	6.362588794	-5.28645259
1102	392	935	2	0.130371	BS	6	1985	16562	Not tested	5.35814217	5.625715711	-3.79772035
1103	599	762	2	0.122702	BS	4	1989	16563	Not tested	-18.20401603	-8.243506672	-3.499728462
1104	388	529	2	0	BS	4	1981	16564	Not tested	13.43008151	5.474053946	-5.150055872
1105	864	910	2	0.0273323	BS	5	1989	16565	Not tested	-1.687286268	9.263465269	1.95403472
1106	848	982	2	0.00440979	NA	1	1900	558	Not tested	7.561098115	5.314890006	-3.680688344
1107	395	967	2	0	NA	3	1900	559	Not tested	11.01174463	7.232248583	-4.070015633
1108	138	980	2	0.148926	BS	5	1982	16566	Not tested	-4.411297057	8.374099107	2.3445763
1109	491	971	2	0.0526428	BS	5	1985	16567	Not tested	-4.927751529	2.922305331	-1.73179165
1110	282	898	2	0.00744629	BS	3	1984	16568	Not tested	-5.507676696	0.745546625	-0.721995445
1111	883	985	2	0	NA	0	1900	560	Not tested	15.05427061	5.85696247	-5.423267117
1112	872	984	2	0.153521	BS	6	1990	16569	Not tested	-11.9053503	0.882799223	-0.300628631
1113	492	934	2	0.0899048	BS	4	1986	16570	Not tested	-15.18650483	-3.108793182	-1.556098398
1114	602	642	2	0.0243073	BS	4	1988	16369	Not tested	-5.87004025	-0.550930968	-1.495990626
1115	877	968	2	0.0599442	BS	5	1988	16571	Not tested	0.54893201	4.631041646	-2.683457452
1116	492	528	2	0.173431	BS	6	1986	16248	Not tested	-15.95930074	-4.398612885	-1.383801448
1117	859	958	2	0.0324783	BS	2	1988	16572	Not tested	-3.897920629	2.090343709	-1.807025096
1118	886	592	2	0.125	NA	5	1900	561	Not tested	12.93600203	6.196685545	-4.792218318
1119	139	682	2	0.0249023	BS	5	1980	16304	Not tested	-1.927485082	3.886875099	-2.356438985
1120	871	547	2	0	NA	0	1900	562	Not tested	13.84229479	6.422772622	-4.838478164
1121	291	252	2	0	NA	2	1900	563	Not tested	9.990291925	6.282427541	-4.208037343
1122	868	895	2	0.0594177	BS	4	1985	16573	Not tested	0.176101845	5.586906942	-1.533397654
1123	290	690	2	0	NA	2	1900	564	Not tested	14.08217433	6.054371104	-5.198512771
1124	494	962	2	0.0215111	BS	7	1987	16574	Not tested	-12.36211086	4.500864889	3.67918096
1125	281	785	2	0.0732422	BS	5	1985	16575	Not tested	-2.339837349	9.045061133	1.768790567
1126	709	988	2	0	BS	2	1985	16576	Not tested	9.544833223	7.715313858	-3.578615338
1127	612	955	2	0.0214844	BS	3	1986	16577	Not tested	2.702776755	5.663889994	-2.668379066
1128	601	915	2	0.044754	BS	3	1990	16578	Not tested	-1.351285151	5.198528868	-1.57509812
1129	65	127	2	0	NA	2	1900	565	Not tested	11.44843002	4.474353954	-4.719615649
1130	202	995	2	0	NBS	3	1985	16579	Not tested	-0.448071388	3.215484562	-2.218010132
1131	597	768	2	0.131699	BS	6	1985	16580	Not tested	-8.058382171	10.09321068	5.943554194
1132	492	934	2	0.0899048	BS	4	1986	16570	Not tested	-14.23478768	-2.091449288	-0.945842411
1133	725	900	2	0.0162354	BS	3	1985	16581	Not tested	4.927817371	8.255720934	-0.896321242
1134	597	526	2	0.0686646	BS	5	1988	16582	Not tested	-12.00970392	5.599610172	4.751438934
1135	624	802	2	0.0572109	BS	5	1987	16487	Not tested	-9.880589296	-1.333762869	-2.756741887
1136	887	929	2	0.150299	BS	0	1987	16583	Not tested	4.014224517	6.894556922	-1.799870631
1137	0	0	2	0	NA	0	1900	566	Not tested	15.09470046	5.918659488	-5.387306234
1138	889	998	2	0	NA	0	1900	567	Not tested	15.05427061	5.85696176	-5.423269186
1139	68	126	2	0	NA	5	1900	568	Not tested	7.707594953	7.93362192	-2.812550556
1140	873	972	2	0.0150299	BS	1	1984	16584	Not tested	2.877486717	7.021177662	-1.373542386
1141	495	956	2	0.0244141	BS	5	1985	16585	Not tested	-0.464293825	6.839043211	-1.143852253
1142	882	977	2	0	NA	0	1900	569	Not tested	15.05427059	5.85696115	-5.42326793
1143	847	948	2	0.141354	BS	1	1988	16586	Not tested	-11.38930312	2.191408199	4.624430965
1144	282	635	2	0.0116577	BS	4	1984	16449	Not tested	-10.50808477	0.827768219	1.00501194
1145	860	931	2	0.0360565	BS	3	1987	16587	Not tested	-1.507379227	4.393061593	-0.445569674
1146	718	754	2	0.105247	BS	6	1987	16410	Not tested	-12.7363117	-1.035408263	-0.839980849
1147	208	904	2	0.153656	BS	4	1984	16588	Not tested	-6.11106676	0.931607904	-3.001742599
1148	382	912	2	0	NA	6	1900	570	Not tested	13.9377264	6.201920557	-5.103202095
1149	501	923	2	0.0131836	BS	4	1984	16516	Not tested	6.414618383	7.130072632	-2.052743496
1150	0	0	2	0	NA	0	1900	571	Not tested	15.06132083	5.908565455	-5.337992934
1151	281	986	2	0.0265503	BS	4	1985	16589	Not tested	2.789003916	8.909058207	-0.181719113
1152	713	925	2	0.0348911	BS	0	1988	16590	Not tested	1.196004756	5.989327815	-2.476416946
1153	66	993	2	0	BS	2	1978	16591	Not tested	14.34106237	5.967853517	-5.354265092
1154	600	638	2	0.00170898	BS	1	1984	16592	Not tested	7.181780754	7.776138991	-3.034210873
1155	208	693	2	0.0172729	BS	7	1982	16309	Not tested	-4.468007325	2.146048919	-2.544555901
1156	494	950	2	0	BS	5	1988	16593	Not tested	-1.611761964	8.578000651	2.018028785
1157	282	963	2	0.0245667	BS	3	1987	16594	Not tested	-8.524567203	-0.692662252	-1.291023176
1158	709	952	2	0.00341797	BS	1	1984	16595	Not tested	8.729666031	7.869156119	-3.455836137
1159	0	0	2	0	NA	0	1979	572	Not tested	15.09141742	5.93909476	-5.393737136
1160	843	896	2	0.153801	BS	5	1990	16596	Not tested	-7.800287318	11.76807893	5.7591209
1161	0	0	2	0	NA	0	1900	573	Not tested	15.09346795	5.940344375	-5.400464981
1162	94	911	2	0.0078125	BS	4	1983	16597	Not tested	-1.827314261	9.095859275	1.793750627
1163	845	924	2	0	BS	0	1987	16598	Not tested	7.953519341	7.345587376	-2.310761623
1164	0	0	2	0	NA	0	1900	574	Not tested	15.09316973	5.929698585	-5.391714376
1165	282	969	2	0.0188599	BS	3	1985	16599	Not tested	-5.957059711	1.046067479	-0.818047093
1166	863	908	2	0.091423	BS	3	1989	16600	Not tested	4.264511917	8.173638412	-1.275073684
1167	867	920	2	0.128403	BS	2	1987	16601	Not tested	-6.943978269	0.659283397	-0.227676947
1168	0	0	2	0	NA	0	1900	575	Not tested	15.0855475	5.912944332	-5.378133509
1169	0	0	2	0	NA	0	1900	576	Not tested	15.0609971	5.908262861	-5.337631043
1170	0	0	2	0	NA	0	1900	577	Not tested	15.06105885	5.908856697	-5.337460933
1171	849	894	2	0.13015	BS	2	1989	16602	Not tested	2.599935318	6.398502732	-3.131623714
1172	890	1000	2	0	NA	0	1900	578	Not tested	15.05427069	5.856961186	-5.42326735
1173	0	0	2	0	NA	0	1900	579	Not tested	15.06610706	5.870147483	-5.430071422
1174	0	0	2	0	NA	0	1900	580	Not tested	15.06610704	5.870147692	-5.430070857
1175	730	782	2	0.0562134	BS	3	1987	16462	Not tested	-0.10295274	5.427384509	-2.270008212
1176	853	1086	1	0.0172577	BS	4	1988	16603	Not tested	1.122980689	2.34693054	-3.634720212
1177	1043	1143	1	0.103148	BS	0	1991	16604	Not tested	-13.62287533	0.945121591	5.975770101
1178	846	1085	1	0.0524473	BS	6	1991	16605	Not tested	-10.05499478	-2.444610622	-1.772427575
1179	1003	1066	1	0.0388012	BS	1	1990	16606	Not tested	-2.33835749	6.293107014	-0.283063948
1180	281	772	1	0.143066	BS	8	1984	16607	Not tested	-3.527741986	11.36457266	3.158180622
1181	498	1071	1	0.170349	BS	1	1986	16608	Not tested	8.003631584	7.298498031	-3.420195335
1182	381	1057	1	0.0575867	BS	4	1986	16609	Not tested	2.481447612	9.399405288	-1.065723092
1183	91	523	1	0	BS	5	1982	16284	Not tested	5.862159171	8.101687445	-2.239004409
1184	1025	1135	1	0.0955162	BS	2	1990	16610	Not tested	-14.22413849	-2.751842198	-1.750831524
1185	599	1156	1	0.0310955	BS	4	1989	16611	Not tested	-11.36294727	0.9758047	0.727492858
1186	1006	1103	1	0.230213	BS	6	1993	16612	Not tested	-21.35143865	-13.16828065	-6.407971921
1187	601	1064	1	0.0244083	BS	3	1990	16613	Not tested	-5.025723489	5.81910456	2.202138662
1188	1034	1112	1	0.0817852	BS	2	1991	16614	Not tested	-6.93923161	2.592784855	-1.679182504
1189	493	1152	1	0.0668354	BS	4	1990	16615	Not tested	-9.871004274	9.66752146	4.943970054
1190	1032	1106	1	0.00893784	BS	0	1991	16616	Not tested	8.663671136	5.148692205	-3.96481822
1191	601	664	1	0.0960388	BS	4	1987	16617	Not tested	-9.946316429	0.883524478	-0.19971127
1192	843	1083	1	0.165526	BS	5	1992	16618	Not tested	-11.67795005	10.72461449	6.821362668
1193	597	526	1	0.0686646	BS	5	1989	16619	Not tested	-11.77689501	5.852581944	5.030776791
1194	1022	1117	1	0.0332108	BS	1	1989	16620	Not tested	-0.545233303	4.537630609	-1.581384137
1195	1031	1089	1	0.0270996	BS	5	1987	16621	Not tested	3.245112046	6.52098783	-2.338379783
1196	490	1130	1	0.0841675	BS	4	1988	16622	Not tested	-10.77194917	-2.685664103	-1.647995002
1197	385	1058	1	0.187851	BS	2	1987	16623	Not tested	-13.71094951	1.395777797	2.59014598
1198	1010	1171	1	0.0312905	BS	1	1993	16624	Not tested	-5.890997004	1.094086521	-2.398460945
1199	736	1080	1	0.163645	BS	4	1992	16625	Not tested	-14.9709718	-2.328075538	0.12598454
1200	843	1105	1	0.106424	BS	5	1990	16626	Not tested	-7.237612575	11.42286888	5.415213563
1201	513	1159	1	0	BS	3	1980	16627	Not tested	6.99363827	6.867039754	-2.365427743
1202	711	1175	1	0.124466	BS	5	1988	16628	Not tested	-4.409394137	3.682176461	-2.171000477
1203	300	339	1	0	NBS	4	1977	16629	Not tested	13.5539345	5.857585812	-5.090938142
1204	492	1115	1	0.0657272	BS	6	1990	16630	Not tested	-9.633900809	-1.133962349	-2.255665261
1205	1014	1093	1	0.0496805	BS	5	1993	16631	Not tested	-8.224093781	1.41620479	-0.568922021
1206	722	811	1	0.0503807	BS	4	1989	16632	Not tested	-4.467736836	9.842999678	4.792619807
1207	864	1124	1	0.114486	BS	6	1989	16633	Not tested	-9.52410835	7.615687745	4.896538491
1208	714	1118	1	0.0931396	BS	4	1981	16634	Not tested	5.495097732	5.111144835	-3.619789376
1209	1008	1074	1	0.0742636	BS	4	1989	16635	Not tested	-5.545243682	9.420350182	4.058903523
1210	613	1126	1	0.0152893	BS	3	1986	16636	Not tested	2.183963389	4.331359083	-1.968605766
1211	0	0	1	0	NA	0	1900	581	Not tested	15.10006262	5.93149428	-5.398632422
1212	1011	1113	1	0.208067	BS	7	1991	16637	Not tested	-15.31998467	-4.026245835	-2.005213134
1213	495	1140	1	0.0919189	BS	4	1985	16638	Not tested	-2.799360695	6.506404356	-0.345916297
1214	846	1080	1	0.169003	BS	6	1990	16639	Not tested	-14.98471506	-3.348578404	-0.576569753
1215	387	1155	1	0.154648	BS	5	1986	16640	Not tested	-7.609237897	1.208555666	-1.999194093
1216	849	1102	1	0.0499878	BS	5	1988	16641	Not tested	4.289128281	6.749378075	-3.009675145
1217	385	809	1	0.0205078	NBS	1	1984	16642	Not tested	-5.44530846	2.848499115	-0.584229008
1218	613	1132	1	0.102119	BS	4	1988	16643	Not tested	-9.880415392	-0.914950804	-0.780274967
1219	0	0	1	0	NA	0	1900	582	Not tested	15.08529429	5.926045758	-5.372318825
1220	0	0	1	0	NA	0	1900	583	Not tested	15.09496149	5.916224754	-5.384330777
1221	1038	1138	1	0	NA	0	1900	584	Not tested	15.01340043	5.808749356	-5.462624303
1222	1056	650	1	0	NA	2	1900	585	Not tested	14.98449603	6.015903732	-5.380321622
1223	1022	1145	1	0.147655	BS	2	1989	16644	Not tested	0.629548432	5.603817939	-0.85502752
1224	0	0	1	0	NA	0	1900	586	Not tested	15.03788621	5.832117629	-5.472040333
1225	1046	1150	1	0	NA	0	1900	587	Not tested	15.02978993	5.915302273	-5.296484671
1226	201	224	1	0	BS	2	1976	16645	Not tested	13.99947568	5.811121856	-5.630056027
1227	1054	1173	1	0	NA	0	1900	588	Not tested	15.03936158	5.838489183	-5.4805541
1228	0	0	1	0	NA	0	1900	589	Not tested	15.09922062	5.930164051	-5.396882243
1229	1033	1111	1	0	NA	0	1900	590	Not tested	15.01373564	5.809947854	-5.463249507
1230	0	0	1	0	NA	0	1900	591	Not tested	15.01080558	5.804966365	-5.464862625
1231	1031	1089	2	0.0270996	BS	5	1987	16621	Not tested	3.200408319	6.546560782	-2.336990406
1232	1005	1133	2	0.0335999	BS	1	1987	16646	Not tested	3.942619083	7.819949325	-1.149402724
1233	720	1154	2	0.0176926	BS	2	1986	16647	Not tested	1.234399236	4.970617252	-2.826005335
1234	0	0	2	0	NA	0	1900	592	Not tested	15.01551582	5.802408276	-5.473276156
1235	1047	814	2	0	BS	1	1980	16648	Not tested	13.74323092	6.710425014	-4.668656986
1236	202	1104	2	0	BS	4	1984	16649	Not tested	-1.25710417	3.008961004	-2.084466028
1237	1029	1094	2	0.0883094	BS	4	1991	16650	Not tested	-9.717388763	-0.731789609	-0.440135164
1238	599	1097	2	0.0204878	BS	4	1990	16651	Not tested	-4.854216014	-0.269812508	-2.531345845
1239	390	1087	2	0.0645752	BS	3	1985	16652	Not tested	-2.748325995	3.674369536	-2.256656256
1240	202	1108	2	0.0305786	BS	4	1984	16653	Not tested	-10.20821283	4.523505615	1.674331188
1241	1039	1114	2	0.0304949	BS	6	1992	16654	Not tested	-2.331755363	2.944296574	-1.399813928
1242	382	449	2	0.0625	BS	4	1982	16655	Not tested	13.25341369	6.319973755	-4.89669678
1243	1052	1079	2	0.0490417	BS	4	1988	16656	Not tested	1.213591829	8.621786915	1.044300166
1244	492	528	2	0.173431	BS	6	1987	16657	Not tested	-16.16310253	-4.483730961	-1.378306038
1245	384	1162	2	0.0817871	BS	5	1984	16658	Not tested	-2.513636114	8.791684479	1.741214264
1246	489	1101	2	0.0625	BS	1	1981	16659	Not tested	14.76381674	6.399670087	-5.333628132
1247	597	526	2	0.0686646	BS	5	1989	16619	Not tested	-11.7167636	5.640602198	4.7349489
1248	492	1110	2	0.138489	BS	4	1985	16660	Not tested	-12.58666154	-3.146204506	-1.3403569
1249	490	1099	2	0.14444	BS	4	1985	16661	Not tested	-12.75944389	-4.367059535	-1.280144979
1250	400	1120	2	0.125	BS	1	1980	16662	Not tested	11.98888505	6.99853392	-3.966423471
1251	1035	1095	2	0.0277252	BS	4	1989	16663	Not tested	-2.294440088	3.267436782	-1.285111804
1252	879	981	2	0.124684	BS	6	1990	16547	Not tested	-10.70834175	7.742904377	4.902773672
1253	1013	1062	2	0.029644	BS	4	1988	16664	Not tested	-2.752870876	3.602064597	-2.125966808
1254	1027	1093	2	0.113221	BS	5	1991	16665	Not tested	-16.6482427	1.478534023	3.134014641
1255	871	1164	2	0	BS	0	1979	16666	Not tested	15.09568199	5.971384459	-5.410913219
1256	722	1070	2	0.0206757	BS	5	1989	16667	Not tested	-9.100519892	6.893694599	4.516154756
1257	1036	1119	2	0.0576324	BS	5	1986	16668	Not tested	-3.942772933	2.748298888	-1.522565553
1258	281	1088	2	0.0797119	BS	5	1984	16669	Not tested	-0.01191171	9.743481139	1.36976105
1259	1015	1095	2	0.0612564	BS	5	1990	16670	Not tested	-8.416816473	1.930235287	-0.499420573
1260	1037	1161	2	0	BS	4	1981	16671	Not tested	14.61054544	6.121409097	-5.309802567
1261	138	980	2	0.148926	NA	5	1981	16672	Not tested	-4.372354879	8.307527617	2.340092613
1262	615	918	2	0.00550842	BS	4	1985	16673	Not tested	-0.81995574	3.557439104	-1.427978946
1263	1001	1059	2	0.0449319	BS	1	1991	16674	Not tested	1.715200389	5.308891016	-3.4125264
1264	1049	1167	2	0.0280972	BS	1	1989	16675	Not tested	-5.666203132	5.090630618	1.74487203
1265	282	566	2	0	BS	3	1983	16676	Not tested	-3.368849557	0.240120049	-1.640230803
1266	612	1141	2	0.177032	BS	3	1987	16677	Not tested	-2.649169192	5.864863358	-1.182404029
1267	149	230	2	0	NA	2	1900	593	Not tested	12.62868083	5.580800755	-4.914913535
1268	843	1125	2	0.135651	BS	5	1988	16678	Not tested	-7.407079029	11.1719804	5.175203923
1269	1002	762	2	0.177436	BS	4	1993	16679	Not tested	-13.19460796	-3.547063096	-2.012580678
1270	1011	1067	2	0.0822544	BS	5	1988	16680	Not tested	-7.404529484	-0.301015058	-1.896244516
1271	1024	1158	2	0.0135803	BS	3	1986	16681	Not tested	10.83671427	7.596401829	-4.190453948
1272	1007	1100	2	0.016922	BS	2	1989	16682	Not tested	-0.845657854	3.782627036	-2.032509757
1273	598	1165	2	0.0350189	BS	5	1987	16683	Not tested	-5.693450563	1.727097732	-1.672766219
1274	1029	1166	2	0.02911	BS	4	1991	16684	Not tested	-4.431905824	3.148113589	-0.779259192
1275	282	541	2	0.0211487	BS	4	1982	16259	Not tested	-7.493779894	0.020344727	-1.018836786
1276	712	1096	2	0.0465851	NBS	2	1987	16685	Not tested	-1.181565215	3.320668418	-2.579723001
1277	1018	1068	2	0.0955093	BS	5	1992	16686	Not tested	-10.73244255	4.953982608	2.1444508
1278	713	925	2	0.0348911	BS	0	1988	16590	Not tested	1.373083089	5.986800184	-2.456732972
1279	860	962	2	0.00439072	BS	5	1986	16687	Not tested	-0.369180894	2.502830098	-2.062771708
1280	711	1108	2	0.032959	BS	5	1985	16688	Not tested	-6.536197687	5.137101894	0.166531007
1281	1044	1077	2	0.015625	BS	4	1983	16689	Not tested	5.213065885	7.605617803	-1.361277476
1282	0	0	2	0	NA	0	1900	594	Not tested	15.10006262	5.931494354	-5.398632387
1283	1020	1160	2	0.0759156	BS	4	1992	16690	Not tested	-10.7134836	8.60097277	6.320988504
1284	1019	777	2	0.0316772	BS	0	1990	16691	Not tested	4.445157522	5.994580365	-3.258542705
1285	1045	1148	2	0	BS	5	1984	16692	Not tested	10.35300508	7.23067158	-3.89991715
1286	499	634	2	0.00778198	BS	5	1984	16693	Not tested	7.054950208	7.864585243	-3.332704232
1287	614	1084	2	0.0511398	BS	2	1986	16694	Not tested	-2.531734478	3.188529246	-2.115322774
1288	622	660	2	0.172531	BS	2	1984	16310	Not tested	-5.023134153	0.710292578	-2.476288068
1289	282	1090	2	0.259567	BS	4	1989	16695	Not tested	-15.31184603	-3.554896381	0.347448669
1290	490	809	2	0.0302734	BS	3	1985	16696	Not tested	-8.140206986	-1.994765822	-2.740472156
1291	741	965	2	0.0273352	BS	2	1988	16490	Not tested	3.892612015	7.312945522	-2.180992472
1292	509	532	2	0.0141907	BS	1	1985	16241	Not tested	3.99995755	5.970432664	-2.623942587
1293	141	1129	2	0.0625	NA	0	1977	16697	Not tested	9.061692462	3.629378144	-4.249542688
1294	492	932	2	0.00976562	BS	3	1988	16560	Not tested	-6.467565294	0.205924785	-2.032353461
1295	492	1144	2	0.14151	BS	6	1987	16698	Not tested	-15.09406228	-3.11847037	-0.463625032
1296	1031	1070	2	0.0643005	BS	5	1988	16699	Not tested	-1.418007676	5.425243395	-0.736315423
1297	282	1131	2	0.0176315	BS	7	1988	16700	Not tested	-15.35372009	2.392430768	4.60661521
1298	493	1122	2	0.0941315	BS	5	1987	16701	Not tested	-9.990160004	9.401818655	5.340245236
1299	0	0	2	0	NA	0	1900	595	Not tested	15.09006542	5.909986295	-5.388790831
1300	1017	1065	2	0.196972	BS	5	1992	16702	Not tested	-10.43196339	1.50737514	2.924543789
1301	1011	1075	2	0.234472	BS	6	1989	16703	Not tested	-13.62406084	-4.039925856	-1.951470014
1302	601	1146	2	0.235344	BS	5	1990	16704	Not tested	-10.92728331	0.85250439	-0.369356315
1303	499	1076	2	0	BS	4	1986	16705	Not tested	9.002486554	7.574073412	-3.845089175
1304	1021	1151	2	0.0476074	BS	4	1988	16706	Not tested	5.135148667	7.426140581	-2.057558635
1305	737	1127	2	0.156548	BS	4	1988	16707	Not tested	1.270203291	5.860839946	-2.185574117
1306	617	1123	2	0	BS	3	1983	16708	Not tested	9.723358971	7.536366453	-3.77364334
1307	94	1121	2	0.0317383	NA	5	1979	16709	Not tested	-2.280370322	9.189779445	1.982853426
1308	1028	1163	2	0.0713196	BS	0	1989	16710	Not tested	8.053128012	7.294309193	-2.461782244
1309	1011	810	2	0.0111694	BS	5	1987	16711	Not tested	-5.334390519	0.546477614	-2.377905383
1310	494	1061	2	0.0783806	BS	5	1987	16712	Not tested	-6.541562319	10.2772357	4.123752232
1311	602	642	2	0.0243073	BS	4	1988	16369	Not tested	-7.487784169	-1.177221156	-0.04635825
1312	1042	1147	2	0.270828	BS	4	1989	16713	Not tested	-3.508782646	0.888389274	-3.605629432
1313	741	965	2	0.0273352	BS	2	1988	16490	Not tested	3.775230651	7.242261466	-2.178805736
1314	1009	1072	2	0.0538483	BS	2	1990	16714	Not tested	-5.86237346	0.101418987	-2.755008361
1315	845	932	2	0.146057	BS	0	1990	16715	Not tested	3.785343347	8.097179517	-0.693084466
1316	1030	1149	2	0.256592	BS	0	1989	16716	Not tested	6.228711149	6.976473328	-2.100068481
1317	1015	1063	2	0.0548019	BS	6	1990	16717	Not tested	-5.478861477	1.16201055	-2.282270734
1318	712	1082	2	0.123104	BS	1	1990	16718	Not tested	3.069290413	4.932113867	-3.916484534
1319	1006	1103	2	0.230213	BS	6	1993	16612	Not tested	-18.04987329	-9.847591491	-4.974193715
1320	1012	1116	2	0.107711	BS	6	1990	16719	Not tested	-15.58049893	0.994692369	1.899671654
1321	598	1109	2	0.190636	BS	5	1986	16720	Not tested	-5.261414441	2.820866762	-2.073979462
1322	1048	426	2	0	NA	2	1980	16721	Not tested	14.94735611	6.318622088	-5.242692869
1323	597	1091	2	0.12027	BS	4	1987	16722	Not tested	-6.327435444	10.16176597	5.384502467
1324	1026	1060	2	0.0320816	BS	4	1988	16723	Not tested	-0.940083408	1.623557342	-3.092185646
1325	1004	1128	2	0.11239	BS	4	1991	16724	Not tested	-1.560916955	5.361538597	-1.477448528
1326	1050	1169	2	0	NA	0	1900	596	Not tested	15.02914254	5.914697654	-5.295758794
1327	502	1107	2	0.00195312	BS	4	1981	16725	Not tested	6.494268009	7.323434466	-2.496167136
1328	94	540	2	0	NA	5	1900	597	Not tested	-1.403783742	9.697530311	2.590286818
1329	617	1081	2	0	BS	4	1983	16726	Not tested	9.832433497	7.875999785	-3.733477904
1330	1016	1098	2	0.144695	BS	4	1992	16727	Not tested	-11.20323974	-1.535447896	-1.391662708
1331	854	1136	2	0.0359867	BS	3	1992	16728	Not tested	-4.347910718	6.629420989	1.902444179
1332	0	0	2	0	NA	0	1900	598	Not tested	15.08529431	5.926045753	-5.372318598
1333	733	648	2	0.0656128	BS	3	1985	16413	Not tested	-1.069401766	2.395519154	-3.057943535
1334	291	232	2	0	BS	2	1980	16206	Not tested	8.697419732	5.774367437	-4.43479119
1335	488	1092	2	0.00195312	BS	4	1983	16729	Not tested	6.433141244	8.070766349	-1.521720574
1336	0	0	2	0	NA	0	1900	599	Not tested	15.09496146	5.91622465	-5.384330406
1337	1041	1078	2	0.00976562	BS	2	1980	16730	Not tested	3.733056105	8.442483939	-0.67374321
1338	603	1073	2	0.125	BS	0	1985	16731	Not tested	8.164425443	7.106458285	-2.739375224
1339	1053	1172	2	0	NA	0	1900	600	Not tested	15.01340055	5.808748322	-5.462622754
1340	94	471	2	0	NA	4	1900	601	Not tested	0.247961585	9.057430125	1.390454608
1341	1011	1113	2	0.208067	BS	7	1991	16637	Not tested	-16.96710422	-5.894489786	-2.960741649
1342	0	0	2	0	NA	0	1900	602	Not tested	15.03603438	5.829352566	-5.468305404
1343	1015	1134	2	0.0516968	BS	6	1992	16732	Not tested	-9.101483016	4.489674466	1.677489753
1344	1051	1170	2	0	NA	0	1900	603	Not tested	11.63011195	6.785736457	-4.261901366
1345	20	1137	2	0	NA	4	1900	604	Not tested	13.42417227	5.554583578	-5.123906262
1346	0	0	2	0	NA	0	1900	605	Not tested	15.09004377	5.92093518	-5.390380893
1347	41	1168	2	0	NA	3	1900	606	Not tested	10.73703236	6.485110013	-4.242761699
1348	0	0	2	0	NA	0	1900	607	Not tested	15.0961792	5.915901442	-5.386983629
1349	91	1139	2	0.15625	BS	5	1983	16733	Not tested	3.425326897	8.934896022	-1.395323074
1350	596	760	2	0.0184174	BS	2	1984	16734	Not tested	1.386471944	9.005125276	-0.156032648
1351	492	1157	2	0.150208	BS	4	1989	16735	Not tested	-14.15977211	-3.935069719	-1.612597124
1352	0	0	2	0	NA	0	1900	608	Not tested	15.09384017	5.933637761	-5.381503968
1353	1023	1153	2	0	BS	1	1982	16736	Not tested	14.71346486	5.968065147	-5.344780938
1354	594	1069	2	0	BS	0	1982	16737	Not tested	8.259186935	6.646131295	-3.193776406
1355	1055	1174	2	0	NA	0	1900	609	Not tested	15.03936162	5.838489058	-5.480552904
1356	0	0	2	0	NA	0	1900	610	Not tested	15.09922061	5.930164158	-5.39688249
1357	1040	1142	2	0	NA	0	1900	611	Not tested	15.01340042	5.808748846	-5.462623975
1358	385	415	2	0.121933	BS	4	1986	16738	Not tested	-10.54530683	4.287023799	2.681187182
1359	1184	1341	1	0.13774	BS	2	1992	16739	Not tested	-19.03956506	-8.084598105	-4.375614666
1360	1212	1320	1	0.172568	BS	5	1992	16740	Not tested	-15.60913497	-1.616178019	-0.168768983
1361	843	1333	1	0.0290146	BS	5	1988	16741	Not tested	-7.031518998	7.820415024	2.625059032
1362	721	1303	1	0.00799751	BS	1	1988	16742	Not tested	1.403382144	4.164797132	-3.197665436
1363	1205	1319	1	0.103537	BS	6	1995	16743	Not tested	-13.31702773	-4.453832142	-2.899035662
1364	1182	1335	1	0.0336914	BS	4	1987	16744	Not tested	4.284837739	8.967788138	-1.106171943
1365	722	1296	1	0.0194092	BS	5	1993	16745	Not tested	-6.371164484	9.091856081	4.585710565
1366	1207	1279	1	0.0945582	BS	3	1991	16746	Not tested	-5.113887208	5.061602056	1.61370561
1367	732	1311	1	0.0953908	BS	6	1992	16747	Not tested	-14.71184964	-2.222906844	4.439491406
1368	737	1271	1	0.0277252	BS	4	1988	16748	Not tested	5.644634277	7.157480109	-2.990507206
1369	1218	1316	1	0.0146484	BS	3	1991	16749	Not tested	-2.098744496	2.743455794	-1.526990384
1370	722	1297	1	0.11801	BS	8	1990	16750	Not tested	-13.68951995	7.348494115	7.902173158
1371	1014	1093	1	0.0496805	BS	5	1992	16751	Not tested	-8.375975877	1.541544088	-0.28007606
1372	722	1283	1	0.205286	BS	5	1994	16752	Not tested	-10.60179883	10.40213611	7.818325243
1373	1187	1300	1	0.0534328	BS	2	1993	16753	Not tested	-8.446148869	3.800211432	3.553658125
1374	491	1334	1	0.0088501	BS	5	1984	16754	Not tested	3.534104626	3.884092758	-4.21156554
1375	601	1276	1	0.0592346	NBS	3	1989	16755	Not tested	-5.140977935	2.929559142	-1.195597921
1376	1226	1267	1	0.00195312	NA	3	1900	612	Not tested	13.31608553	5.729282591	-5.276612225
1377	853	1290	1	0.063446	BS	4	1987	16756	Not tested	-4.344732707	-0.198897435	-3.528411852
1378	1214	1289	1	0.141585	BS	3	1992	16757	Not tested	-15.39757828	-3.546834812	-0.041514932
1379	1185	1252	1	0.0988613	BS	6	1993	16758	Not tested	-11.94969307	3.140518859	2.58726438
1380	214	275	1	0	NA	1	1900	613	Not tested	14.64286697	5.855573304	-5.393271514
1381	722	1301	1	0.014657	BS	7	1992	16759	Not tested	-12.03072849	4.164032493	3.511816043
1382	1176	1231	1	0.025547	BS	2	1990	16760	Not tested	2.105024364	4.449503704	-2.993389672
1383	844	1278	1	0.0538185	BS	5	1989	16761	Not tested	-7.331739248	9.313776695	3.979855428
1384	617	1349	1	0.216797	BS	4	1984	16762	Not tested	4.337784003	9.133145098	-1.790195976
1385	1009	1072	1	0.0538483	BS	2	1993	16763	Not tested	-6.221746169	-1.053804701	-3.180595995
1386	722	1315	1	0.0703583	BS	4	1992	16764	Not tested	-3.241178393	10.16784506	4.094288542
1387	282	764	1	0.146408	BS	3	1987	16765	Not tested	-15.35876116	-0.327190949	2.340889418
1388	504	1265	1	0.0709229	BS	4	1986	16766	Not tested	-7.593714431	1.843045092	0.558436512
1389	597	1091	1	0.12027	BS	4	1987	16722	Not tested	-6.292995305	10.20228347	5.39638811
1390	844	938	1	0.00648785	BS	4	1990	16767	Not tested	-2.266174103	9.276609265	2.825599209
1391	387	820	1	0.0375977	BS	4	1986	16768	Not tested	-1.955110927	4.68921179	-1.719195407
1392	722	1253	1	0.0340767	BS	5	1991	16769	Not tested	-6.587289839	7.971481197	3.495424186
1393	1189	1305	1	0.0701907	BS	2	1993	16770	Not tested	-4.952195545	7.608979624	1.371136298
1394	0	0	1	0	NA	0	1900	614	Not tested	15.09535516	5.907123727	-5.382023405
1395	597	1321	1	0.0477676	BS	6	1991	16771	Not tested	-7.752701515	6.837129913	2.678878346
1396	1196	1249	1	0.203194	BS	2	1990	16772	Not tested	-11.78837938	-3.529651235	-1.469934133
1397	601	1064	1	0.0244083	BS	3	1990	16613	Not tested	-4.967475604	5.665025264	1.995820122
1398	1199	1274	1	0.0805234	BS	4	1993	16773	Not tested	-9.81993436	0.441175271	-0.253003195
1399	1229	1357	1	0	NA	0	1900	615	Not tested	14.92954566	5.70959026	-5.53724907
1400	613	677	1	0.0280762	BS	4	1985	16352	Not tested	0.149747453	4.481896315	-1.055070505
1401	1020	1294	1	0.0670328	BS	6	1991	16774	Not tested	-9.998724306	2.817971219	2.337383251
1402	139	1328	1	0.046875	BS	5	1982	16775	Not tested	-7.785029763	5.415769487	1.008419084
1403	1208	1257	1	0.105911	BS	4	1987	16776	Not tested	0.761626468	3.926914604	-2.60395877
1404	722	1259	1	0.0474396	BS	5	1991	16777	Not tested	-9.403422014	7.004438472	4.170171676
1405	91	323	1	0	BS	7	1979	16778	Not tested	5.807038766	8.075446112	-2.213236285
1406	1177	1314	1	0.0414325	BS	2	1994	16779	Not tested	-11.07589123	0.079495101	1.735963011
1407	729	1322	1	0	BS	3	1983	16780	Not tested	9.905281654	6.09118908	-4.628224291
1408	138	183	1	0.00390625	BS	4	1980	16115	Not tested	1.0343241	7.581145686	0.063361769
1409	495	1108	1	0.0794678	BS	3	1986	16781	Not tested	-6.3839077	7.195584264	1.523383501
1410	68	126	1	0	BS	5	1976	16782	Not tested	7.71120534	7.871108776	-2.824533231
1411	1203	922	1	0.015625	BS	2	1982	16783	Not tested	12.17180926	5.180287522	-4.791277567
1412	709	1235	1	0	BS	1	1983	16784	Not tested	9.498275396	7.913275769	-3.431040677
1413	1225	1344	1	0	NA	0	1900	616	Not tested	13.26460742	6.360604201	-4.691951675
1414	607	1286	1	0.0090332	BS	3	1987	16785	Not tested	8.759297062	7.264078696	-3.792395099
1415	495	1250	1	0.00976562	BS	2	1984	16786	Not tested	1.84356541	6.500230085	-1.640091092
1416	619	671	1	0.046875	BS	0	1982	16355	Not tested	12.08888179	6.537415101	-4.669658664
1417	96	1346	1	0	NA	2	1900	617	Not tested	14.72391522	6.342038983	-5.267698353
1418	607	426	1	0	BS	2	1983	16787	Not tested	12.7254185	6.43697805	-4.739513609
1419	1227	1355	1	0	NA	0	1900	618	Not tested	14.98358741	5.771828566	-5.577119479
1420	0	0	1	0	NA	0	1900	619	Not tested	15.09734717	5.899878889	-5.387151498
1421	1230	1358	1	0	NA	1	1900	620	Not tested	2.155713533	4.955093579	-1.471879553
1422	0	0	1	0	NA	0	1900	621	Not tested	15.09535524	5.907123459	-5.382023088
1423	1186	1277	2	0.041962	BS	6	1996	16788	Not tested	-17.30783294	-5.907117322	-3.272139108
1424	499	648	2	0.0366211	BS	3	1985	16302	Not tested	4.633034469	6.990871323	-3.550039225
1425	493	1337	2	0.104431	BS	4	1983	16789	Not tested	-8.155546611	10.78295884	5.708676725
1426	1198	1263	2	0.05344	BS	0	1995	16790	Not tested	-3.464148881	1.291201011	-4.175971169
1427	1223	931	2	0.155636	BS	1	1990	16791	Not tested	-5.064963545	3.281209182	0.350411135
1428	1211	1282	2	0	NA	0	1900	622	Not tested	15.10726809	5.961140039	-5.417702709
1429	597	1115	2	0.0312233	BS	6	1991	16792	Not tested	-4.620997343	7.687577165	2.415449257
1430	733	648	2	0.0656128	BS	3	1985	16413	Not tested	-0.909439499	2.421942048	-3.019497614
1431	713	1313	2	0.0377483	NBS	1	1990	16793	Not tested	2.82794115	5.914402592	-3.099027943
1432	147	1352	2	0	NA	4	1900	623	Not tested	10.47338987	6.589714896	-4.012487475
1433	1180	1281	2	0.0588379	BS	5	1987	16794	Not tested	0.810881724	9.520392264	0.913125567
1434	713	1318	2	0.101612	BS	0	1992	16795	Not tested	2.630794508	4.879399766	-4.002549072
1435	846	1324	2	0.077276	BS	4	1992	16796	Not tested	-7.917328144	-2.299949004	-2.855844674
1436	1026	1268	2	0.0209122	BS	5	1990	16797	Not tested	-5.755843368	5.391284512	1.403363637
1437	731	1353	2	0	BS	1	1984	16798	Not tested	10.7849683	6.634397176	-4.11443275
1438	495	1240	2	0.117859	BS	3	1986	16799	Not tested	-9.251198888	5.233141203	1.189645838
1439	853	1086	2	0.0172577	BS	4	1988	16603	Not tested	1.072235405	2.346670775	-3.624016029
1440	846	1080	2	0.169003	BS	6	1990	16639	Not tested	-14.9316317	-3.308898126	-0.594007508
1441	1200	1256	2	0.0975509	BS	4	1992	16800	Not tested	-8.229233749	9.250885083	5.046397137
1442	1210	1338	2	0.00390625	BS	1	1989	16801	Not tested	5.067072922	5.749636103	-2.227415493
1443	509	532	2	0.0141907	BS	1	1985	16241	Not tested	4.052078342	5.970810972	-2.670800022
1444	1005	1232	2	0.302567	BS	0	1989	16802	Not tested	3.437427844	7.608262071	-1.262487579
1445	1188	1302	2	0.156182	BS	1	1994	16803	Not tested	-9.507351476	1.514243517	-1.145085602
1446	1031	1280	2	0.0239105	BS	5	1987	16804	Not tested	-0.519889541	7.044158362	-0.984495079
1447	1009	1237	2	0.0868041	BS	2	1993	16805	Not tested	-10.21146881	-2.717029003	-1.784373185
1448	0	0	2	0	NA	0	1900	624	Not tested	15.09535518	5.907123817	-5.382024126
1449	1216	1325	2	0.0383406	BS	2	1994	16806	Not tested	1.223466569	6.061984024	-2.244089596
1450	1189	1270	2	0.0314059	BS	2	1991	16807	Not tested	-8.658023249	4.667392585	1.515982001
1451	1031	1081	2	0.015625	BS	5	1986	16808	Not tested	9.872502904	7.876944425	-3.599506088
1452	207	556	2	0.0644531	BS	0	1981	16285	Not tested	10.29900148	6.554721872	-4.046770982
1453	1031	1236	2	0.0339966	BS	5	1986	16809	Not tested	2.156614821	5.962885314	-2.099900433
1454	854	1238	2	0.0549164	BS	4	1993	16810	Not tested	-8.800414257	3.097530522	1.526062984
1455	723	1246	2	0.0234375	BS	1	1982	16811	Not tested	5.47203492	5.555527941	-3.383166984
1456	729	562	2	0.00305176	BS	3	1983	16812	Not tested	7.616874142	6.656390531	-3.605613847
1457	710	909	2	0.0703888	NBS	2	1987	16813	Not tested	3.44513278	8.961301855	-1.250550474
1458	1209	1254	2	0.0953291	BS	4	1993	16814	Not tested	-11.30317061	5.411343943	3.781740497
1459	1213	796	2	0.0167923	BS	3	1986	16815	Not tested	3.380343933	6.625968102	-2.020278375
1460	1218	1351	2	0.172345	BS	4	1992	16816	Not tested	-12.1370962	-2.485651781	-1.203662088
1461	1215	1312	2	0.174343	BS	4	1991	16817	Not tested	-6.315878338	-0.005537501	-3.012240434
1462	492	1115	2	0.0657272	BS	6	1990	16630	Not tested	-9.617887947	-1.221600114	-2.296154865
1463	870	1116	2	0.245117	BS	5	1987	16818	Not tested	-14.10257986	-4.00804536	-1.555977474
1464	499	897	2	0.0119171	BS	4	1986	16531	Not tested	3.443873914	8.879502116	-1.089421646
1465	1221	1339	2	0	NA	0	1900	625	Not tested	14.92937812	5.708990557	-5.536935803
1466	1016	1094	2	0.0955935	BS	4	1992	16819	Not tested	-10.5572603	-0.750926297	-0.657083137
1467	722	1251	2	0.034462	BS	5	1992	16820	Not tested	-6.391634978	7.744542567	3.863556852
1468	495	1327	2	0.0410156	BS	3	1982	16821	Not tested	-0.908803165	6.641936428	-0.891488406
1469	1190	1241	2	0.0143919	BS	2	1993	16822	Not tested	3.099023723	3.967345122	-2.743682133
1470	725	900	2	0.0162354	BS	3	1985	16581	Not tested	4.875357023	8.289069838	-0.858600403
1471	1181	1233	2	0.0986557	BS	0	1992	16823	Not tested	4.563087189	6.058707311	-3.178284609
1472	713	1291	2	0.0377483	BS	1	1989	16824	Not tested	3.085110125	6.089404338	-3.044148702
1473	1220	1336	2	0	NA	0	1900	626	Not tested	15.0970664	5.930613933	-5.389119263
1474	1222	1340	2	0	BS	2	1980	16825	Not tested	7.616471656	7.573917507	-2.004932196
1475	1031	959	2	0.0505371	BS	7	1986	16826	Not tested	-4.734519762	3.773498915	-0.776231006
1476	202	1261	2	0.0305786	BS	4	1983	16827	Not tested	-10.17444528	4.429911879	1.658879514
1477	1026	1262	2	0.0414276	BS	5	1989	16828	Not tested	-2.392153083	1.592724988	-2.057868915
1478	1191	1317	2	0.0919514	BS	4	1991	16829	Not tested	-7.799179413	1.010372085	-1.251282009
1479	843	1125	2	0.135651	BS	5	1988	16678	Not tested	-7.344916368	11.18364913	5.122485598
1480	1193	1310	2	0.109465	BS	5	1991	16830	Not tested	-9.176190004	8.094886294	4.610889256
1481	1210	1338	2	0.00390625	BS	1	1989	16801	Not tested	5.13888069	5.787151345	-2.31911116
1482	1210	1338	2	0.00390625	BS	1	1989	16801	Not tested	5.149668122	5.790285509	-2.340234474
1483	297	83	2	0	NA	4	1900	627	Not tested	11.73651908	5.540650274	-4.979542811
1484	490	1288	2	0.128777	BS	3	1986	16831	Not tested	-13.06718231	-3.95630754	-1.776878225
1485	494	1295	2	0.0599289	BS	8	1990	16832	Not tested	-15.81688702	4.239252126	4.39726245
1486	1177	1269	2	0.0745684	BS	3	1995	16833	Not tested	-13.58635315	-1.493938464	1.875126045
1487	1197	764	2	0.253986	BS	2	1991	16834	Not tested	-11.30841972	3.120838574	2.580798245
1488	1219	1332	2	0	BS	0	1982	16835	Not tested	15.07773332	5.950251013	-5.365104909
1489	601	1239	2	0.115097	BS	6	1990	16836	Not tested	-5.612318905	3.287730655	-1.028837846
1490	493	1245	2	0.180542	BS	5	1987	16837	Not tested	-11.55595925	10.8388799	6.926686972
1491	1204	1308	2	0.00869513	BS	4	1992	16838	Not tested	-0.829198944	3.134835918	-2.341150992
1492	607	793	2	0.0111084	BS	3	1988	16472	Not tested	6.34037573	7.506783463	-2.056225101
1493	1194	1264	2	0.043201	BS	0	1991	16839	Not tested	-3.141131085	4.792356869	0.129147274
1494	595	1243	2	0.114502	BS	4	1989	16840	Not tested	-1.9841183	9.605699311	2.975851985
1495	396	1299	2	0	BS	1	1979	16841	Not tested	7.557114955	7.545762257	-1.920679365
1496	1202	1266	2	0.137656	BS	2	1991	16842	Not tested	-3.559719747	4.802151878	-1.654656623
1497	1179	1331	2	0.0478864	BS	1	1994	16843	Not tested	-3.364852824	6.346200351	0.833856886
1498	862	1292	2	0.0424957	BS	1	1988	16844	Not tested	0.668053832	6.262906055	-0.755374405
1499	1028	1294	2	0.0836792	BS	3	1992	16845	Not tested	0.845223092	3.723702531	-2.32011327
1500	1187	1300	2	0.0534328	BS	2	1993	16753	Not tested	-7.854677921	3.741573909	2.751795517
1501	1002	1343	2	0.0883225	BS	4	1994	16846	Not tested	-12.47989633	1.833100544	1.481094583
1502	392	1307	2	0.0195312	BS	5	1981	16847	Not tested	0.720619295	6.825153714	-1.015559451
1503	598	441	2	0.0880661	BS	5	1986	16848	Not tested	-5.650036439	4.539549634	-0.770655875
1504	304	1345	2	0	NA	2	1900	628	Not tested	11.72189113	6.595436998	-4.016783438
1505	710	1350	2	0.0703888	BS	2	1986	16849	Not tested	3.471849757	8.912480169	-1.271962262
1506	734	1329	2	0.03125	NBS	2	1985	16850	Not tested	11.98444376	7.088991228	-4.514667608
1507	599	1309	2	0.130489	BS	4	1990	16851	Not tested	-12.88304159	-2.747562411	-1.492721385
1508	724	1247	2	0.0912132	BS	7	1990	16852	Not tested	-13.81493671	1.058408107	1.931442116
1509	597	1115	2	0.0312233	BS	6	1991	16792	Not tested	-4.542416325	7.761774047	2.311173331
1510	381	1275	2	0.0230103	BS	4	1986	16853	Not tested	-3.759204839	4.621337283	-0.634559367
1511	1015	1095	2	0.0612564	BS	5	1990	16670	Not tested	-8.601746354	1.817776245	-0.505676771
1512	600	655	2	0.00341797	BS	1	1983	16447	Not tested	8.32216318	7.581090932	-3.265058008
1513	139	815	2	0.046875	BS	5	1981	16854	Not tested	-2.899042484	3.903961213	-1.883944483
1514	493	1306	2	0.0101624	BS	5	1988	16855	Not tested	-5.203930798	10.3180832	4.175826891
1515	1217	1326	2	0	NA	0	1900	629	Not tested	4.726603024	4.39098211	-2.852924342
1516	843	1105	2	0.106424	BS	5	1990	16626	Not tested	-7.08955692	11.41541835	5.321343818
1517	870	1287	2	0.0681915	BS	3	1988	16856	Not tested	-7.335996333	-0.192113044	-1.900475286
1518	843	1298	2	0.221027	NBS	5	1989	16857	Not tested	-11.20750433	11.40020534	6.918815323
1519	1195	1248	2	0.03479	BS	2	1988	16858	Not tested	-4.683824431	1.738623461	-1.843785414
1520	493	1273	2	0.0435715	BS	5	1989	16859	Not tested	-13.18741543	7.215925692	5.228077722
1521	205	1293	2	0	BS	3	1900	630	Not tested	10.76401604	4.695032397	-4.731493534
1522	0	0	2	0	NA	0	1900	631	Not tested	15.09033516	5.968104982	-5.386166101
1523	1183	1285	2	0.103516	BS	2	1985	16860	Not tested	8.097467469	7.69489243	-3.064980986
1524	499	1258	2	0.0478516	BS	4	1986	16861	Not tested	2.342182899	9.433061993	-0.533376042
1525	381	1096	2	0.0185852	BS	4	1985	16862	Not tested	-3.273047936	4.460575615	-0.88344189
1526	602	1323	2	0.0143623	BS	6	1990	16863	Not tested	-8.784631276	2.847064039	1.611039203
1527	1178	1284	2	0.0241668	BS	4	1993	16864	Not tested	-3.156417505	1.397256065	-2.754144692
1528	288	1354	2	0.015625	BS	1	1984	16865	Not tested	4.626510626	4.773770005	-3.904930647
1529	1183	1242	2	0.109375	BS	2	1984	16866	Not tested	9.5511994	7.241922558	-3.568545427
1530	1192	981	2	0.239257	BS	5	1993	16867	Not tested	-12.4427049	8.506979835	5.593746258
1531	0	0	2	0	BS	0	1900	632	Not tested	15.0759843	6.004972611	-5.368627333
1532	1187	1330	2	0.0519812	BS	2	1993	16868	Not tested	-8.355897806	2.232465432	0.746849251
1533	610	1255	2	0	BS	1	1982	16869	Not tested	10.49142735	7.202281441	-3.814809977
1534	1206	1272	2	0.0328088	BS	3	1992	16870	Not tested	-3.05723787	6.711923536	1.764974091
1535	1026	1085	2	0.0414276	BS	7	1989	16871	Not tested	-2.877560459	1.397047392	-1.9655377
1536	64	1348	2	0	NA	2	1900	633	Not tested	13.10808832	5.896577598	-4.850789684
1537	493	787	2	0.302475	BS	5	1988	16388	Not tested	-15.39410581	12.73409512	10.5174115
1538	857	1304	2	0.0447998	BS	2	1990	16872	Not tested	-0.511535511	8.719515925	1.351773329
1539	94	691	2	0.00390625	BS	5	1982	16873	Not tested	-0.626190086	9.404394695	1.699774549
1540	714	1119	2	0.270264	BS	6	1982	16874	Not tested	-1.957234967	3.904999066	-2.385884641
1541	203	533	2	0.125	BS	2	1977	16227	Not tested	1.487676478	7.280174729	-0.956821732
1542	1016	1244	2	0.230347	BS	5	1992	16875	Not tested	-16.48588708	-4.115520974	-1.294949941
1543	1222	1340	2	0	BS	2	1983	16876	Not tested	7.605999748	7.578885367	-1.971901164
1544	1201	1260	2	0.00134277	BS	4	1985	16877	Not tested	10.78871571	6.539417026	-3.846925237
1545	493	1122	2	0.0941315	BS	5	1989	16878	Not tested	-10.00154196	9.322915772	5.298025654
1546	0	0	2	0	NA	0	1900	634	Not tested	15.09734718	5.899878658	-5.387150869
1547	0	0	2	0	BS	0	1971	635	Not tested	15.1017997	5.937156822	-5.406258537
1548	848	1234	2	0	NA	0	1900	636	Not tested	10.03689697	4.315258871	-4.564087137
1549	0	0	2	0	NA	0	1900	637	Not tested	15.09535525	5.907123539	-5.382023139
1550	1224	1342	2	0	NA	0	1900	638	Not tested	14.98014659	5.758307371	-5.558853255
1551	499	897	2	0.0119171	BS	4	1986	16531	Not tested	3.452819709	8.866433937	-1.079428455
1552	1228	1356	2	0	NA	0	1900	639	Not tested	15.10558421	5.95848043	-5.414205208
1553	0	0	2	0	BS	0	1974	640	Not tested	15.09765206	5.920139878	-5.391261968
1554	299	1347	2	0.015625	NA	5	1900	641	Not tested	7.462060239	5.255227688	-3.950912762
1555	843	1125	2	0.135651	BS	5	1988	16678	Not tested	-7.36098992	11.24347597	5.152961873
1556	1363	1486	1	0.108988	BS	2	1996	16879	Not tested	-13.73335403	-3.297355447	-0.617762001
1557	1375	1440	1	0.064725	BS	3	1992	16880	Not tested	-10.1320448	-0.177831181	-0.829049071
1558	722	1537	1	0.221603	BS	7	1993	16881	Not tested	-13.53295824	13.05654526	10.42718359
1559	1359	1423	1	0.0901212	BS	3	1997	16882	Not tested	-20.77157239	-10.53520319	-6.175625395
1560	1359	1445	1	0.0985876	BS	2	1996	16883	Not tested	-15.42008351	-3.712241257	-2.994365381
1561	722	1537	1	0.221603	BS	7	1993	16881	Not tested	-13.31833345	12.86338111	10.47506778
1562	1373	1532	1	0.179432	BS	2	1996	16884	Not tested	-8.898878815	3.20215138	2.855486605
1563	1391	1446	1	0.0680466	BS	6	1989	16885	Not tested	-1.318781515	5.89797871	-1.355145044
1564	1393	1542	1	0.049357	BS	3	1994	16886	Not tested	-11.88347252	1.314449651	-0.028776221
1565	1406	1501	1	0.0604426	BS	4	1995	16887	Not tested	-14.09383986	-0.096429766	1.881752801
1566	1002	1527	1	0.0561447	BS	4	1994	16888	Not tested	-9.0293261	0.060996944	-1.338936662
1567	495	1240	1	0.117859	BS	3	1986	16799	Not tested	-9.297609276	5.338629929	1.217789237
1568	1370	926	1	0.0974233	BS	6	1992	16889	Not tested	-16.16573329	2.762161817	7.410201038
1569	722	1516	1	0.155324	BS	5	1992	16890	Not tested	-8.721890991	11.88575704	7.234046522
1570	860	962	1	0.00439072	BS	5	1986	16687	Not tested	-0.331456765	2.546256147	-2.176522534
1571	495	827	1	0.022583	BS	2	1986	16444	Not tested	0.633120588	6.666966891	-1.239893925
1572	843	1467	1	0.0957222	BS	5	1993	16891	Not tested	-9.585803963	10.61115308	6.256992772
1573	1384	1451	1	0.137451	BS	6	1987	16892	Not tested	6.997692026	8.582201591	-2.617759261
1574	851	1514	1	0.0478783	BS	3	1990	16893	Not tested	-8.714507408	4.947028752	1.61577473
1575	848	1234	1	0	NA	0	1900	642	Not tested	10.12244634	4.409836304	-4.484835334
1576	490	1288	1	0.128777	BS	3	1986	16831	Not tested	-13.06212932	-3.927336862	-1.762611379
1577	492	960	1	0.0490112	BS	4	1986	16502	Not tested	-8.767641446	-0.335309761	-2.294057126
1578	1015	1134	1	0.0516968	BS	6	1992	16732	Not tested	-8.712489293	4.744601391	1.603341061
1579	722	751	1	0.0675697	BS	5	1990	16395	Not tested	-12.2014783	6.857911794	5.786029054
1580	1400	1523	1	0.102886	BS	3	1988	16894	Not tested	4.103576769	6.137737515	-2.049752474
1581	1385	1447	1	0.181078	BS	4	1995	16895	Not tested	-10.22087655	-4.567106611	-3.109725691
1582	1003	1066	1	0.0388012	BS	1	1990	16606	Not tested	-2.42196634	6.593688828	-0.156130617
1583	1371	1458	1	0.134206	BS	5	1994	16896	Not tested	-10.2488943	3.380760618	2.11440695
1584	493	1539	1	0.193848	BS	5	1984	16897	Not tested	-10.37091568	11.33711134	6.94264856
1585	492	932	1	0.00976562	BS	3	1988	16560	Not tested	-6.436910931	0.152296694	-2.083234227
1586	1009	1485	1	0.0960507	BS	3	1992	16898	Not tested	-12.31237545	1.139387315	0.970021122
1587	862	1443	1	0.0424957	BS	1	1990	16899	Not tested	0.782786017	6.3415022	-0.846656643
1588	1026	1471	1	0.0277767	BS	4	1994	16900	Not tested	0.253888052	2.724622225	-3.017617749
1589	722	1271	1	0.00814056	BS	5	1989	16901	Not tested	0.293413763	9.910869981	2.332377829
1590	722	1538	1	0.0847168	BS	4	1992	16902	Not tested	-5.385527886	10.43295021	5.139280571
1591	1399	1465	1	0	BS	0	1992	16903	Not tested	14.75914467	5.506495816	-5.681222176
1592	205	442	1	0	NA	4	1900	643	Not tested	13.54698457	5.833272005	-5.30273707
1593	1364	1482	1	0.0198984	BS	1	1994	16904	Not tested	4.665829511	7.502364829	-1.698211711
1594	491	1425	1	0.0234528	BS	5	1986	16905	Not tested	-4.829778563	6.376648303	0.807924658
1595	308	1547	1	0	BS	4	1975	16906	Not tested	15.07100369	6.034688352	-5.423305516
1596	614	668	1	0.0362701	BS	2	1986	16326	Not tested	3.284804993	6.877842254	-2.141985978
1597	94	241	1	0.0195312	BS	7	1982	16118	Not tested	-4.029258641	10.41780296	2.953749135
1598	387	1144	1	0.0601501	BS	6	1988	16907	Not tested	-10.27105121	1.048494899	-0.148366079
1599	1361	1424	1	0.107666	BS	2	1990	16908	Not tested	-1.430649916	7.284241523	-0.594457063
1600	1419	1550	1	0	NA	0	1900	644	Not tested	14.865965	5.616919314	-5.740873299
1601	1395	1115	1	0.0885987	BS	7	1993	16909	Not tested	-3.747657077	5.801521638	0.054928941
1602	1177	1526	1	0.0918739	BS	4	1994	16910	Not tested	-11.32042029	1.828781878	3.854445565
1603	1408	1504	1	0.0195312	BS	3	1982	16911	Not tested	6.372152416	7.113986665	-1.983979042
1604	1018	1460	1	0.0553979	BS	4	1993	16912	Not tested	-14.81045653	2.750865786	3.199228321
1605	96	1553	1	0	BS	4	1900	645	Not tested	14.73532641	6.340845393	-5.269018815
1606	722	926	1	0.0154552	BS	6	1989	16509	Not tested	-12.90599521	5.164200704	5.910054524
1607	716	814	1	0	BS	5	1982	16478	Not tested	11.05629536	6.820871035	-3.92942675
1608	711	1455	1	0.113647	BS	4	1984	16913	Not tested	-1.577587635	3.73131875	-2.702691723
1609	382	1428	1	0	NA	4	1980	16914	Not tested	13.94870667	6.245986584	-5.135300218
1610	1396	1510	1	0.0741415	BS	3	1993	16915	Not tested	-7.802297865	0.542686964	-1.06150414
1611	1218	1351	1	0.172345	BS	4	1992	16816	Not tested	-12.03670011	-2.444264166	-1.17303898
1612	1021	1438	1	0.0393677	BS	3	1987	16916	Not tested	-0.792304215	5.528822412	-1.494385755
1613	1009	1072	1	0.0538483	BS	2	1990	16917	Not tested	-5.115644561	0.287339325	-2.852460938
1614	1394	1448	1	0	NA	0	1900	646	Not tested	15.09785339	5.912418978	-5.384506581
1615	1362	1490	2	0.0226154	BS	1	1995	16918	Not tested	-5.605742756	7.097904305	1.80045505
1616	1388	1484	2	0.0880785	BS	2	1989	16919	Not tested	-10.37617313	-1.092213467	-0.614391453
1617	725	1470	2	0.258118	BS	4	1987	16920	Not tested	2.482643551	8.778870269	0.342888193
1618	597	810	2	0.0547256	BS	4	1989	16921	Not tested	-2.41000678	8.379647897	2.367369039
1619	281	318	2	0.0534668	BS	5	1985	16163	Not tested	-5.573875548	6.99576063	1.100047531
1620	607	1521	2	0.0664062	BS	5	1984	16922	Not tested	10.67978673	5.576630434	-4.524354421
1621	1177	1508	2	0.06384	BS	4	1994	16923	Not tested	-13.98806492	0.701078199	3.834854885
1622	721	1437	2	0.009758	BS	0	1987	16924	Not tested	2.747289699	3.767719735	-3.208460485
1623	1178	1511	2	0.0750597	BS	5	1994	16925	Not tested	-9.558106573	-0.469916197	-1.187623898
1624	1402	1468	2	0.114258	BS	1	1984	16926	Not tested	-4.367844364	6.049372147	0.06501232
1625	863	908	2	0.091423	BS	3	1989	16600	Not tested	4.224402244	8.222209127	-1.224875326
1626	1187	1494	2	0.0424945	BS	2	1994	16927	Not tested	-3.633217758	7.719893876	2.768474408
1627	1401	1480	2	0.0812996	BS	3	1993	16928	Not tested	-9.618060311	5.503950487	3.53291994
1628	1014	1093	2	0.0496805	BS	5	1993	16631	Not tested	-8.464069052	1.416707033	-0.152713499
1629	1029	1094	2	0.0883094	BS	4	1991	16650	Not tested	-9.671445648	-0.085997159	0.386223667
1630	1016	1518	2	0.050612	BS	4	1992	16929	Not tested	-13.51527757	4.093719557	2.932959288
1631	1368	1519	2	0.0239553	BS	3	1990	16930	Not tested	0.453348047	4.548752111	-2.420499969
1632	862	914	2	0.0673141	BS	5	1990	16535	Not tested	-8.656228967	2.940846351	3.41559889
1633	598	1513	2	0.139648	BS	7	1985	16931	Not tested	-3.997863228	3.245298643	-2.232449788
1634	1364	1481	2	0.0198984	BS	1	1991	16932	Not tested	4.646616521	7.410413557	-1.664901485
1635	1420	1546	2	0	NA	0	1900	647	Not tested	15.1018374	5.897934723	-5.39475769
1636	1008	1074	2	0.0742636	BS	4	1990	16933	Not tested	-5.512739229	9.444185673	4.112167563
1637	387	953	2	0.0341797	BS	4	1986	16934	Not tested	-0.351625668	3.603097111	-2.818356457
1638	1366	1427	2	0.0859089	BS	0	1993	16935	Not tested	-5.345541525	4.098197834	1.300596752
1639	1412	1544	2	0.00532532	BS	3	1987	16936	Not tested	10.12101347	7.2728773	-3.635209182
1640	1411	1506	2	0	BS	0	1986	16937	Not tested	12.03443226	6.193621933	-4.528879473
1641	1016	1454	2	0.135493	BS	4	1994	16938	Not tested	-12.27174724	-0.101416424	0.196712033
1642	1416	1502	2	0.00686646	BS	3	1984	16939	Not tested	6.403813526	6.700296377	-2.848178254
1643	597	526	2	0.0686646	BS	5	1989	16619	Not tested	-11.58272189	5.792138569	4.797884027
1644	282	637	2	0.0164948	BS	4	1988	16329	Not tested	-13.53907576	1.408896949	2.389708682
1645	710	1517	2	0.0163536	NBS	3	1991	16940	Not tested	-0.889528846	4.298252492	-2.105306609
1646	601	1064	2	0.0244083	BS	3	1990	16613	Not tested	-4.484023069	5.432571605	0.985287769
1647	1389	1079	2	0.144451	BS	2	1988	16941	Not tested	-5.010275064	10.02737728	4.650317664
1648	1384	1464	2	0.0770531	BS	4	1989	16942	Not tested	3.871772359	9.054625439	-1.429525057
1649	599	1492	2	0.0160513	BS	4	1989	16943	Not tested	-6.890050918	0.926463622	-1.246511722
1650	851	1505	2	0.0258503	BS	4	1990	16944	Not tested	-4.378748978	4.288470941	-1.077828212
1651	737	1459	2	0.0753717	BS	4	1988	16945	Not tested	1.895599441	6.448873712	-1.761553765
1652	1376	1432	2	0.0134277	BS	2	1981	16946	Not tested	11.88738643	6.204164739	-4.629200151
1653	1390	1493	2	0.0827544	BS	1	1993	16947	Not tested	-2.758766988	6.948396734	1.551654721
1654	1360	1434	2	0.0399348	BS	1	1996	16948	Not tested	-6.669848496	1.424841904	-2.243642754
1655	732	1311	2	0.0953908	BS	6	1992	16747	Not tested	-12.29539882	-1.298849622	2.335855612
1656	846	1477	2	0.0834527	BS	4	1992	16949	Not tested	-8.657178239	-2.318450958	-2.37499549
1657	845	789	2	0.00683594	BS	1	1988	16950	Not tested	6.540264172	7.616883426	-1.953329313
1658	502	1536	2	0	NA	4	1900	648	Not tested	7.552271241	6.667413671	-2.896983733
1659	722	1070	2	0.0206757	BS	5	1989	16667	Not tested	-9.105355701	6.864737139	4.529260512
1660	1413	1515	2	0.0029335	BS	0	1989	16951	Not tested	8.862907949	5.392280036	-3.594334483
1661	597	1475	2	0.0201263	BS	5	1988	16952	Not tested	-7.230567591	7.280080359	3.420779971
1662	844	1545	2	0.272082	BS	4	1990	16953	Not tested	-13.07412543	10.82991446	7.791180668
1663	495	1476	2	0.117859	BS	3	1986	16954	Not tested	-9.264376579	5.184091705	1.176213062
1664	282	535	2	0.000976562	BS	6	1983	16263	Not tested	-4.300275146	0.217342589	-1.409391338
1665	1178	1469	2	0.0436741	BS	4	1995	16955	Not tested	-3.598314329	0.594687623	-2.37220199
1666	1365	1509	2	0.0986814	BS	5	1994	16956	Not tested	-5.688170263	8.564382657	3.558837687
1667	1375	1431	2	0.0467132	BS	1	1991	16957	Not tested	-1.652998264	3.953358863	-2.249568799
1668	1386	1499	2	0.0986023	BS	2	1994	16958	Not tested	-1.220485346	6.969502371	0.896608707
1669	206	268	2	0	BS	0	1977	16138	Not tested	14.81460202	6.028578381	-5.34772392
1670	511	1522	2	0	NA	1	1900	649	Not tested	8.465891789	6.76417472	-3.027899764
1671	1188	1449	2	0.0656274	BS	0	1996	16959	Not tested	-3.139530709	4.329739421	-1.951613463
1672	1412	1544	2	0.00532532	BS	3	1987	16936	Not tested	10.13423823	7.242942288	-3.644133516
1673	1407	1456	2	0.157257	BS	6	1985	16960	Not tested	8.665359653	6.659263412	-3.99472577
1674	1017	1498	2	0.0428391	BS	4	1992	16961	Not tested	-6.159358595	2.899214728	1.134434843
1675	1367	1534	2	0.0424061	BS	5	1995	16962	Not tested	-9.657449195	2.043298382	3.842153027
1676	502	1107	2	0.00195312	BS	4	1981	16725	Not tested	6.476568543	7.383007788	-2.488075807
1677	1007	1457	2	0.020092	BS	1	1990	16963	Not tested	-1.400000393	4.64201324	-1.544187778
1678	1018	1068	2	0.0955093	BS	5	1992	16686	Not tested	-9.495926585	6.334034109	2.793867957
1679	1364	1442	2	0.0198984	BS	1	1992	16964	Not tested	4.447769534	7.411891986	-1.396640486
1680	1011	1463	2	0.24049	BS	5	1990	16965	Not tested	-14.69958808	-4.362883491	-1.886789009
1681	1409	1231	2	0.0246429	BS	3	1990	16966	Not tested	-1.623184661	6.865036626	-0.402647795
1682	1018	1507	2	0.0676661	BS	4	1992	16967	Not tested	-15.28952137	2.384281945	2.937419707
1683	387	1525	2	0.0543365	BS	4	1988	16968	Not tested	-6.400650562	3.187303546	-0.962390774
1684	1186	1277	2	0.041962	BS	6	1996	16788	Not tested	-16.74268085	-4.879546112	-2.553002789
1685	843	1439	2	0.0166016	BS	5	1989	16969	Not tested	-5.77478312	7.812416109	2.386012162
1686	496	1473	2	0	BS	0	1981	16970	Not tested	15.09757964	6.047106179	-5.420861452
1687	1006	1426	2	0.0566491	BS	3	1997	16971	Not tested	-13.14493045	-8.505616372	-7.590394616
1688	1177	1530	2	0.0833618	BS	3	1995	16972	Not tested	-13.74686926	4.066158393	5.671362867
1689	613	1529	2	0.0228271	BS	3	1986	16973	Not tested	2.257045277	4.007569914	-2.047749862
1690	1178	1535	2	0.177772	BS	6	1992	16974	Not tested	-6.621184553	-0.523764023	-1.842103823
1691	611	1452	2	0.162598	BS	0	1982	16975	Not tested	10.46212561	6.758152373	-4.050983298
1692	1421	1548	2	0.00889587	NA	0	1900	650	Not tested	6.001720676	4.5160386	-3.163399886
1693	844	1278	2	0.0538185	BS	5	1990	16976	Not tested	-7.385565631	9.266112794	4.017693603
1694	1392	1441	2	0.134392	BS	4	1993	16977	Not tested	-7.477272596	8.672493333	4.340970412
1695	1209	1436	2	0.0817047	BS	4	1992	16978	Not tested	-5.934720597	7.292144127	3.011351559
1696	1404	1478	2	0.0840211	BS	2	1993	16979	Not tested	-8.768413371	3.978982668	1.440321965
1697	139	165	2	0.00585938	NA	5	1979	16110	Not tested	-7.882786382	3.358914344	-0.672276406
1698	490	1288	2	0.128777	BS	3	1986	16831	Not tested	-13.06423145	-3.93893056	-1.779134941
1699	1193	1487	2	0.157867	BS	5	1993	16980	Not tested	-11.59343343	4.506771303	3.829076554
1700	1417	1541	2	0	BS	1	1979	16981	Not tested	8.098430997	6.843451857	-3.128623832
1701	1380	1495	2	0	BS	0	1981	16982	Not tested	11.08930666	6.696384722	-3.660734623
1702	1030	1231	2	0.00802612	BS	1	1989	16983	Not tested	4.782087385	6.869409545	-2.176274715
1703	382	1552	2	0	BS	4	1979	16984	Not tested	13.94563085	6.241125141	-5.129000643
1704	1414	897	2	0.0732059	BS	2	1992	16985	Not tested	5.420365105	8.070097103	-1.725832893
1705	1397	1500	2	0.165652	BS	1	1995	16986	Not tested	-6.665454561	4.82558417	2.728891458
1706	1377	1433	2	0.0191574	BS	4	1990	16987	Not tested	-1.78730628	4.662929841	-1.308646876
1707	1180	1555	2	0.218681	BS	5	1991	16988	Not tested	-5.497775179	11.41453322	4.254287894
1708	494	903	2	0.122414	BS	8	1989	16501	Not tested	-15.11970134	6.424123635	5.262841263
1709	1369	1497	2	0.04102	BS	3	1996	16989	Not tested	-2.733495529	4.549951167	-0.347512526
1710	492	810	2	0.00749207	BS	4	1986	16393	Not tested	-7.484538006	-0.496202957	-2.178855326
1711	1405	1488	2	0	BS	2	1985	16990	Not tested	10.42103491	7.047508637	-3.763520768
1712	1383	1444	2	0.0663198	BS	2	1991	16991	Not tested	-1.98548268	8.489976888	1.398812027
1713	1016	1520	2	0.0902629	BS	4	1993	16992	Not tested	-15.04475422	1.509133743	2.02686844
1714	303	1483	2	0	BS	3	1978	16993	Not tested	10.75861708	6.00339594	-4.605965927
1715	511	1522	2	0	NA	1	1900	651	Not tested	8.465629442	6.789160013	-3.018992343
1716	1218	1316	2	0.0146484	BS	3	1991	16749	Not tested	-1.851956949	3.022697592	-1.437627142
1717	492	1453	2	0.0538025	BS	4	1988	16994	Not tested	-8.753587342	-0.553369673	-2.012838271
1718	1009	1462	2	0.121746	BS	3	1991	16995	Not tested	-9.29369859	-1.609525325	-2.346877223
1719	492	528	2	0.173431	BS	6	1987	16657	Not tested	-15.85995236	-4.399835732	-1.38573554
1720	492	1115	2	0.0657272	BS	6	1990	16630	Not tested	-9.58631669	-1.231494593	-2.30762982
1721	1418	1543	2	0.000976562	BS	1	1985	16996	Not tested	10.14178422	7.081994184	-3.304318746
1722	1011	1503	2	0.0563536	BS	5	1988	16997	Not tested	-10.39995263	-0.102814057	-1.511787824
1723	1006	1472	2	0.0380524	BS	3	1993	16998	Not tested	-7.356542439	-2.676452983	-4.635364372
1724	387	1242	2	0.0234375	BS	4	1988	16999	Not tested	1.82413725	4.123434944	-2.865328256
1725	1381	1491	2	0.0653879	BS	3	1996	17000	Not tested	-6.475497043	3.714686943	0.602524797
1726	0	0	2	0	NA	0	1900	652	Not tested	15.100877	5.929983181	-5.395802663
1727	494	1551	2	0.0783806	BS	5	1988	17001	Not tested	-6.520284749	10.24039331	4.099690498
1728	1215	1312	2	0.174343	BS	4	1991	16817	Not tested	-5.76152889	0.796260963	-2.912099138
1729	601	1087	2	0.171021	BS	4	1984	17002	Not tested	-8.164861506	3.139902731	-0.23842073
1730	1374	1430	2	0.0392609	BS	2	1986	17003	Not tested	1.266453495	3.164576102	-3.595358944
1731	1415	1533	2	0.0546875	BS	0	1985	17004	Not tested	6.164695687	6.855889748	-2.728522185
1732	493	536	2	0.0307922	BS	5	1984	16342	Not tested	-6.039965508	9.341011348	3.904903555
1733	1365	1496	2	0.0453424	BS	3	1995	17005	Not tested	-4.990689238	6.933251033	1.475177688
1734	1398	1466	2	0.107155	BS	4	1994	17006	Not tested	-10.21992178	-0.160639177	-0.431253413
1735	715	1528	2	0.0864868	BS	1	1986	17007	Not tested	3.56678919	5.425206473	-3.381390407
1736	710	905	2	0.0288086	BS	3	1988	17008	Not tested	4.329250237	7.967324885	-2.401174212
1737	1212	1489	2	0.0892463	BS	6	1993	17009	Not tested	-10.49326253	-0.372471117	-1.526064019
1738	607	1474	2	0.00195312	BS	2	1985	17010	Not tested	9.099943205	6.996088971	-3.183953602
1739	606	944	2	0.0976562	BS	4	1981	16524	Not tested	6.769244505	8.223200485	-2.686775202
1740	1387	1479	2	0.0663252	BS	4	1990	17011	Not tested	-11.36812973	5.411274737	3.756441295
1741	498	1512	2	0.00134277	BS	1	1987	17012	Not tested	9.1073715	7.142733004	-3.658744516
1742	1410	1554	2	0.0351562	NBS	4	1980	17013	Not tested	7.553273745	6.596690404	-3.372563398
1743	1378	1435	2	0.15997	BS	1	1994	17014	Not tested	-11.8623023	-3.038876834	-1.453391841
1744	297	1531	2	0	NA	6	1900	653	Not tested	14.09442421	6.340988572	-5.135548641
1745	1372	1429	2	0.133121	BS	5	1997	17015	Not tested	-7.854767151	9.024714637	5.348984083
1746	716	1235	2	0	BS	4	1985	17016	Not tested	11.55400067	6.728716918	-4.301862629
1747	1403	1540	2	0.233372	BS	3	1989	17017	Not tested	-0.62123139	3.871568568	-2.529878218
1748	281	1524	2	0.185944	BS	5	1987	17018	Not tested	-1.190333209	10.32416897	1.488482073
1749	139	815	2	0.046875	BS	5	1981	16854	Not tested	-2.896684594	3.908680996	-1.881547655
1750	1379	1461	2	0.0645764	BS	3	1995	17019	Not tested	-10.79032365	-0.745316967	-0.670278636
1751	1382	1450	2	0.0374585	BS	0	1993	17020	Not tested	-3.315091091	4.508588145	-0.755408732
1752	387	953	2	0.0341797	BS	4	1986	16934	Not tested	-0.293068486	3.577832538	-2.85900861
1753	282	1090	2	0.259567	BS	4	1989	16695	Not tested	-15.17679428	-3.488451043	0.316277575
1754	611	678	2	0.162598	BS	0	1983	16361	Not tested	10.34262891	6.734335247	-3.962328807
1755	1026	1060	2	0.0320816	BS	4	1988	16723	Not tested	-0.819397939	1.680594725	-3.118488303
1756	0	0	2	0	NA	0	1900	654	Not tested	15.10550785	5.896488006	-5.378791038
1757	1422	1549	2	0	NA	0	1900	655	Not tested	15.09785349	5.912418586	-5.384505661
1758	1017	1629	1	0.129586	BS	5	1993	17021	Not tested	-11.45917757	-0.223647034	2.062020776
1759	1564	1708	1	0.111545	BS	3	1995	17022	Not tested	-14.05801432	3.908952778	2.72798634
1760	1186	1713	1	0.11703	BS	5	1996	17023	Not tested	-18.64494703	-6.279896272	-2.349550764
1761	718	1685	1	0.0641651	BS	4	1992	17024	Not tested	-7.530174459	5.261802241	0.742441805
1762	1186	1713	1	0.11703	BS	5	1996	17023	Not tested	-18.81233885	-6.153818117	-2.033141525
1763	846	1681	1	0.0440826	BS	4	1992	17025	Not tested	-8.191869919	0.381574294	-1.508731654
1764	1564	1615	1	0.0690373	BS	1	1997	17026	Not tested	-9.801624997	3.273413964	0.691202422
1765	1604	1623	1	0.0849735	BS	2	1995	17027	Not tested	-12.63038187	0.827348907	0.914269463
1766	1581	1750	1	0.080047	BS	4	1997	17028	Not tested	-13.8516422	-7.333051459	-2.79923398
1767	1597	1744	1	0.00195312	BS	6	1983	17029	Not tested	5.028726232	8.435036378	-1.07743962
1768	1559	1687	1	0.109038	BS	2	1999	17030	Not tested	-22.21512884	-16.67856833	-11.61880805
1769	1021	1748	1	0.021286	BS	6	1988	17031	Not tested	3.177829744	8.257376804	-1.293538928
1770	1367	1628	1	0.0692316	BS	6	1998	17032	Not tested	-12.07731803	-0.627050622	2.683526402
1771	855	1644	1	0.179379	BS	5	1990	17033	Not tested	-14.39337196	-0.181753195	2.244390098
1772	1583	1695	1	0.132413	BS	4	1996	17034	Not tested	-8.427401521	5.120845671	2.870708736
1773	1568	1632	1	0.10374	BS	2	1996	17035	Not tested	-15.11463519	2.542892846	8.922558937
1774	1177	1690	1	0.0501763	BS	3	1994	17036	Not tested	-10.39645391	0.210163391	2.110506821
1775	1562	1705	1	0.2036	BS	1	1998	17037	Not tested	-8.217924123	4.219663321	3.398204294
1776	843	1707	1	0.296501	BS	5	1993	17038	Not tested	-9.012649592	12.56919551	6.523133807
1777	854	1680	1	0.0804884	BS	4	1992	17039	Not tested	-13.82449786	1.092436497	1.888639342
1778	843	1673	1	0.0249062	BS	8	1988	17040	Not tested	-1.997183668	10.4706649	2.430585296
1779	384	1700	1	0.0246582	BS	4	1984	17041	Not tested	2.603212467	7.746710129	-0.735991901
1780	1558	1666	1	0.187082	BS	5	1996	17042	Not tested	-9.847610616	10.82403506	6.995292524
1781	1566	1684	1	0.0879937	BS	6	1999	17043	Not tested	-13.15761771	-2.620241106	-2.109226727
1782	1600	1692	1	0	BS	0	1994	17044	Not tested	10.23484583	4.837810774	-4.726246368
1783	1577	1639	1	0.0191746	BS	4	1990	17045	Not tested	0.648486583	3.495662	-2.99371843
1784	1178	1511	1	0.0750597	BS	5	1994	16925	Not tested	-9.803646764	-0.816120293	-1.414098315
1785	734	1081	1	0.0625	BS	2	1985	17046	Not tested	14.21270265	6.478385037	-5.30838215
1786	722	1492	1	0.0381947	BS	5	1990	17047	Not tested	-1.970325098	9.784011051	3.40163481
1787	1575	1635	1	0	NA	0	1900	656	Not tested	12.61784083	5.144394125	-4.948617363
1788	1370	1631	1	0.0410774	BS	5	1992	17048	Not tested	-6.633355014	5.992566714	2.742876499
1789	200	1726	1	0	BS	2	1977	17049	Not tested	15.07414007	5.98772591	-5.377729398
1790	843	1643	1	0.115005	BS	8	1991	17050	Not tested	-11.98236636	9.591564539	6.650127341
1791	1609	1703	1	0.125	BS	2	1981	17051	Not tested	13.96028722	6.33366159	-5.178055021
1792	1601	1718	1	0.119288	BS	2	1996	17052	Not tested	-6.573856228	2.056871968	-1.101677656
1793	1028	1294	1	0.0836792	BS	3	1992	16845	Not tested	0.852480475	3.725056903	-2.317323469
1794	1361	1730	1	0.0939827	BS	1	1990	17053	Not tested	-2.974342864	5.510902881	-0.442080315
1795	1601	1718	1	0.119288	BS	2	1994	17054	Not tested	-6.667325208	2.115119949	-1.108387142
1796	1593	1725	1	0.0264139	BS	0	1997	17055	Not tested	-0.965389062	5.670090094	-0.521848079
1797	94	1676	1	0.0673828	BS	5	1983	17056	Not tested	-4.078598235	9.811472092	2.845198428
1798	1596	958	1	0.0326347	BS	1	1990	17057	Not tested	4.466700836	6.074739436	-3.160802542
1799	1387	1616	1	0.15826	BS	3	1991	17058	Not tested	-12.93779237	-0.773488777	0.851088164
1800	1186	1277	1	0.041962	BS	6	1996	16788	Not tested	-16.62708694	-4.749900656	-2.493934457
1801	1589	1631	1	0.0837827	BS	4	1991	17059	Not tested	0.358877629	7.278270257	-0.047737327
1802	0	0	1	0	NA	0	1900	657	Not tested	15.0895188	5.947103955	-5.3938643
1803	1603	318	1	0.0757751	BS	4	1986	17060	Not tested	-0.061385563	5.05473081	-1.635889698
1804	1367	1723	1	0.0928477	BS	5	1996	17061	Not tested	-11.07683662	-2.691325929	-0.049988125
1805	1594	1752	1	0.058857	NA	2	1900	658	Not tested	-2.489447296	4.950367282	-1.08039376
1806	1577	1257	1	0.0958214	BS	4	1989	17062	Not tested	-6.401819362	1.233877609	-1.900572594
1807	1382	1702	1	0.138085	BS	0	1991	17063	Not tested	3.400390683	5.671306322	-2.544635872
1808	202	1729	1	0.246155	BS	4	1988	17064	Not tested	-12.05856623	1.845256702	0.36540702
1809	0	0	1	0	NA	0	1900	659	Not tested	15.09168863	5.917860308	-5.411980268
1810	1042	1722	1	0.0838552	BS	4	1989	17065	Not tested	-5.103044265	1.116001801	-2.6660128
1811	282	689	1	0.000488281	BS	4	1983	16328	Not tested	-3.825152829	0.394337169	-1.546168409
1812	499	1306	1	0.0628357	BS	4	1985	17066	Not tested	7.222386388	8.264765078	-3.12411791
1813	0	0	1	0	NA	0	1900	660	Not tested	14.91025167	5.701977621	-5.638107241
1814	0	0	1	0	NA	0	1900	661	Not tested	15.00575022	5.788853193	-5.533115175
1815	718	531	1	0.021225	BS	4	1989	17067	Not tested	-2.320982554	5.047634428	-0.903618072
1816	0	0	1	0	NA	0	1900	662	Not tested	15.08115461	5.934256438	-5.377713407
1817	0	0	1	0	NA	0	1900	663	Not tested	15.29419113	5.820765648	-5.45409029
1818	0	0	1	0	NA	0	1900	664	Not tested	15.09591381	5.915478956	-5.401401591
1819	1614	1757	1	0	NA	0	1900	665	Not tested	15.10055766	5.919620211	-5.385168089
1820	1397	1636	2	0.0535218	BS	2	1994	17068	Not tested	-5.70497835	7.522784161	3.679349854
1821	494	1652	2	0.0209656	BS	6	1986	17069	Not tested	-2.314989171	8.935416811	2.324673366
1822	1359	1682	2	0.122587	BS	3	1995	17070	Not tested	-17.48824065	-3.23937021	-0.895233898
1823	595	1721	2	0.0641632	BS	3	1987	17071	Not tested	2.524212675	8.929362412	0.764478121
1824	1359	1667	2	0.0599769	BS	2	1994	17072	Not tested	-11.28041725	-2.960666199	-3.492690305
1825	1587	1625	2	0.0427999	BS	1	1991	17073	Not tested	2.366300083	7.365095396	-0.907857973
1826	385	1058	2	0.187851	BS	2	1987	16623	Not tested	-13.64640699	1.375971731	2.575271295
1827	722	1315	2	0.0703583	BS	4	1992	16764	Not tested	-3.240993427	10.14714578	4.103129631
1828	1359	1662	2	0.0556338	BS	3	1994	17074	Not tested	-16.23289881	1.240582173	1.677497567
1829	1588	1665	2	0.0389148	BS	2	1997	17075	Not tested	-1.911453015	1.325670793	-2.920010833
1830	1580	1648	2	0.0709419	BS	2	1991	17076	Not tested	3.947420663	7.657904768	-1.718195648
1831	1570	1663	2	0.0483232	BS	2	1991	17077	Not tested	-4.855599512	3.856525073	-0.513535217
1832	1359	1747	2	0.0680135	BS	2	1995	17078	Not tested	-9.877331922	-2.19741814	-3.521040866
1833	1025	1717	2	0.0965385	BS	2	1990	17079	Not tested	-11.61651677	-0.139833676	-0.150399493
1834	492	1664	2	0.135895	BS	7	1984	17080	Not tested	-11.97788832	-3.425238888	-1.684024491
1835	1362	1459	2	0.0235195	BS	1	1992	17081	Not tested	2.138950184	5.17932634	-2.703081646
1836	1209	1254	2	0.0953291	BS	4	1993	16814	Not tested	-11.11999726	5.473822457	3.623411322
1837	1606	1651	2	0.0404997	BS	2	1991	17082	Not tested	-5.568613443	5.829785208	2.163565371
1838	1186	1678	2	0.041962	BS	4	1994	17083	Not tested	-15.4545626	-3.444922398	-1.821663834
1839	94	1744	2	0.00390625	BS	6	1982	17084	Not tested	-0.241316969	9.257227125	1.542759853
1840	722	1646	2	0.0475194	BS	5	1994	17085	Not tested	-7.848940572	8.379090849	4.737015605
1841	1177	1638	2	0.0535585	BS	2	1997	17086	Not tested	-9.777272446	2.465541501	3.913800982
1842	1008	1727	2	0.195457	BS	4	1989	17087	Not tested	-9.39220448	11.07759737	6.080981574
1843	281	1676	2	0.050293	BS	5	1985	17088	Not tested	0.906104984	9.217648723	0.493511776
1844	856	1732	2	0.0660706	BS	1	1987	17089	Not tested	-0.947916127	8.324741102	0.98052375
1845	282	637	2	0.0164948	BS	4	1988	16329	Not tested	-13.41707424	1.346152274	2.225535137
1846	846	1324	2	0.077276	BS	4	1992	16796	Not tested	-7.984180556	-2.279706925	-2.763772371
1847	282	1701	2	0.00549316	BS	3	1983	17090	Not tested	-5.344461416	0.621651505	-0.791112598
1848	1560	1671	2	0.14442	BS	1	1997	17091	Not tested	-9.804685606	0.300461622	-2.422461685
1849	1599	1698	2	0.0358586	BS	1	1991	17092	Not tested	-7.26467898	1.669334721	-1.188759483
1850	1597	1686	2	0	BS	4	1984	17093	Not tested	5.533651105	8.252403925	-1.237811275
1851	724	1649	2	0.202344	BS	4	1990	17094	Not tested	-11.1757975	-1.059346458	-0.960853923
1852	1571	1617	2	0.0729675	BS	3	1990	17095	Not tested	1.517117463	7.737098252	-0.411045313
1853	1589	1631	2	0.0837827	BS	4	1991	17059	Not tested	0.363677982	7.259557499	-0.044998678
1854	844	1672	2	0.023572	NBS	4	1990	17096	Not tested	-2.928412353	9.845847525	3.319452987
1855	281	1620	2	0.00634766	BS	6	1988	17097	Not tested	3.000415086	8.336633815	-0.494553537
1856	855	1644	2	0.179379	BS	5	1991	17098	Not tested	-14.27334409	-0.247785264	2.129147797
1857	1178	1656	2	0.201194	BS	5	1994	17099	Not tested	-9.468307388	-2.452247771	-2.092971152
1858	861	532	2	0.0644531	BS	3	1983	16511	Not tested	13.07027915	6.774692957	-4.883634918
1859	282	1755	2	0.0900917	BS	4	1990	17100	Not tested	-11.33244084	-1.872914163	-0.492651949
1860	1186	1745	2	0.0396412	BS	3	1998	17101	Not tested	-14.70295478	-2.191217955	-0.381956424
1861	387	569	2	0.105835	BS	5	1983	16233	Not tested	-6.377255185	2.714234155	-0.936944905
1862	1577	1540	2	0.139694	BS	5	1988	17102	Not tested	-5.382239997	1.818601074	-2.332673448
1863	855	1712	2	0.0239122	BS	4	1993	17103	Not tested	-8.433093111	3.273820331	1.563833824
1864	1607	1746	2	0.193542	BS	2	1989	17104	Not tested	11.24523261	6.777665024	-4.200249406
1865	1590	1627	2	0.115598	BS	1	1994	17105	Not tested	-7.536933926	7.996943852	4.397077433
1866	720	1154	2	0.0176926	BS	2	1986	16647	Not tested	1.261770707	5.023071431	-2.78995652
1867	599	1633	2	0.0810385	BS	7	1990	17106	Not tested	-12.06575951	-1.186063381	-1.334915484
1868	1561	1653	2	0.120452	BS	4	1995	17107	Not tested	-8.130550359	9.735676706	6.128636441
1869	493	1711	2	0.00866699	BS	4	1986	17108	Not tested	-4.864692231	10.12145053	4.218668568
1870	1007	1457	2	0.020092	BS	1	1990	16963	Not tested	-1.412594138	4.633443318	-1.54426646
1871	1381	1668	2	0.112489	BS	2	1995	17109	Not tested	-6.661367836	5.576506011	2.218785586
1872	710	1710	2	0.0114136	BS	3	1988	17110	Not tested	-0.937911836	4.169482992	-2.2809115
1873	1573	1659	2	0.0348377	BS	5	1990	17111	Not tested	-1.230307647	7.753634794	1.09231579
1874	1582	1704	2	0.0363402	BS	0	1993	17112	Not tested	1.470584152	7.318070669	-0.951848955
1875	1373	1626	2	0.156114	BS	2	1995	17113	Not tested	-6.298107381	5.761315706	3.515426573
1876	387	1689	2	0.0544128	BS	4	1987	17114	Not tested	-3.634737817	2.956377318	-1.54436274
1877	1567	1624	2	0.165546	BS	0	1989	17115	Not tested	-6.838732031	5.699268179	0.643806554
1878	1595	357	2	0	BS	5	1982	17116	Not tested	12.62400012	6.6921522	-4.696324627
1879	1177	1695	2	0.086557	BS	3	1995	17117	Not tested	-9.83357151	4.116120911	4.542754547
1880	1365	1694	2	0.164635	BS	4	1997	17118	Not tested	-6.963598546	8.917048868	4.529628019
1881	494	793	2	0.128288	BS	5	1989	17119	Not tested	-7.198657231	10.14443671	4.769793249
1882	1569	1716	2	0.0384587	BS	4	1994	17120	Not tested	-5.339723314	7.425134641	2.895316683
1883	1565	1743	2	0.0751214	BS	3	1996	17121	Not tested	-13.12240676	-1.72628405	0.168296186
1884	1025	1647	2	0.0670824	BS	1	1989	17122	Not tested	-9.763961722	5.210220763	3.269497807
1885	1187	1660	2	0.0152555	BS	1	1993	17123	Not tested	1.662099944	5.594025943	-0.35438028
1886	1016	1650	2	0.102185	BS	4	1993	17124	Not tested	-10.11330735	0.480367313	-1.074129568
1887	1188	1630	2	0.0748364	BS	1	1993	17125	Not tested	-10.28427009	3.347158249	0.622012879
1888	1610	1737	2	0.0922362	BS	2	1994	17126	Not tested	-9.201389902	0.078804744	-1.31116448
1889	1557	1736	2	0.033952	BS	0	1994	17127	Not tested	-3.041917173	3.902691594	-1.56954865
1890	493	1738	2	0.0520325	BS	5	1987	17128	Not tested	-5.505837288	10.06187433	4.464680295
1891	1605	227	2	0	BS	4	1977	17129	Not tested	14.91603561	6.166751395	-5.340720961
1892	1177	1675	2	0.0903935	BS	3	1997	17130	Not tested	-11.61798485	1.395699009	5.062323104
1893	712	1735	2	0.0621147	BS	1	1993	17131	Not tested	3.871595076	6.302512403	-3.521300506
1894	843	1679	2	0.0599985	BS	4	1994	17132	Not tested	-3.958419384	10.40208641	3.552014755
1895	0	0	2	0	NA	0	1900	666	Not tested	15.09548723	5.910931528	-5.3850737
1896	1578	1696	2	0.140913	BS	1	1995	17133	Not tested	-8.76754929	4.359288865	1.529519283
1897	1574	1751	2	0.0720052	BS	0	1996	17134	Not tested	-6.08950602	4.624482406	0.396892546
1898	1611	1740	2	0.0995927	BS	2	1994	17135	Not tested	-11.73271069	1.445483152	1.33774354
1899	599	1619	2	0.111115	BS	4	1990	17136	Not tested	-12.84814514	0.691234578	0.332181296
1900	713	1642	2	0.0440006	BS	1	1989	17137	Not tested	4.393793971	5.880916504	-3.378106033
1901	202	919	2	0.129639	BS	4	1984	17138	Not tested	-10.09576748	0.540961734	-0.123201366
1902	1392	1645	2	0.0427102	BS	3	1994	17139	Not tested	-3.80768417	6.160211621	0.807005398
1903	859	958	2	0.0324783	BS	2	1988	16572	Not tested	-3.874135896	2.046637908	-1.832624642
1904	147	1658	2	0.0341797	BS	5	1979	17140	Not tested	6.705508087	6.952137755	-2.778387471
1905	1586	1641	2	0.109979	BS	1	1995	17141	Not tested	-12.31757808	0.515550153	0.588007255
1906	1011	1113	2	0.208067	BS	7	1991	16637	Not tested	-15.20300327	-3.926957846	-1.903801471
1907	384	1700	2	0.0246582	BS	4	1985	17142	Not tested	2.592171758	7.713432377	-0.737906924
1908	1584	647	2	0.0108566	BS	7	1987	17143	Not tested	-7.598370141	5.826161059	3.051907069
1909	1197	1753	2	0.201951	BS	3	1990	17144	Not tested	-14.46641066	-1.032005389	1.472595616
1910	1011	1719	2	0.246508	BS	6	1989	17145	Not tested	-15.56104269	-4.642286801	-1.86291164
1911	1592	1669	2	0	BS	1	1983	17146	Not tested	14.16573126	5.920125635	-5.34361986
1912	1405	1739	2	0.128906	BS	3	1984	17147	Not tested	6.279285149	8.194009227	-2.442374886
1913	712	1741	2	0.0445938	BS	1	1989	17148	Not tested	6.814167284	7.186033989	-3.64430682
1914	1014	1313	2	0.0314593	BS	3	1991	17149	Not tested	1.493117156	6.600390206	-1.419016112
1915	1369	1508	2	0.0778779	BS	5	1993	17150	Not tested	-8.206208546	1.640762582	0.096755817
1916	281	1622	2	0.0218353	BS	4	1989	17151	Not tested	-0.99602172	7.491304135	0.291246976
1917	1591	1621	2	0	BS	1	1995	17152	Not tested	0.050280221	2.677670822	-1.152306342
1918	860	1742	2	0.00488281	BS	3	1987	17153	Not tested	7.516099119	7.138104386	-2.805631545
1919	843	1733	2	0.0816786	BS	5	1997	17154	Not tested	-8.704967612	10.09499951	4.972086017
1920	857	1304	2	0.0447998	BS	2	1990	16872	Not tested	-0.670897682	8.769413707	1.536032403
1921	1613	1756	2	0	NA	0	1900	667	Not tested	5.007240514	3.086723295	-4.114899383
1922	1602	1655	2	0.124557	BS	3	1995	17155	Not tested	-11.95295436	0.132314191	3.137867704
1923	1003	1066	2	0.0388012	BS	1	1990	16606	Not tested	-2.321400056	6.403938089	-0.246443821
1924	849	894	2	0.13015	BS	2	1989	16602	Not tested	2.976064395	6.886302927	-2.800605705
1925	1572	1699	2	0.108227	BS	2	1995	17156	Not tested	-10.65755949	7.545963642	5.031849855
1926	1556	1497	2	0.0595857	BS	0	1997	17157	Not tested	-8.587084072	1.289327401	0.154796895
1927	1208	1257	2	0.105911	BS	4	1987	16776	Not tested	0.772209577	3.944178935	-2.565110812
1928	1563	1618	2	0.0406241	BS	5	1990	17158	Not tested	-1.905977218	7.1505142	0.545488256
1929	1043	1143	2	0.103148	BS	0	1991	16604	Not tested	-9.938195579	2.432880067	4.214964359
1930	0	0	2	0	NA	0	1900	668	Not tested	15.09917621	5.928759655	-5.39539156
1931	1565	1688	2	0.129988	BS	6	1998	17159	Not tested	-15.37771802	0.649769296	3.575392334
1932	1579	1693	2	0.1031	BS	5	1994	17160	Not tested	-9.943899949	8.086884492	5.045165124
1933	1199	1706	2	0.0760795	BS	2	1993	17161	Not tested	-8.390617761	1.166889981	-0.591383913
1934	1602	1734	2	0.060172	BS	2	1996	17162	Not tested	-10.82770254	0.822020476	1.756269654
1935	0	0	2	0	NA	0	1900	669	Not tested	15.09168864	5.917860035	-5.411979771
1936	1599	1654	2	0.0831301	BS	2	1998	17163	Not tested	-4.306401736	4.026881948	-1.620770656
1937	1006	1677	2	0.0503476	BS	3	1992	17164	Not tested	-9.583693547	-3.274243529	-3.919660606
1938	1193	1661	2	0.177109	BS	5	1992	17165	Not tested	-9.849870496	6.628576594	4.665013042
1939	501	1697	2	0.00878906	NA	3	1900	670	Not tested	1.768732121	5.109166945	-2.378972161
1940	1009	1720	2	0.121746	BS	5	1993	17166	Not tested	-9.213412327	-1.630889333	-2.373920359
1941	91	523	2	0	BS	5	1980	17167	Not tested	5.842185885	8.094175024	-2.217015549
1942	499	1754	2	0.0154724	BS	3	1984	17168	Not tested	7.537748988	7.861139043	-3.221494378
1943	1585	1657	2	0.108963	BS	3	1989	17169	Not tested	0.036122503	3.921823718	-2.019000107
1944	602	1640	2	0.00767517	BS	3	1988	17170	Not tested	0.41467183	0.892432043	-3.334808253
1945	601	1724	2	0.160858	BS	4	1991	17171	Not tested	-3.385080986	3.538754893	-1.134084792
1946	1565	1674	2	0.0595793	BS	6	1996	17172	Not tested	-10.23164834	1.396371205	1.74399722
1947	847	1640	2	0.0107212	BS	0	1989	17173	Not tested	4.942060652	6.747680097	-0.550671716
1948	208	1714	2	0.0258789	BS	5	1982	17174	Not tested	-1.179946657	2.385875341	-3.603081817
1949	1612	1731	2	0.0517464	BS	1	1991	17175	Not tested	2.679370431	6.190138945	-2.108527938
1950	1187	1494	2	0.0424945	BS	2	1994	16927	Not tested	-3.54141633	7.732779921	2.646262737
1951	1576	1637	2	0.0743866	BS	2	1989	17176	Not tested	-6.745630084	-0.140482343	-2.263731135
1952	873	1691	2	0.0225525	BS	0	1983	17177	Not tested	2.628729077	6.957318616	-1.450161028
1953	613	930	2	0.0130615	BS	3	1985	16537	Not tested	0.429453564	4.158515528	-1.535127918
1954	0	0	2	0	NA	0	1900	671	Not tested	14.9102517	5.701977503	-5.638107622
1955	1598	1728	2	0.143274	BS	5	1994	17178	Not tested	-8.467818622	0.357045391	-1.77171875
1956	1608	1670	2	0.0200195	BS	1	1987	17179	Not tested	3.438269592	5.272249124	-2.873314834
1957	0	0	2	0	NA	0	1900	672	Not tested	15.00173302	5.778254576	-5.518336913
1958	709	1715	2	0.00341797	BS	1	1983	17180	Not tested	6.865033132	7.92920831	-2.59310182
1959	843	1634	2	0.0599985	BS	4	1993	17181	Not tested	-3.952882506	10.36574745	3.434219481
1960	512	1749	2	0	BS	4	1983	17182	Not tested	5.051178403	5.159077398	-3.415151565
1961	718	1683	2	0.170097	BS	4	1989	17183	Not tested	-7.576226529	3.031421084	-0.875388452
1962	0	0	2	0	NA	0	1900	673	Not tested	15.08115463	5.93425641	-5.377712419
1963	0	0	2	0	NA	0	1900	674	Not tested	15.09349233	5.926509931	-5.42318648
1964	0	0	2	0	NA	0	1900	675	Not tested	15.0959138	5.915479072	-5.401402312
1965	722	1516	2	0.155324	BS	5	1992	16890	Not tested	-8.666353627	11.7624923	7.096322289
1966	0	0	2	0	NA	0	1900	676	Not tested	15.28836256	5.8153592	-5.468177918
1967	1556	1709	2	0.057547	BS	1	1997	17184	Not tested	-8.232556951	0.631547014	-0.48145028
1968	0	0	2	0	NA	0	1900	677	Not tested	15.22996253	5.82770658	-5.449403034
1969	0	0	2	0	NA	0	1900	678	Not tested	15.08032256	5.932709048	-5.376166875
1970	1373	1885	1	0.152209	BS	2	1995	17185	Not tested	-3.890661012	4.655134597	2.257438543
1971	1177	1868	1	0.0722498	BS	3	1998	17186	Not tested	-10.99532972	4.923898065	6.215095915
1972	1800	1828	1	0.110756	BS	4	1998	17187	Not tested	-16.81350596	-2.040036393	-0.464560696
1973	1200	1256	1	0.0975509	BS	4	1992	16800	Not tested	-8.252704492	9.168563718	4.988616119
1974	1779	1834	1	0.0135117	BS	5	1986	17188	Not tested	-4.694429357	2.178954898	-1.215313141
1975	1186	1883	1	0.12874	BS	3	1998	17189	Not tested	-17.34892133	-7.672318981	-3.19794013
1976	1773	1841	1	0.0643043	BS	1	2000	17190	Not tested	-12.76858798	2.412956373	6.779261803
1977	613	1941	1	0.0280762	BS	6	1986	17191	Not tested	0.403007217	4.455834229	-1.387880558
1978	1020	1938	1	0.133471	BS	4	1994	17192	Not tested	-12.27505882	6.055007299	6.447104276
1979	1759	1848	1	0.0769459	BS	2	1999	17193	Not tested	-12.63972032	2.18049552	0.389758099
1980	1177	1440	1	0.0841802	BS	4	1993	17194	Not tested	-14.36520588	-1.229461658	2.673474579
1981	1216	1112	1	0.0392504	BS	2	1993	17195	Not tested	-3.82706522	3.857067707	-1.648323959
1982	1186	1745	1	0.0396412	BS	3	1998	17101	Not tested	-14.85610458	-2.102320549	-0.365850649
1983	1773	1946	1	0.108142	BS	2	1998	17196	Not tested	-12.79412351	2.037353225	5.562171336
1984	1017	1945	1	0.0753326	BS	5	1993	17197	Not tested	-8.034581643	1.644649008	1.045092293
1985	1760	1840	1	0.0540836	BS	6	1998	17198	Not tested	-14.16250404	0.24716353	0.784606801
1986	1766	1829	1	0.0492659	BS	3	1999	17199	Not tested	-8.328329833	-3.625894716	-3.275753488
1987	1367	1922	1	0.213923	BS	4	1996	17200	Not tested	-13.61386852	-1.305169964	3.867362497
1988	1371	1836	1	0.134206	BS	5	1995	17201	Not tested	-9.79269736	3.553146053	1.722505221
1989	1775	1950	1	0.157731	BS	0	1999	17202	Not tested	-5.946801462	6.006824826	3.124558629
1990	1805	1968	1	0	NA	0	1900	679	Not tested	6.503309469	5.317128948	-3.332670506
1991	1199	1706	1	0.0760795	BS	2	1993	17161	Not tested	-8.403647009	1.167981089	-0.592609404
1992	1788	1853	1	0.20256	BS	2	1994	17203	Not tested	-3.153208561	6.661289303	1.35060137
1993	1012	1116	1	0.107711	BS	6	1990	16719	Not tested	-15.54431822	1.069017167	1.97294973
1994	1017	1629	1	0.129586	BS	5	1993	17021	Not tested	-11.33400693	-0.232152719	1.782542747
1995	1578	1696	1	0.140913	BS	1	1995	17133	Not tested	-9.045177026	4.301850886	1.474175946
1996	1819	1967	1	0	BS	0	2000	17204	Not tested	3.437025902	3.286278389	-2.930410927
1997	1359	1903	1	0.0956388	BS	2	1994	17205	Not tested	-11.47208738	-3.019944126	-3.123470741
1998	737	1459	1	0.0753717	BS	4	1988	16945	Not tested	1.957246636	6.506641433	-1.874304082
1999	1020	1920	1	0.0532265	BS	3	1993	17206	Not tested	-7.428999767	7.196116642	4.504825379
[truncated: 193,860 more rows]
