# Supplementary material for: Quantitative genetic analysis of respiratory function and related traits in Bulldogs, French Bulldogs and Pugs
Source: PLoS One. 2026 May 13;21(5):e0348023. doi: 10.1371/journal.pone.0348023 (PMC13170967; doi:10.1371/journal.pone.0348023)
Supplement: S4 Table — (CSV) [file pone.0348023.s009.csv]

pid	ps	pd	nsex	f	colour_group	show_fam	yob	litter	RFG	PCA1	PCA2	PCA3
1	0	0	1	0	BS	0	1900	1	Not tested	2.635149941	3.277416711	-1.006113945
2	0	0	2	0	BS	0	1900	2	Not tested	2.63514999	3.277416827	-1.006114169
3	1	2	1	0	BS	4	1900	3	Not tested	2.987987476	3.206927476	-0.973320422
4	0	0	1	0	BS	0	1900	4	Not tested	4.29934748	2.576739171	-0.815194842
5	0	0	1	0	BS	0	1900	5	Not tested	3.823275756	2.445603695	-0.826075587
6	0	0	2	0	NA	0	1900	6	Not tested	4.299347457	2.576739082	-0.815194818
7	0	0	2	0	BS	0	1900	7	Not tested	2.987142973	3.204067377	-0.972475149
8	3	7	1	0	BS	6	1900	8	Not tested	3.69231407	3.06169225	-0.906491329
9	0	0	1	0	BS	0	1900	9	Not tested	3.813682639	2.766048635	-0.874638546
10	5	0	1	0	BS	2	1900	10	Not tested	5.363561536	1.543226371	-0.61314546
11	0	0	1	0	BS	0	1900	11	Not tested	5.290271557	1.567129063	-0.620142229
12	4	6	2	0	NA	2	1900	12	Not tested	6.31598081	1.805829478	-0.591538569
13	0	0	2	0	NA	0	1900	13	Not tested	3.065087479	3.192751266	-0.970169741
14	0	0	2	0	NA	0	1900	14	Not tested	3.812482405	2.763709999	-0.873900173
15	0	0	2	0	NA	0	1900	15	Not tested	5.290271471	1.567128799	-0.620141738
16	0	0	2	0	NA	0	1900	16	Not tested	2.908390329	3.21357549	-0.974295091
17	0	0	2	0	BS	0	1900	17	Not tested	5.362734409	1.541905363	-0.612703674
18	0	12	1	0	BS	1	1972	18	Not tested	9.924242529	0.383889682	-0.165554268
19	0	0	1	0	BS	0	1973	19	Not tested	2.783604761	3.207978579	-0.9885277
20	8	16	1	0	BS	4	1972	15000	Not tested	3.926364655	3.003319298	-0.875801243
21	10	17	1	0	BS	5	1900	20	Not tested	8.442960364	-0.262232219	-0.186992797
22	9	14	1	0	NA	2	1900	21	Not tested	5.201738546	2.220890564	-0.71640081
23	0	0	1	0	NA	0	1900	22	Not tested	2.470966479	3.323173624	-1.022285545
24	0	0	1	0	BS	0	1900	23	Not tested	8.334306068	-0.182717554	-0.21909367
25	0	0	1	0	BS	0	1900	24	Not tested	2.603633246	3.196290507	-1.014957748
26	0	0	2	0	NA	0	1900	25	Not tested	2.718602267	3.311849965	-1.016487847
27	8	13	2	0	BS	4	1971	15001	Not tested	4.161377978	2.972118062	-0.869625055
28	0	0	2	0	NA	0	1900	26	Not tested	2.609519445	3.281704142	-1.007648393
29	0	0	2	0	NA	0	1900	27	Not tested	2.470966474	3.323173616	-1.022285381
30	11	15	2	0	NA	2	1900	28	Not tested	8.297637262	-0.212457341	-0.201636469
31	0	0	2	0	NA	0	1900	29	Not tested	4.530137243	2.087419144	-0.732680797
32	0	0	2	0	NA	0	1900	30	Not tested	2.603633231	3.196290492	-1.014958072
33	0	0	2	0	NA	0	1900	31	Not tested	2.337658145	3.33655046	-1.027297004
34	18	27	1	0	BS	5	1900	32	Not tested	8.225942563	1.473670791	-0.412019526
35	19	28	1	0	NA	2	1900	33	Not tested	2.751843919	3.233535955	-0.986466489
36	21	30	1	0	BS	5	1972	15002	Not tested	14.38319908	-3.796010295	0.642713238
37	0	0	1	0	NA	0	1900	34	Not tested	2.447979321	3.2803619	-1.03983966
38	0	0	1	0	NA	0	1900	35	Not tested	3.831346619	2.57376102	-0.825832839
39	0	0	1	0	BS	0	1900	36	Not tested	3.253274399	2.949778096	-0.944002845
40	0	0	1	0	BS	0	1971	37	Not tested	4.187287109	2.420324138	-0.792684297
41	23	29	1	0	NA	0	1900	38	Not tested	2.659658091	3.298413317	-1.005649987
42	0	0	2	0	BS	0	1973	39	Not tested	6.315251985	1.587157778	-0.533900383
43	22	33	2	0	NA	1	1900	40	Not tested	3.825112083	2.76733849	-0.860220818
44	0	0	2	0	NA	0	1900	41	Not tested	3.209572804	2.850404769	-0.896621209
45	0	0	2	0	NA	0	1900	42	Not tested	2.427124048	3.29751494	-1.024083048
46	0	0	2	0	BS	0	1974	43	Not tested	3.831346621	2.573761111	-0.825832711
47	24	31	2	0	BS	2	1971	15003	Not tested	7.756257251	0.260658582	-0.299027839
48	0	0	2	0	NA	0	1900	44	Not tested	3.178461455	2.990951798	-0.943349034
49	0	0	2	0	NA	0	1900	45	Not tested	2.280144964	3.361838483	-1.041150607
50	25	32	2	0	NA	2	1900	46	Not tested	2.924965598	3.044751905	-0.991012012
51	20	26	2	0	NA	3	1900	47	Not tested	3.511273475	3.132785874	-0.929482387
52	0	0	2	0	NA	0	1900	48	Not tested	2.315485598	3.334805258	-1.039233964
53	0	0	2	0	BS	0	1972	49	Not tested	3.141166366	3.011483188	-0.943004138
54	0	0	1	0	BS	0	1974	50	Not tested	3.374080801	2.8389459	-0.943881318
55	34	50	1	0	BS	5	1979	15004	Not tested	6.217497224	1.954413952	-0.65309402
56	18	42	1	0	BS	4	1975	15005	Not tested	12.15179428	-0.774585892	0.155119035
57	0	0	1	0	NA	0	1900	51	Not tested	2.894031697	3.044154452	-0.95011621
58	0	0	1	0	NA	0	1900	52	Not tested	2.321867913	3.331038037	-1.03222538
59	19	28	1	0	BS	2	1975	15006	Not tested	2.968492556	3.189931387	-0.978448865
60	20	26	1	0	BS	3	1974	15007	Not tested	3.368037568	3.146477904	-0.94188067
61	0	47	1	0	BS	3	1900	53	Not tested	7.265903275	0.544199851	-0.362858034
62	0	0	1	0	BS	0	1972	54	Not tested	3.731856908	2.599086921	-0.845109158
63	0	0	1	0	NA	0	1900	55	Not tested	4.402712625	2.393681593	-0.791156342
64	22	53	1	0	BS	3	1975	15008	Not tested	5.03017605	2.279814917	-0.733782033
65	0	0	1	0	BS	0	1974	56	Not tested	5.054059612	1.761669928	-0.607679815
66	0	0	1	0	BS	0	1976	57	Not tested	2.327605755	3.345438394	-1.033726588
67	0	0	1	0	NA	0	1900	58	Not tested	2.983829982	2.985222874	-0.913927896
68	36	44	2	0	NA	3	1900	59	Not tested	9.723529669	-0.969911502	0.015236368
69	21	45	2	0	NA	4	1900	60	Not tested	5.579902834	1.467240377	-0.590708346
70	38	46	2	0	BS	2	1977	15009	Not tested	5.380114236	1.800142477	-0.612849116
71	0	0	2	0	NA	0	1900	61	Not tested	2.933669061	3.027254768	-0.943407353
72	37	52	2	0	NA	0	1900	62	Not tested	2.414979937	3.294455248	-1.039836154
73	18	27	2	0	NA	5	1900	63	Not tested	7.315259334	1.62278562	-0.497843667
74	0	0	2	0	BS	0	1975	64	Not tested	6.285175469	1.353173985	-0.493189229
75	0	0	2	0	NA	0	1900	65	Not tested	3.731856925	2.599087069	-0.84510951
76	0	0	2	0	NA	0	1900	66	Not tested	4.293819961	2.445393342	-0.803468617
77	0	0	2	0	NA	0	1900	67	Not tested	2.59870255	3.259508193	-0.99933583
78	41	51	2	0	BS	1	1975	15010	Not tested	3.462279525	3.164149808	-0.933731419
79	0	0	2	0	BS	0	1972	68	Not tested	4.186938669	2.403218423	-0.789451811
80	39	48	2	0	BS	2	1900	69	Not tested	4.111878292	2.61347117	-0.848101107
81	0	0	2	0	BS	0	1900	70	Not tested	3.571142289	2.742999167	-0.875942914
82	35	43	2	0	NA	1	1900	71	Not tested	3.39845001	2.975925243	-0.899553228
83	0	0	2	0	NA	0	1900	72	Not tested	4.293282324	2.443780251	-0.802946911
84	0	0	2	0	NA	0	1900	73	Not tested	6.086399596	1.077801816	-0.525347315
85	0	0	2	0	NA	0	1900	74	Not tested	3.0056547	2.90226802	-0.956682938
86	40	49	2	0	BS	2	1974	15011	Not tested	3.231630609	2.904973109	-0.919130515
87	60	86	1	0	BS	6	1977	15012	Not tested	3.294955601	3.051753624	-0.934397562
88	37	0	1	0	NA	0	1900	75	Not tested	2.463835196	3.270922187	-1.039100369
89	67	68	1	0	BS	1	1981	15013	Not tested	7.055124186	0.645237352	-0.324437674
90	34	78	1	0.015625	BS	6	1979	15014	Not tested	6.596982454	2.214129861	-0.604695183
91	54	85	1	0	NA	2	1900	76	Not tested	3.91313684	2.425263007	-0.868098618
92	63	76	1	0	BS	0	1973	15015	Not tested	6.35936233	1.517277071	-0.561911428
93	0	0	1	0	NA	0	1900	77	Not tested	4.239032937	2.245992876	-0.773455708
94	0	0	1	0	NA	0	1900	78	Not tested	6.135583398	1.539708509	-0.550568997
95	22	81	1	0	BS	3	1975	15016	Not tested	5.675044682	1.877257035	-0.633257835
96	58	71	1	0	BS	0	1977	15017	Not tested	2.667396685	3.162256976	-0.981111004
97	0	0	1	0	NA	0	1900	79	Not tested	2.762200756	3.135841272	-0.967620884
98	9	14	1	0	BS	2	1971	15018	Not tested	3.954308166	2.724830539	-0.867143188
99	40	79	1	0	NA	4	1900	80	Not tested	6.09136711	1.467454227	-0.541710902
100	0	0	1	0	BS	0	1974	81	Not tested	3.147830938	2.798730489	-0.924358588
101	62	75	1	0	BS	2	1975	15019	Not tested	5.181138919	1.8506325	-0.651376675
102	37	72	2	0.25	NA	0	1900	82	Not tested	2.497463833	3.259233991	-1.039843951
103	65	82	2	0	NA	2	1900	83	Not tested	4.438997575	2.312954901	-0.70421456
104	61	47	2	0.25	NA	6	1900	84	Not tested	8.033311341	0.091904626	-0.283488349
105	59	73	2	0	NA	5	1900	85	Not tested	5.68509603	2.294644955	-0.698327936
106	55	70	2	0	BS	6	1980	15020	Not tested	5.790056504	1.894616449	-0.63423388
107	64	80	2	0	BS	6	1900	86	Not tested	6.287321481	1.772267513	-0.59856795
108	0	0	2	0	NA	0	1900	87	Not tested	2.478740519	3.257446608	-1.016559414
109	18	83	2	0	NA	2	1900	88	Not tested	9.119321039	0.509962937	-0.248328266
110	0	0	2	0	NA	0	1900	89	Not tested	3.187927534	2.796584647	-0.933116312
111	0	0	2	0	NA	0	1900	90	Not tested	6.089742285	1.456776767	-0.539455821
112	57	71	2	0	NA	0	1900	91	Not tested	3.52551407	2.732112045	-0.85800258
113	20	68	2	0	NA	4	1900	92	Not tested	6.994776867	0.996218439	-0.421236474
114	66	69	2	0	NA	3	1900	93	Not tested	3.999118817	2.403837478	-0.807017878
115	24	31	2	0	BS	2	1900	94	Not tested	7.355593426	0.384356827	-0.34677996
116	0	0	2	0	BS	0	1974	95	Not tested	4.708535383	2.218979021	-0.711231212
117	22	77	2	0	NA	1	1900	96	Not tested	4.216615867	2.651790864	-0.818298074
118	0	0	2	0	BS	0	1978	97	Not tested	2.516524748	3.229379348	-1.013039166
119	0	0	2	0	NA	0	1900	98	Not tested	6.090257595	1.457358643	-0.539627462
120	56	74	2	0	BS	6	1978	15021	Not tested	10.67180857	-0.45915633	0.024698684
121	0	0	2	0	NA	0	1900	99	Not tested	2.416772604	3.331183467	-1.041424564
122	24	84	2	0	NA	2	1900	100	Not tested	11.01366366	-1.821082798	0.141014808
123	0	0	2	0	NA	0	1978	101	Not tested	4.973359235	1.733780255	-0.63911385
124	0	0	2	0	NA	0	1900	102	Not tested	3.147830916	2.798730651	-0.924358075
125	95	116	1	0	BS	5	1977	15022	Not tested	7.617513898	0.919625797	-0.344692803
126	56	107	1	0	BS	8	1981	15023	Not tested	12.63220134	-0.858474646	0.165927823
127	97	118	1	0	BS	2	1980	15024	Not tested	2.873609285	3.064142211	-0.964449571
128	36	122	1	0	BS	4	1980	15025	Not tested	20.29611318	-7.341320963	1.417674762
129	61	115	1	0.125	BS	6	1976	15026	Not tested	9.097155299	-0.644637869	-0.103978767
130	89	103	1	0	BS	3	1982	15027	Not tested	6.280375224	1.256818836	-0.414185224
131	98	12	1	0	NA	4	1900	103	Not tested	5.416711673	2.183501888	-0.714528893
132	90	105	1	0.0664062	BS	5	1982	15028	Not tested	7.214955082	2.02811942	-0.571375531
133	36	123	1	0	BS	3	1980	15029	Not tested	12.36880137	-2.644146625	0.401381797
134	61	47	1	0.25	BS	6	1900	104	Not tested	8.134285076	0.168951408	-0.22853755
135	90	113	1	0.046875	BS	5	1981	15030	Not tested	6.769578186	1.633101402	-0.513384946
136	0	0	1	0	NA	0	1900	105	Not tested	2.397274869	3.272154113	-1.022863535
137	99	119	1	0	NA	2	1900	106	Not tested	9.897932165	-0.427366905	-0.041613462
138	0	0	1	0	BS	0	1900	107	Not tested	2.310185859	3.336985125	-1.036487297
139	88	102	2	0.1875	BS	0	1981	15031	Not tested	2.595658782	3.214106184	-1.0389626
140	93	110	2	0	BS	0	1980	15032	Not tested	4.614897265	1.963345974	-0.745231779
141	56	74	2	0	BS	6	1981	15033	Not tested	11.76501363	-0.956728961	0.182913802
142	36	108	2	0	NA	3	1900	108	Not tested	8.627434995	-0.359724657	-0.164566257
143	92	109	2	0	BS	3	1977	15034	Not tested	10.69990151	-0.320121491	-0.028302147
144	55	104	2	0	BS	5	1981	15035	Not tested	7.810551329	0.554476106	-0.407451679
145	101	120	2	0	BS	5	1980	15036	Not tested	10.82386821	-0.802315718	0.074532106
146	56	117	2	0	NA	4	1900	109	Not tested	8.797307828	0.749136243	-0.257886722
147	65	70	2	0	NA	5	1900	110	Not tested	7.757610178	0.259043151	-0.230285923
148	34	114	2	0	BS	5	1900	111	Not tested	6.202392532	1.932442562	-0.598706545
149	87	106	2	0.00390625	BS	8	1982	15037	Not tested	4.51573874	2.501587438	-0.784840683
150	22	121	2	0	BS	1	1977	15038	Not tested	3.943763058	2.759264677	-0.88137103
151	0	0	2	0	NA	0	1900	112	Not tested	3.328287911	2.892215444	-0.925357949
152	0	0	2	0	NA	0	1900	113	Not tested	2.49184061	3.282651836	-1.025162704
153	100	124	2	0	BS	2	1900	114	Not tested	4.01324201	2.24989357	-0.809895028
154	0	0	2	0	BS	0	1972	115	Not tested	2.397274844	3.27215376	-1.022863703
155	39	80	2	0.25	NA	5	1900	116	Not tested	3.757372414	2.740469196	-0.896706949
156	94	111	2	0	NA	0	1900	117	Not tested	9.919267587	-0.392111268	-0.045785709
157	91	112	2	0	BS	1	1979	15039	Not tested	3.812014985	2.554976362	-0.858312274
158	0	0	2	0	NA	0	1900	118	Not tested	2.52790672	3.254400019	-0.993515984
159	96	112	2	0.125	BS	2	1981	15040	Not tested	3.175143757	2.911584195	-0.905592597
160	95	155	1	0	BS	5	1980	15041	Not tested	4.846365718	2.235295755	-0.765627872
161	133	147	1	0	BS	5	1981	15042	Not tested	15.14029801	-4.234864358	0.845503216
162	34	146	1	0.0625	BS	5	1900	119	Not tested	8.634333488	1.174228713	-0.295502182
163	132	148	1	0.0957031	BS	6	1983	15043	Not tested	6.878140507	1.964242978	-0.563229283
164	137	156	1	0	BS	0	1982	15044	Not tested	17.51950928	-4.190772588	0.954848564
165	125	141	1	0	BS	6	1982	15045	Not tested	11.24026751	-0.861865883	0.159580874
166	134	157	1	0	BS	6	1982	15046	Not tested	6.133622103	1.318327207	-0.534430035
167	126	139	1	0	BS	6	1985	15047	Not tested	7.742594129	1.096237826	-0.435381197
168	138	0	1	0	BS	2	1900	120	Not tested	2.337890859	3.325074858	-1.033746668
169	0	0	1	0	BS	0	1900	121	Not tested	2.431641461	3.297181666	-1.026492198
170	136	154	1	0	BS	2	1973	15048	Not tested	2.512293274	3.19642652	-1.006806499
171	128	145	2	0	BS	4	1983	15049	Not tested	16.06150791	-4.295988041	0.813680493
172	92	109	2	0	NA	3	1980	15050	Not tested	8.796856557	0.538083933	-0.309584923
173	130	159	2	0	BS	4	1984	15051	Not tested	4.874660404	2.015889644	-0.633233478
174	91	140	2	0	BS	1	1982	15052	Not tested	5.595130598	1.313129866	-0.641354051
175	127	140	2	0	BS	3	1984	15053	Not tested	4.094177218	2.322846657	-0.812902004
176	128	145	2	0	BS	4	1983	15054	Not tested	15.78533391	-4.154786668	0.760168095
177	34	69	2	0	NA	5	1979	15055	Not tested	7.103324557	1.386252086	-0.478840995
178	131	150	2	0.0625	BS	3	1982	15056	Not tested	4.946247813	2.432762516	-0.801169825
179	54	152	2	0	NA	2	1976	15057	Not tested	3.049138379	2.985115879	-0.968586268
180	0	0	2	0	BS	0	1973	122	Not tested	2.33959447	3.331231391	-1.034295314
181	129	153	2	0	BS	7	1981	15058	Not tested	8.17703871	-0.227563376	-0.241975681
182	125	151	2	0	BS	4	1900	123	Not tested	5.615360285	1.83645064	-0.616293152
183	56	117	2	0	NA	4	1900	124	Not tested	8.202943377	0.949527674	-0.325646557
184	126	143	2	0.03125	BS	7	1982	15059	Not tested	11.80421009	-0.680034324	0.070470436
185	19	142	2	0	NA	3	1900	125	Not tested	5.879564668	1.350426234	-0.557445171
186	0	0	2	0	NA	0	1900	126	Not tested	2.337403126	3.323143802	-1.033156664
187	128	144	2	0.0234375	BS	4	1985	15060	Not tested	15.22884162	-4.178006872	0.646889304
188	135	149	2	0.043457	BS	7	1983	15061	Not tested	5.588289639	2.120155078	-0.649377226
189	97	158	2	0	NA	0	1900	127	Not tested	2.890668801	3.10160873	-0.935186957
190	0	0	2	0	NA	0	1900	128	Not tested	2.322758046	3.349620877	-1.039044576
191	126	178	1	0.0390625	BS	5	1984	15062	Not tested	9.196287257	0.742083452	-0.32522286
192	128	145	1	0	BS	4	1983	15054	Not tested	16.4283812	-4.456596029	0.873409461
193	164	175	1	0	BS	3	1986	15063	Not tested	11.34979913	-1.248856873	0.134489377
194	165	181	1	0	BS	7	1983	15064	Not tested	10.02041872	-0.693165556	0.016682896
195	162	177	1	0.140625	BS	4	1982	15065	Not tested	8.249516989	1.112298681	-0.342378647
196	167	172	1	0.015625	BS	3	1986	15066	Not tested	8.537185236	0.634553993	-0.368778152
197	0	0	1	0	NA	0	1900	129	Not tested	2.324591939	3.340386355	-1.035808325
198	161	187	1	0.03125	BS	4	1987	15067	Not tested	17.50134074	-5.7510118	1.025161803
199	0	0	1	0	BS	0	1974	130	Not tested	2.362774372	3.349381098	-1.038568362
200	0	0	1	0	BS	0	1974	131	Not tested	2.392069085	3.296443172	-1.026792773
201	89	103	1	0	BS	3	1982	15027	Not tested	5.633475823	1.585287474	-0.514328875
202	161	171	2	0.03125	BS	4	1984	15068	Not tested	16.597113	-4.708670465	0.963763457
203	128	144	2	0.0234375	BS	4	1985	15060	Not tested	14.42039706	-3.665036043	0.499172464
204	89	68	2	0.25	NA	3	1982	15069	Not tested	8.605187342	-0.294929081	-0.118717486
205	90	185	2	0	BS	5	1981	15070	Not tested	6.578997351	1.633337668	-0.542267693
206	170	179	2	0	NA	4	1900	132	Not tested	3.010220026	2.937492285	-0.955018742
207	160	184	2	0.03125	BS	5	1985	15071	Not tested	8.593570771	0.597847181	-0.34386265
208	132	70	2	0	BS	6	1983	15072	Not tested	6.420269417	1.98457581	-0.577287858
209	0	0	2	0	NA	0	1900	133	Not tested	2.324591984	3.340386797	-1.035808621
210	131	182	2	0.015625	BS	4	1981	15073	Not tested	5.736279571	1.882149112	-0.631031499
211	20	180	2	0	NA	5	1900	134	Not tested	3.190329395	3.150573535	-0.950412649
212	128	174	2	0	BS	3	1983	15074	Not tested	15.29135836	-4.577997712	0.670455083
213	166	176	2	0.0117188	BS	7	1985	15075	Not tested	11.1589353	-1.46962323	0.128032373
214	20	189	2	0	BS	3	1980	15076	Not tested	3.899120029	2.863600469	-0.81422119
215	161	173	2	0.0234375	BS	4	1985	15077	Not tested	10.30936742	-1.256064347	0.163555534
216	0	0	2	0	NA	0	1900	135	Not tested	2.3753364	3.293541535	-1.024679833
217	34	183	2	0.0625	BS	5	1980	15078	Not tested	8.143149799	1.292367	-0.362424184
218	169	190	2	0	NA	2	1900	136	Not tested	2.417718207	3.325083276	-1.032878631
219	0	0	2	0	NA	0	1900	137	Not tested	2.373846464	3.33193526	-1.034635577
220	168	186	2	0	NA	3	1900	138	Not tested	2.392806867	3.299331309	-1.027676551
221	0	0	2	0	BS	0	1973	139	Not tested	2.2946983	3.343694536	-1.038158432
222	0	0	2	0	BS	0	1972	140	Not tested	2.414099512	3.285233152	-1.02312728
223	0	0	2	0	NA	0	1900	141	Not tested	2.391123302	3.296226071	-1.026620908
224	163	188	2	0.0765381	BS	6	1986	15079	Not tested	6.127598254	2.141306194	-0.606344157
225	196	207	1	0.0761719	BS	3	1987	15080	Not tested	9.074448173	0.256904055	-0.34809871
226	191	213	1	0.00878906	BS	7	1988	15081	Not tested	10.38506513	-0.41080274	-0.075687012
227	128	210	1	0	BS	6	1983	15082	Not tested	13.4396212	-2.992195705	0.464482234
228	198	212	1	0.0810547	BS	4	1988	15083	Not tested	20.45191127	-7.877068833	1.310356031
229	126	208	1	0.015625	BS	8	1986	15084	Not tested	9.382918936	0.743087084	-0.196525453
230	128	145	1	0	BS	4	1983	15049	Not tested	16.47124232	-4.666384851	0.881893374
231	197	209	1	0	NA	0	1900	142	Not tested	2.358891143	3.326121888	-1.031642603
232	60	216	1	0	NA	3	1900	143	Not tested	2.964773989	3.165663378	-0.96903747
233	195	205	1	0.0722656	BS	4	1984	15085	Not tested	8.047496431	1.090471176	-0.3688745
234	0	0	1	0	NA	0	1900	144	Not tested	2.489327402	3.348251977	-1.048514898
235	0	0	1	0	NA	0	1900	145	Not tested	2.476900805	3.478217471	-1.04864595
236	125	151	1	0	BS	4	1900	146	Not tested	6.374426439	1.517142177	-0.539342508
237	55	104	1	0	BS	5	1981	15035	Not tested	7.227511234	0.992854065	-0.459781947
238	63	223	1	0	BS	0	1975	15086	Not tested	3.505786129	2.793275454	-0.896582972
239	0	0	1	0	NA	0	1900	147	Not tested	2.316712438	3.334071945	-1.034432154
240	169	27	1	0	NA	5	1900	148	Not tested	3.405368736	3.082245284	-0.935514495
241	193	203	2	0	BS	2	1988	15087	Not tested	12.9302813	-2.480300097	0.312520255
242	126	208	2	0.015625	BS	8	1986	15084	Not tested	9.739471645	0.515239681	-0.182258157
243	194	215	2	0.000488281	BS	5	1987	15088	Not tested	10.75819543	-1.262770164	0.203395574
244	20	26	2	0	BS	3	1976	15089	Not tested	3.523690962	3.155569992	-0.944110512
245	36	221	2	0	BS	5	1974	15090	Not tested	8.35141398	-0.230395127	-0.196946923
246	36	222	2	0	BS	5	1974	15091	Not tested	8.530488777	-0.318066664	-0.174411411
247	129	204	2	0	BS	5	1984	15092	Not tested	9.196912053	-0.683877524	-0.053237096
248	192	202	2	0.140625	BS	4	1985	15093	Not tested	18.20945845	-5.333738799	1.168313227
249	125	141	2	0	BS	6	1982	15045	Not tested	11.5374378	-0.787228333	0.168374611
250	128	145	2	0	BS	4	1983	15054	Not tested	16.6237394	-4.551275997	0.904336545
251	90	217	2	0.144531	BS	5	1983	15094	Not tested	7.227039276	1.904160165	-0.470219921
252	164	181	2	0	BS	6	1985	15095	Not tested	15.29509123	-3.830183656	0.656284546
253	201	224	2	0.0107422	BS	6	1987	15096	Not tested	5.660236424	2.066402595	-0.55997714
254	36	206	2	0	BS	4	1980	15097	Not tested	9.151980842	-0.738884628	-0.089595113
255	165	181	2	0	BS	7	1983	15064	Not tested	10.40332384	-0.972804249	0.059614749
256	0	0	2	0	NA	0	1900	149	Not tested	2.349664564	3.316281974	-1.029657001
257	134	214	2	0	BS	7	1983	15098	Not tested	6.076950558	1.500376984	-0.516548756
258	89	68	2	0.25	BS	3	1982	15069	Not tested	9.149598133	-0.639984936	-0.03999814
259	0	0	2	0	NA	0	1900	150	Not tested	2.316721711	3.334074552	-1.034429816
260	20	219	2	0	NA	3	1900	151	Not tested	3.241700462	3.151630954	-0.950922696
261	22	211	2	0	NA	3	1900	152	Not tested	4.308460118	2.648912723	-0.823137737
262	132	183	2	0.03125	BS	4	1985	15099	Not tested	7.811403846	1.430241218	-0.442756586
263	199	218	2	0	BS	3	1977	15100	Not tested	2.47039605	3.337224605	-1.034916283
264	0	0	2	0	NA	0	1900	153	Not tested	2.316712433	3.334071977	-1.034432193
265	200	220	2	0	NA	3	1900	154	Not tested	2.501025857	3.24582159	-1.014803973
266	0	0	2	0	NA	0	1900	155	Not tested	2.374029482	3.300814185	-1.025829725
267	228	252	1	0.00878906	BS	3	1990	15101	Not tested	22.1912298	-8.760044466	1.513585556
268	0	0	1	0	NA	0	1900	156	Not tested	2.316617912	3.332799015	-1.035530134
269	34	244	1	0.03125	BS	7	1980	15102	Not tested	6.275431022	2.307610136	-0.67319023
270	230	258	1	0.046875	BS	4	1985	15103	Not tested	13.54605232	-3.10929812	0.545037887
271	161	243	1	0.130859	BS	4	1988	15104	Not tested	13.79482389	-3.121790924	0.700764898
272	126	143	1	0.03125	BS	7	1982	15059	Not tested	17.4342626	-3.17025935	0.82231452
273	229	253	1	0.036972	BS	6	1989	15105	Not tested	7.058192242	1.814087484	-0.375378532
274	233	262	1	0.0930176	BS	4	1989	15106	Not tested	8.123545468	1.140966959	-0.393477138
275	164	250	1	0	BS	3	1986	15107	Not tested	19.01592415	-5.222595315	1.22637372
276	237	261	1	0.00390625	BS	3	1982	15108	Not tested	5.99058347	1.74443522	-0.620107526
277	240	142	1	0	BS	3	1900	157	Not tested	6.233381292	1.254659863	-0.524444426
278	34	260	1	0.03125	NA	5	1900	158	Not tested	5.916306942	2.278799117	-0.672356543
279	166	257	1	0.15625	BS	6	1985	15109	Not tested	6.154350853	1.405310748	-0.523999468
280	226	242	1	0.074707	BS	6	1990	15110	Not tested	9.638102852	0.449630665	-0.16899075
281	234	266	1	0	NA	0	1900	159	Not tested	2.523458182	3.277447239	-1.024073592
282	239	264	1	0	NA	0	1900	160	Not tested	2.351186997	3.320212573	-1.029936267
283	162	251	2	0.181641	BS	6	1984	15111	Not tested	7.489124878	1.910286118	-0.380176842
284	65	245	2	0	NA	6	1900	161	Not tested	6.720667606	0.758154786	-0.400696879
285	90	263	2	0	BS	7	1981	15112	Not tested	4.691716198	2.772894336	-0.817394477
286	227	247	2	0.0351562	BS	3	1986	15113	Not tested	11.96048803	-2.240481551	0.316032289
287	0	0	2	0	BS	0	1978	162	Not tested	2.431719848	3.337021128	-1.035616737
288	130	248	2	0.0234375	BS	4	1988	15114	Not tested	12.84379406	-2.274030399	0.511608423
289	164	249	2	0	BS	5	1984	15115	Not tested	18.20429089	-4.026507468	1.060139382
290	225	241	2	0.00244141	BS	1	1989	15116	Not tested	10.99052493	-1.126041506	-0.032361554
291	93	112	2	0	BS	0	1980	15117	Not tested	4.93346249	1.939627913	-0.656441988
292	125	246	2	0	BS	8	1979	15118	Not tested	8.335797032	0.17597531	-0.227966278
293	55	104	2	0	BS	5	1980	15119	Not tested	7.247743452	0.978000976	-0.454443786
294	129	255	2	0.140625	BS	6	1985	15120	Not tested	10.76100817	-1.467960063	0.14185759
295	238	265	2	0	NA	3	1900	163	Not tested	3.220051094	2.913546537	-0.930254893
296	134	214	2	0	BS	7	1983	15098	Not tested	6.811153338	1.197212834	-0.365481518
297	128	145	2	0	BS	4	1983	15049	Not tested	16.16117314	-4.379110887	0.800040766
298	0	0	2	0	NA	0	1900	164	Not tested	2.328071726	3.430869536	-1.050046628
299	128	141	2	0	BS	5	1983	15121	Not tested	16.89872312	-4.624165941	0.923287851
300	236	172	2	0	BS	4	1982	15122	Not tested	9.38545662	0.247713743	-0.232266477
301	230	254	2	0.0625	BS	2	1987	15123	Not tested	12.79110663	-2.722425335	0.382273807
302	232	70	2	0	NA	4	1900	165	Not tested	4.355270929	2.371364529	-0.761479785
303	0	0	2	0	NA	0	1900	166	Not tested	2.363832275	3.390297455	-1.061680871
304	0	0	2	0	NA	0	1900	167	Not tested	1.42099976	4.152361563	-1.11975824
305	0	0	2	0	NA	0	1900	168	Not tested	2.337103641	3.450563048	-1.067584793
306	231	256	2	0	NA	0	1900	169	Not tested	2.421696691	3.289559993	-1.021379441
307	34	69	2	0	NA	5	1900	170	Not tested	6.939809705	1.450749367	-0.497827462
308	0	0	2	0	NA	0	1900	171	Not tested	2.455115014	3.244708321	-1.011294561
309	235	259	2	0	NA	0	1900	172	Not tested	2.431294987	3.392288852	-1.037038846
310	164	299	1	0	BS	3	1985	15124	Not tested	18.06729054	-4.93777105	1.081403397
311	61	115	1	0.125	BS	6	1900	173	Not tested	7.369475905	0.437265545	-0.347439992
312	272	289	1	0.0214844	BS	8	1985	15125	Not tested	25.04759165	-6.623981846	1.92217437
313	273	283	1	0.0701752	BS	7	1990	15126	Not tested	6.367918133	2.591785836	-0.370633892
314	272	300	1	0.0722656	BS	7	1986	15127	Not tested	15.96916282	-2.776595628	0.674011553
315	164	299	1	0	BS	3	1985	15124	Not tested	17.90143782	-4.715607435	1.012978063
316	278	113	1	0.078125	BS	2	1984	15128	Not tested	6.807332978	1.565043941	-0.527238533
317	0	0	1	0	NA	0	1900	174	Not tested	2.259678677	3.420673788	-1.056041816
318	164	141	1	0	BS	4	1984	15129	Not tested	15.03927581	-2.796842668	0.605763721
319	275	296	1	0.00585938	BS	5	1987	15130	Not tested	14.19566537	-2.515116924	0.719183057
320	0	0	1	0	NA	0	1900	175	Not tested	2.235236748	3.36223109	-1.137011501
321	281	308	1	0	BS	0	1983	15131	Not tested	2.662135237	3.157934321	-0.990057312
322	0	0	1	0	NA	0	1900	176	Not tested	2.008662324	3.890122256	-1.057016033
323	235	305	1	0	NA	0	1900	177	Not tested	2.461866164	3.566983186	-1.086760163
324	0	0	1	0	NA	0	1900	178	Not tested	2.154218732	3.344249672	-1.12630627
325	267	301	1	0.0439453	BS	0	1991	15132	Not tested	17.40840862	-5.737551358	0.91164479
326	234	303	1	0	NA	0	1900	179	Not tested	2.508160309	3.411610641	-1.077814503
327	0	0	1	0	NA	0	1900	180	Not tested	2.268071608	3.485556885	-1.08125347
328	282	309	1	0	NA	0	1900	181	Not tested	2.459694538	3.32660786	-1.023917492
329	54	152	2	0	BS	2	1976	15057	Not tested	3.026346437	3.071244176	-0.986694743
330	0	0	2	0	NA	0	1900	182	Not tested	2.192182403	3.582039012	-1.044945576
331	164	292	2	0	BS	6	1984	15133	Not tested	13.44233135	-2.258369819	0.427171804
332	132	146	2	0.03125	BS	4	1984	15134	Not tested	9.039614586	0.965711291	-0.312199386
333	161	297	2	0.03125	BS	6	1985	15135	Not tested	15.73735027	-4.335428383	0.829104695
334	128	174	2	0	BS	3	1983	15074	Not tested	13.25948439	-3.211803378	0.436527328
335	54	287	2	0	BS	4	1981	15136	Not tested	3.052050305	3.076214452	-0.986147139
336	276	293	2	0.142578	BS	4	1984	15137	Not tested	6.895173386	1.256922478	-0.50537776
337	274	290	2	0.0211792	BS	1	1990	15138	Not tested	9.481721691	0.008270378	-0.248000415
338	164	248	2	0	BS	3	1987	15139	Not tested	18.78480909	-5.199414155	1.132395109
339	269	285	2	0.0839844	BS	6	1983	15140	Not tested	5.79429273	2.530665196	-0.73943263
340	164	250	2	0	BS	3	1986	15107	Not tested	17.2283233	-4.460060579	0.945213708
341	128	302	2	0	BS	4	1984	15141	Not tested	12.68031705	-2.703185141	0.386336562
342	227	247	2	0.0351562	BS	3	1986	15113	Not tested	11.51632761	-1.956112315	0.236905301
343	271	288	2	0.0796509	BS	2	1989	15142	Not tested	14.49994863	-3.160987797	0.872307016
344	165	291	2	0	BS	3	1983	15143	Not tested	10.15003329	-0.566917344	0.072833934
345	128	294	2	0.0292969	BS	4	1986	15144	Not tested	15.67058143	-4.492122205	0.799380193
346	277	295	2	0	BS	3	1982	15145	Not tested	4.780252482	2.060914406	-0.720350255
347	90	307	2	0.128906	BS	5	1983	15146	Not tested	6.838217899	1.790826851	-0.543609154
348	131	182	2	0.015625	BS	4	1981	15073	Not tested	5.551497389	1.993096669	-0.660086743
349	164	299	2	0	BS	3	1985	15124	Not tested	17.38286013	-4.513059606	0.967389596
350	280	304	2	0	NA	1	1900	183	Not tested	4.700654936	3.074914854	-0.722010455
351	94	298	2	0	NA	0	1900	184	Not tested	4.277657774	2.568215373	-0.811405268
352	0	0	2	0	NA	0	1900	185	Not tested	2.154218641	3.344249464	-1.126305786
353	0	0	2	0	NA	0	1900	186	Not tested	2.191883516	3.356863315	-1.133875373
354	0	0	2	0	NA	0	1900	187	Not tested	2.243263067	3.422046233	-1.071642774
355	270	286	2	0.0991211	BS	5	1989	15147	Not tested	12.94075089	-2.786350853	0.460214523
356	0	0	2	0	NA	0	1900	188	Not tested	2.361401596	3.46338265	-1.091870737
357	268	284	2	0	BS	2	1981	15148	Not tested	4.552037525	2.029305249	-0.71432521
358	0	0	2	0	NA	0	1900	189	Not tested	2.268071556	3.485556795	-1.081253555
359	279	306	2	0	NA	1	1900	190	Not tested	4.351327077	2.319832169	-0.763774533
360	312	338	1	0.0690918	BS	5	1989	15149	Not tested	22.31977022	-6.092384796	1.562571068
361	328	359	1	0	BS	0	1989	15150	Not tested	3.541898711	2.762022894	-0.874142257
362	272	176	1	0.0195312	BS	7	1986	15151	Not tested	16.73544368	-3.718941924	0.797350932
363	126	139	1	0	BS	6	1985	15047	Not tested	7.721387432	1.150969003	-0.435653754
364	269	335	1	0	BS	6	1983	15152	Not tested	4.711127173	2.671970934	-0.824916138
365	313	350	1	0.0382338	NA	2	1900	191	Not tested	3.871517455	4.382890491	-0.701245388
366	269	335	1	0	BS	6	1983	15152	Not tested	4.899310561	2.681347844	-0.824869899
367	132	339	1	0.131348	BS	6	1985	15153	Not tested	7.081293463	2.253238345	-0.642327404
368	326	356	1	0	NA	0	1900	192	Not tested	2.513930016	3.552888656	-1.137717628
369	316	332	1	0.043457	BS	5	1986	15154	Not tested	8.108646877	1.282155572	-0.422210375
370	163	336	1	0.0443115	BS	7	1985	15155	Not tested	7.266955306	1.468644149	-0.489961919
371	161	341	1	0.0625	BS	4	1987	15156	Not tested	14.60673348	-3.894428772	0.730433928
372	314	344	1	0.0283203	BS	7	1989	15157	Not tested	13.8663202	-1.983584091	0.568930552
373	272	300	1	0.0722656	BS	7	1984	15158	Not tested	13.64684158	-1.576043975	0.316801494
374	270	342	1	0.0991211	BS	3	1990	15159	Not tested	12.90596131	-2.755549383	0.450217736
375	323	351	1	0	NA	0	1900	193	Not tested	3.354608995	3.189069357	-0.984799809
376	0	0	1	0	NA	0	1900	194	Not tested	1.563983339	4.078729284	-0.973897057
377	0	0	1	0	NA	0	1900	195	Not tested	1.190271171	5.309271414	-1.005470386
378	0	0	1	0	NA	0	1900	196	Not tested	2.387668389	3.390506311	-1.024808189
379	0	0	1	0	NA	0	1900	197	Not tested	2.217696648	3.402300103	-1.257547974
380	0	0	1	0	NA	0	1900	198	Not tested	2.022753473	3.333810365	-1.211570391
381	0	0	1	0	NA	0	1900	199	Not tested	1.563983352	4.07872873	-0.97389771
382	317	330	1	0	NA	0	1900	200	Not tested	2.203380132	3.574045908	-1.067590735
383	0	0	1	0	NA	0	1900	201	Not tested	0.617114824	4.827766069	-1.098180793
384	0	0	1	0	NA	0	1900	202	Not tested	1.922097314	3.376734479	-1.192641182
385	230	254	2	0.0625	BS	2	1987	15123	Not tested	13.10131068	-2.889126617	0.446933281
386	269	329	2	0	BS	7	1983	15160	Not tested	4.829059923	2.701638643	-0.831552375
387	126	178	2	0.0390625	BS	5	1984	15062	Not tested	8.894462653	0.754643834	-0.315226257
388	127	140	2	0	BS	3	1984	15053	Not tested	3.857614351	2.461053585	-0.842674333
389	55	70	2	0	BS	6	1980	15020	Not tested	6.039733041	1.867496906	-0.628349344
390	316	208	2	0.0356445	BS	6	1988	15161	Not tested	6.785297816	1.784210058	-0.553030706
391	310	334	2	0.0625	BS	4	1986	15162	Not tested	15.99298338	-4.282505569	0.814966388
392	195	346	2	0.0195312	BS	4	1983	15163	Not tested	6.605809589	1.543287345	-0.518119115
393	128	357	2	0.03125	BS	3	1985	15164	Not tested	12.47111293	-2.68106026	0.357844498
394	128	145	2	0	BS	4	1983	15049	Not tested	16.88077849	-4.896186584	0.94353241
395	275	332	2	0.00976562	BS	6	1987	15165	Not tested	15.92826051	-3.00868117	0.668241539
396	276	333	2	0.00390625	BS	3	1987	15166	Not tested	11.01994614	-1.343931411	0.115490625
397	319	343	2	0.0197144	BS	3	1992	15167	Not tested	14.98432501	-3.078166934	0.971295604
398	270	286	2	0.0991211	BS	5	1988	15168	Not tested	13.5430622	-3.164501278	0.564005364
399	193	203	2	0	BS	2	1988	15087	Not tested	13.03375727	-2.53674575	0.336445355
400	164	248	2	0	BS	3	1987	15139	Not tested	18.97408664	-5.175060303	1.272236614
401	161	345	2	0.03125	BS	4	1987	15169	Not tested	15.69373601	-4.535815538	0.861142358
402	327	358	2	0	NA	0	1900	203	Not tested	2.253918029	3.623131036	-1.123511925
403	320	353	2	0	NA	0	1900	204	Not tested	2.123234976	3.368459253	-1.230324396
404	198	212	2	0.0810547	BS	4	1988	15083	Not tested	16.93549038	-5.510459819	0.937049018
405	0	0	2	0	NA	0	1900	205	Not tested	1.5639833	4.078728962	-0.973896992
406	134	348	2	0	BS	5	1983	15170	Not tested	6.902636092	1.050248774	-0.434606574
407	0	0	2	0	NA	0	1900	206	Not tested	1.190271262	5.309271931	-1.005470166
408	311	336	2	0.105469	BS	7	1985	15171	Not tested	7.226610107	0.79971072	-0.413307678
409	271	355	2	0.0330048	BS	3	1990	15172	Not tested	13.70997335	-3.156724496	0.634596734
410	321	349	2	0	BS	1	1986	15173	Not tested	10.36598095	-0.886566008	0.044789107
411	324	352	2	0	NA	0	1900	207	Not tested	2.026237122	3.340545825	-1.213631351
412	0	0	2	0	NA	0	1900	208	Not tested	1.563983313	4.078728611	-0.973897561
413	316	347	2	0.0908203	BS	5	1986	15174	Not tested	6.946877825	1.6012183	-0.521232682
414	315	331	2	0.132812	BS	7	1986	15175	Not tested	15.90462704	-3.609496725	0.742113623
415	0	0	2	0	NA	0	1900	209	Not tested	2.152550172	4.545891405	-0.964656764
416	0	0	2	0	NA	0	1900	210	Not tested	2.27775195	3.466198583	-1.092457971
417	318	340	2	0.140625	BS	6	1988	15176	Not tested	16.43672964	-3.80213258	0.805639383
418	322	354	2	0	NA	0	1900	211	Not tested	2.087000867	3.730141639	-1.097018471
419	0	0	2	0	NA	0	1900	212	Not tested	2.387420827	3.389541871	-1.024518671
420	0	0	2	0	NA	0	1900	213	Not tested	0.617333727	4.82778072	-1.098204325
421	0	0	2	0	NA	0	1900	214	Not tested	0.61711481	4.82776613	-1.098180521
422	325	337	2	0.0217056	BS	0	1993	15177	Not tested	13.27234498	-2.851611211	0.257674342
423	312	338	2	0.0690918	BS	5	1989	15149	Not tested	22.07153857	-6.000395726	1.543362906
424	274	399	1	0.0130615	BS	1	1990	15178	Not tested	10.85470741	-0.849404794	0.008922067
425	363	387	1	0.134766	BS	5	1986	15179	Not tested	8.516985454	0.884729403	-0.369686801
426	370	408	1	0.180267	BS	8	1986	15180	Not tested	7.445202868	1.032038829	-0.423483078
427	361	395	1	0.0012207	BS	2	1990	15181	Not tested	9.885686668	-0.198473076	-0.079121357
428	377	407	1	0	NA	0	1900	215	Not tested	0.09830631	7.268018094	-0.971352934
429	310	410	1	0.125	BS	3	1989	15182	Not tested	14.86039705	-3.317150877	0.672846149
430	312	396	1	0.0107422	BS	4	1988	15183	Not tested	18.31016565	-4.071800837	1.038357812
431	0	0	1	0	NA	0	1900	216	Not tested	3.015766285	3.830680382	-1.282440661
432	131	182	1	0.015625	BS	4	1981	15073	Not tested	5.54334624	2.013741125	-0.66700869
433	383	421	1	0	NA	0	1900	217	Not tested	-1.047641407	6.306817994	-1.15720789
434	0	0	1	0	NA	0	1900	218	Not tested	2.177610422	3.475949431	-1.017153472
435	133	334	1	0.0625	BS	4	1984	15184	Not tested	13.09550223	-3.101647223	0.457203231
436	371	398	1	0.0581055	BS	5	1990	15185	Not tested	15.34652084	-4.303488627	0.856188158
437	368	416	1	0	NA	0	1900	219	Not tested	2.284068721	3.582762861	-1.15252776
438	318	413	1	0.0117188	BS	7	1989	15186	Not tested	11.25345493	-0.762264936	0.072730256
439	369	386	1	0.0500488	BS	6	1989	15187	Not tested	6.81622931	2.009340933	-0.628158484
440	129	255	1	0.140625	BS	6	1985	15120	Not tested	10.03539207	-0.950908166	0.002427555
441	375	402	1	0	NA	0	1900	220	Not tested	2.740850127	3.631678896	-1.121277191
442	312	417	1	0.0922852	BS	6	1992	15188	Not tested	21.29327922	-5.530221699	1.418822048
443	0	0	1	0	NA	0	1900	221	Not tested	2.398038217	4.129643243	-1.300501394
444	382	418	1	0	NA	0	1900	222	Not tested	2.09962591	3.795405831	-1.115880209
445	162	251	1	0.181641	BS	6	1986	15189	Not tested	8.098957096	1.445045937	-0.35962196
446	384	422	1	0	NA	0	1900	223	Not tested	7.241087079	0.291021596	-0.619531205
447	312	397	1	0.0223694	BS	5	1994	15190	Not tested	21.3033028	-5.337913083	1.803968354
448	379	403	1	0	NA	0	1900	224	Not tested	1.988937491	3.399495366	-1.432377679
449	0	0	1	0	NA	0	1900	225	Not tested	1.864150277	3.440481187	-1.056831477
450	0	0	1	0	NA	0	1900	226	Not tested	2.087919363	3.335713876	-1.225350154
451	0	0	1	0	NA	0	1900	227	Not tested	2.051430825	3.551441593	-1.126774273
452	235	351	1	0	NA	0	1900	228	Not tested	3.482558072	3.064758391	-0.915611724
453	381	412	1	0	NA	0	1900	229	Not tested	0.845913991	4.809134198	-0.909003156
454	0	0	1	0	NA	0	1900	230	Not tested	1.743525814	3.434367061	-1.100381863
455	0	0	1	0	NA	0	1900	231	Not tested	2.094790557	3.420318152	-1.210145195
456	225	203	2	0.00488281	BS	2	1988	15191	Not tested	12.24409295	-2.112350866	0.04797369
457	310	391	2	0.28125	BS	4	1988	15192	Not tested	17.65408177	-5.003029858	1.054637292
458	130	388	2	0	BS	4	1989	15193	Not tested	5.257008283	1.753673333	-0.60256887
459	362	202	2	0.0751953	BS	5	1987	15194	Not tested	16.84550054	-4.282930539	0.88754832
460	128	145	2	0	BS	4	1983	15054	Not tested	15.84099677	-4.162310042	0.766125653
461	164	175	2	0	BS	3	1986	15063	Not tested	10.96038117	-1.002029047	0.091749727
462	0	0	2	0	NA	0	1900	232	Not tested	3.064497256	3.86846993	-1.293103588
463	365	415	2	0	NA	0	1900	233	Not tested	2.78993029	5.002803942	-0.847527668
464	365	420	2	0	NA	0	1900	234	Not tested	0.61170893	6.056126287	-0.957647243
465	0	0	2	0	NA	0	1900	235	Not tested	2.177610428	3.475949693	-1.017153414
466	166	176	2	0.0117188	BS	7	1985	15075	Not tested	11.06090409	-1.466772155	0.118254233
467	275	296	2	0.00585938	BS	5	1987	15130	Not tested	13.41179001	-2.237371667	0.497105576
468	360	414	2	0.114014	BS	7	1991	15195	Not tested	19.34977313	-5.003809884	1.18040584
469	364	393	2	0	BS	6	1989	15196	Not tested	8.677868015	-0.050869065	-0.22191932
470	277	295	2	0	BS	3	1982	15145	Not tested	5.007173938	1.912187557	-0.68949564
471	225	401	2	0.00244141	BS	2	1989	15197	Not tested	12.78089826	-2.383956625	0.308565234
472	374	409	2	0.14016	BS	1	1991	15198	Not tested	14.01751338	-3.374915658	0.654617962
473	161	404	2	0.148438	BS	4	1991	15199	Not tested	16.64342325	-5.256446842	0.995282663
474	161	385	2	0.046875	BS	3	1988	15200	Not tested	14.21570384	-3.615975255	0.664242204
475	128	294	2	0.0292969	BS	4	1989	15201	Not tested	17.37347339	-5.608519878	1.081748371
476	164	141	2	0	BS	4	1984	15129	Not tested	15.034821	-2.750659346	0.622145347
477	316	392	2	0.0517578	BS	3	1986	15202	Not tested	6.884947331	1.460436401	-0.494191839
478	366	389	2	0.0332031	BS	5	1986	15203	Not tested	5.909587737	2.236032142	-0.711859621
479	0	0	2	0	NA	0	1900	236	Not tested	1.864173701	3.440475713	-1.056859809
480	161	394	2	0.03125	BS	4	1987	15204	Not tested	17.38193875	-5.40044561	1.09914563
481	125	406	2	0.0703125	BS	7	1987	15205	Not tested	7.39236029	0.912068317	-0.366757648
482	162	291	2	0	BS	3	1984	15206	Not tested	6.809579336	1.558038838	-0.476699421
483	319	343	2	0.0197144	BS	3	1992	15167	Not tested	16.15240294	-3.555083141	1.171066089
484	0	0	2	0	NA	0	1900	237	Not tested	1.38625993	3.990275457	-0.595988046
485	373	423	2	0.0827637	BS	7	1991	15207	Not tested	18.1461266	-3.953308834	0.959890618
486	0	0	2	0	NA	0	1900	238	Not tested	2.268987376	4.11157399	-1.298291065
487	132	146	2	0.03125	BS	4	1984	15134	Not tested	8.033607395	1.380723917	-0.411821912
488	312	297	2	0.0175781	BS	7	1989	15208	Not tested	21.10473778	-5.772239161	1.407990424
489	161	243	2	0.130859	BS	4	1988	15104	Not tested	13.14064978	-2.862288443	0.55229521
490	0	0	2	0	NA	0	1900	239	Not tested	1.320610083	3.430574712	-1.370513293
491	372	400	2	0.00512695	BS	3	1990	15209	Not tested	17.71653277	-4.069724087	1.280186933
492	0	0	2	0	NA	0	1900	240	Not tested	2.256719702	3.62940315	-1.043822954
493	0	0	2	0	NA	0	1900	241	Not tested	2.10270436	3.443828023	-1.210655475
494	0	0	2	0	NA	0	1900	242	Not tested	2.047630003	3.816014221	-1.024307417
495	380	411	2	0	NA	0	1900	243	Not tested	1.765079962	3.32302476	-1.385145229
496	367	390	2	0.122742	BS	6	1991	15210	Not tested	7.25396269	2.031790943	-0.597844455
497	0	0	2	0	NA	0	1900	244	Not tested	1.684181556	3.412262281	-1.107166002
498	0	0	2	0	NA	0	1900	245	Not tested	1.864150289	3.440481123	-1.056831862
499	0	0	2	0	NA	0	1900	246	Not tested	2.08791942	3.335713705	-1.225350176
500	0	0	2	0	NA	0	1900	247	Not tested	2.051430724	3.551441358	-1.126773446
501	378	419	2	0	NA	0	1900	248	Not tested	2.492707371	3.431652031	-1.010268169
502	376	405	2	0	NA	0	1900	249	Not tested	0.84591397	4.809134835	-0.909002269
503	0	0	1	0	NA	0	1900	250	Not tested	0.257698016	3.981038507	-1.787462876
504	0	0	1	0	NA	0	1900	251	Not tested	2.007977626	4.056876688	-1.019591807
505	312	338	1	0.0690918	BS	5	1992	15211	Not tested	22.44449778	-6.21929519	1.572070831
506	0	0	1	0	NA	0	1900	252	Not tested	2.584711197	3.636891617	-1.146012033
507	267	475	1	0.0932007	BS	1	1991	15212	Not tested	23.66003867	-9.708147513	1.930943031
508	443	486	1	0	NA	0	1900	253	Not tested	2.373531333	4.897779301	-1.566192518
509	315	331	1	0.132812	BS	7	1986	15175	Not tested	16.45567507	-3.863089005	0.824620676
510	429	457	1	0.246094	BS	2	1992	15213	Not tested	17.25848096	-4.789797996	1.035396334
511	312	483	1	0.0223694	BS	5	1994	15214	Not tested	24.26608705	-6.549165812	2.31179048
512	230	258	1	0.046875	BS	4	1984	15215	Not tested	13.39471224	-3.025500688	0.49600028
513	430	460	1	0.0458984	BS	2	1989	15216	Not tested	17.41582493	-4.168900482	0.910524372
514	425	459	1	0.0432129	BS	6	1990	15217	Not tested	12.83764947	-1.77584423	0.266031189
515	433	464	1	0	BS	0	1900	254	Not tested	-3.551274589	8.884353036	-1.07481746
516	314	344	1	0.0283203	BS	7	1989	15157	Not tested	16.19830138	-3.485752934	0.795756836
517	453	502	1	0	BS	0	1900	255	Not tested	-0.590349922	6.26723817	-0.778907171
518	448	495	1	0	NA	0	1900	256	Not tested	1.357820075	3.330961855	-1.753075785
519	446	490	1	0	NA	0	1900	257	Not tested	3.28583705	1.86735486	-1.304156529
520	164	488	1	0.0625	BS	6	1992	15218	Not tested	20.20231196	-5.465285112	1.261897918
521	128	296	1	0.0234375	BS	5	1985	15219	Not tested	13.57362776	-3.076272755	0.526848559
522	424	469	1	0.032959	BS	2	1992	15220	Not tested	9.933360895	-0.540548097	-0.083365743
523	370	461	1	0	BS	5	1990	15221	Not tested	9.276866493	0.146633054	-0.17623634
524	424	489	1	0.0109711	BS	3	1992	15222	Not tested	12.32396714	-2.051599297	0.329650417
525	455	493	1	0	NA	0	1900	258	Not tested	1.911353118	3.504411115	-1.381482305
526	431	462	1	0	NA	0	1900	259	Not tested	3.773495416	4.332123815	-1.5311851
527	0	0	1	0	NA	0	1900	260	Not tested	2.261743963	3.545474471	-0.988557034
528	0	0	1	0	NA	0	1900	261	Not tested	1.35939953	3.415154975	-0.372302649
529	438	477	1	0.102722	BS	7	1991	15223	Not tested	9.262854205	0.216205426	-0.169120192
530	0	0	1	0	NA	0	1900	262	Not tested	2.315917002	3.353020731	-1.038865794
531	434	465	1	0	NA	0	1900	263	Not tested	2.073014368	3.603874573	-0.995376149
532	233	467	1	0.0102539	BS	4	1989	15224	Not tested	11.4715891	-0.911851916	0.1657516
533	367	478	1	0.0766602	BS	5	1989	15225	Not tested	7.298951429	2.170105797	-0.648880922
534	0	0	1	0	NA	0	1900	264	Not tested	1.265772287	3.280996658	-0.322088819
535	0	0	1	0	NA	0	1900	265	Not tested	2.217879213	3.488901032	-1.121429883
536	452	501	1	0	NA	0	1900	266	Not tested	3.197422272	3.329570783	-0.933600441
537	0	0	1	0	NA	0	1900	267	Not tested	1.728846793	3.769490271	-0.842055144
538	437	479	1	0	NA	0	1900	268	Not tested	1.656143065	3.604030053	-1.122514023
539	445	458	2	0.00146484	BS	3	1990	15226	Not tested	7.006048064	1.4055877	-0.432942067
540	435	470	2	0.0234375	BS	2	1987	15227	Not tested	9.592691931	-0.92841024	-0.042459653
541	193	471	2	0	BS	3	1990	15228	Not tested	12.88073312	-2.319636758	0.32912675
542	0	0	2	0	NA	0	1900	269	Not tested	2.494513109	3.488375129	-1.096821365
543	447	491	2	0.0683174	BS	1	1995	15229	Not tested	19.02325445	-3.959225992	1.96398118
544	442	485	2	0.147369	BS	5	1993	15230	Not tested	20.27920351	-5.065310504	1.247802056
545	0	0	2	0	NA	0	1900	270	Not tested	1.970098593	3.378473934	-0.861749779
546	362	202	2	0.0751953	BS	5	1987	15194	Not tested	16.7301635	-4.253915818	0.88524865
547	451	500	2	0	NA	0	1900	271	Not tested	1.82068746	3.754815238	-1.214499086
548	436	473	2	0.129471	BS	2	1993	15231	Not tested	17.10380571	-5.476043894	1.11598867
549	161	254	2	0.0625	BS	4	1985	15232	Not tested	12.78006212	-2.894749989	0.473432154
550	432	482	2	0.0175781	BS	4	1986	15233	Not tested	6.200522751	1.786292391	-0.572366441
551	274	401	2	0.00799561	BS	2	1990	15234	Not tested	12.04324113	-1.774766971	0.254494875
552	318	466	2	0.015625	BS	7	1989	15235	Not tested	13.22400762	-2.218217162	0.370747624
553	228	480	2	0.125977	BS	2	1991	15236	Not tested	20.55412524	-7.675734932	1.44534259
554	454	497	2	0	NA	0	1900	272	Not tested	1.175257915	3.50964853	-1.165089138
555	228	252	2	0.00878906	BS	3	1990	15101	Not tested	18.24242065	-6.051078665	1.026727358
556	225	241	2	0.00244141	BS	1	1989	15116	Not tested	11.07501316	-1.137901449	-0.01182944
557	0	0	2	0	NA	0	1900	273	Not tested	2.261744004	3.545474847	-0.988557202
558	426	243	2	0.0197144	BS	5	1989	15237	Not tested	9.231559151	-0.191577039	-0.089619143
559	322	494	2	0	NA	0	1900	274	Not tested	1.769797892	4.308565462	-1.022799809
560	228	474	2	0.116699	BS	2	1990	15238	Not tested	17.50520431	-5.838229587	1.019551181
561	0	0	2	0	NA	0	1900	275	Not tested	2.65430933	3.578600965	-0.999854818
562	315	487	2	0.0195312	BS	6	1989	15239	Not tested	13.01474336	-1.685264539	0.306635535
563	0	0	2	0	NA	0	1900	276	Not tested	2.299277372	4.462715859	-1.391498855
564	427	481	2	0.0142822	BS	4	1992	15240	Not tested	8.873145085	0.211016996	-0.177129794
565	0	0	2	0	NA	0	1900	277	Not tested	2.315927088	3.353016565	-1.038873023
566	450	499	2	0	NA	0	1900	278	Not tested	1.893646672	3.323484125	-1.411624751
567	0	0	2	0	NA	0	1900	279	Not tested	2.315916981	3.353020673	-1.038865521
568	440	297	2	0.0224609	BS	6	1987	15241	Not tested	13.62965474	-2.934578549	0.447518187
569	312	476	2	0.113281	BS	7	1987	15242	Not tested	20.80618459	-5.03612432	1.376900376
570	0	0	2	0	NA	0	1900	280	Not tested	0.461056757	3.048969251	-1.66814226
571	0	0	2	0	NA	0	1900	281	Not tested	2.027751259	3.36962483	-0.959882443
572	442	248	2	0.0368652	BS	2	1993	15243	Not tested	20.2504851	-5.722608117	1.341063072
573	0	0	2	0	NA	0	1900	282	Not tested	1.265772323	3.280996827	-0.322088819
574	0	0	2	0	NA	0	1900	283	Not tested	2.318616391	3.355856126	-1.039751847
575	267	456	2	0.0408325	BS	0	1991	15244	Not tested	17.13845367	-5.485028763	0.691752854
576	0	0	2	0	NA	0	1900	284	Not tested	2.637127044	3.585727782	-1.178740603
577	436	472	2	0.148779	BS	1	1993	15245	Not tested	16.02163253	-4.62621892	0.967342926
578	428	463	2	0	BS	0	1900	285	Not tested	0.899033006	6.737148609	-0.879076831
579	439	496	2	0.117569	BS	6	1992	15246	Not tested	7.671461242	2.044193853	-0.612698407
580	0	0	2	0	NA	0	1900	286	Not tested	1.072917758	4.13379558	-1.002510789
581	0	0	2	0	NA	0	1900	287	Not tested	1.177155039	3.292109294	-1.732522166
582	444	492	2	0	NA	0	1900	288	Not tested	2.152650574	3.993699274	-1.084733601
583	0	0	2	0	NA	0	1900	289	Not tested	2.489163913	3.431929086	-1.088022511
584	0	0	2	0	NA	0	1900	290	Not tested	2.217879203	3.488900843	-1.121429767
585	0	0	2	0	NA	0	1900	291	Not tested	2.075473969	3.895511736	-1.030688205
586	228	468	2	0.0315552	BS	3	1992	15247	Not tested	20.31056373	-6.705511003	1.291926428
587	0	0	2	0	NA	0	1900	292	Not tested	1.669996024	3.729737243	-0.898239827
588	0	0	2	0	NA	0	1900	293	Not tested	1.728846677	3.769489986	-0.842055036
589	0	0	2	0	NA	0	1900	294	Not tested	1.265780692	3.281018238	-0.322117476
590	441	484	2	0	NA	0	1900	295	Not tested	2.017207666	4.149869686	-0.860043046
591	449	498	2	0	NA	0	1900	296	Not tested	1.446148604	3.532896698	-1.074624161
592	0	0	1	0	NA	0	1900	297	Not tested	1.355006605	3.145087482	-1.176578477
593	507	553	1	0.134247	BS	0	1994	15248	Not tested	25.16952016	-10.61984872	2.135105455
594	507	586	1	0.125156	BS	0	1995	15249	Not tested	22.82769214	-8.748885004	1.706044292
595	518	581	1	0	NA	0	1900	298	Not tested	0.162671193	3.255601984	-2.435987696
596	516	577	1	0.00824738	BS	6	1996	15250	Not tested	18.52875082	-5.56182404	1.289167671
597	312	395	1	0.0561523	BS	6	1989	15251	Not tested	23.54735106	-6.279307086	1.649485951
598	272	568	1	0.0151367	BS	6	1988	15252	Not tested	16.63162634	-3.612088777	0.730853529
599	536	561	1	0	NA	0	1900	299	Not tested	3.213962603	3.687495539	-0.927059612
600	522	558	1	0.0234528	BS	1	1993	15253	Not tested	9.853166236	-0.527427954	-0.043084506
601	531	559	1	0	NA	0	1900	300	Not tested	1.690665349	4.051079345	-0.987914893
602	533	579	1	0.150986	BS	3	1995	15254	Not tested	8.741440851	2.152598925	-0.629855292
603	267	456	1	0.0408325	BS	0	1991	15244	Not tested	18.28227844	-6.20380617	0.803886526
604	0	0	1	0	NA	0	1900	301	Not tested	2.341547964	3.357191384	-1.040536457
605	508	563	1	0	NA	0	1900	302	Not tested	2.379365086	5.254645352	-1.691322874
606	503	580	1	0	NA	0	1900	303	Not tested	-0.554205939	4.814435955	-1.348316797
607	504	585	1	0	NA	0	1900	304	Not tested	1.835021334	4.523515356	-1.016966818
608	538	591	1	0	NA	0	1900	305	Not tested	0.714818833	3.751102181	-1.133354477
609	505	544	1	0.195923	BS	4	1995	15255	Not tested	22.13428863	-6.149789129	1.479019527
610	511	543	1	0.137412	BS	3	1998	15256	Not tested	19.17622468	-3.731117601	2.870192942
611	535	584	1	0	NA	0	1900	306	Not tested	2.153529035	3.629784923	-1.203790765
612	0	0	1	0	NA	0	1900	307	Not tested	1.081085803	3.123717889	-0.509698977
613	161	394	1	0.03125	BS	4	1987	15204	Not tested	17.25207089	-5.353308478	1.079734952
614	519	571	1	0	NA	0	1900	308	Not tested	2.673759574	2.850293233	-1.071611814
615	537	588	1	0	NA	0	1900	309	Not tested	1.175577563	4.190689179	-0.645227045
616	526	576	1	0	NA	0	1900	310	Not tested	3.56011927	4.196624261	-1.494695945
617	508	563	1	0	NA	0	1900	311	Not tested	2.28623552	4.926360899	-1.496492887
618	312	338	1	0.0690918	BS	5	1993	15257	Not tested	22.02019269	-5.977220814	1.533948464
619	0	0	1	0	NA	0	1900	312	Not tested	2.350662524	3.357090615	-1.038700159
620	0	0	1	0	NA	0	1900	313	Not tested	1.355006752	3.145087703	-1.176578598
621	0	0	1	0	NA	0	1900	314	Not tested	2.344485373	3.465946154	-1.066956164
622	0	0	1	0	NA	0	1900	315	Not tested	2.156322257	3.50014266	-1.065412463
623	0	0	1	0	NA	0	1900	316	Not tested	3.040313667	3.756942046	-1.262507647
624	0	0	1	0	NA	0	1900	317	Not tested	2.347255732	3.356171247	-1.038395983
625	0	0	1	0	NA	0	1900	318	Not tested	1.953153181	3.234459321	-1.420962216
626	0	0	1	0	NA	0	1900	319	Not tested	2.351589449	3.409495069	-1.076523716
627	0	0	1	0	NA	0	1900	320	Not tested	2.303463193	3.515038818	-1.006024858
628	234	565	1	0	NA	0	1900	321	Not tested	2.43631729	3.355711532	-1.04364331
629	528	589	1	0	NA	0	1900	322	Not tested	0.29637221	3.281262316	0.369165916
630	0	0	2	0	NA	0	1900	323	Not tested	1.355006589	3.145087604	-1.176578357
631	267	541	2	0.0562363	BS	1	1992	15258	Not tested	19.12492427	-6.516358996	1.129497875
632	514	552	2	0.0424805	BS	6	1991	15259	Not tested	13.35117846	-2.16133013	0.334378079
633	361	395	2	0.0012207	BS	2	1990	15181	Not tested	9.82405019	-0.171910195	-0.086507563
634	365	547	2	0	BS	0	1900	324	Not tested	2.667928274	4.259964776	-0.942128461
635	372	400	2	0.00512695	BS	3	1990	15209	Not tested	16.76143561	-3.723213351	0.959718762
636	523	551	2	0.0265503	BS	1	1992	15260	Not tested	10.92727682	-0.974343524	0.082389786
637	312	338	2	0.0690918	BS	5	1992	15211	Not tested	22.09686486	-6.005476108	1.536027791
638	529	564	2	0.0146332	BS	3	1993	15261	Not tested	9.429852805	-0.046205088	-0.092134907
639	525	566	2	0	NA	0	1900	325	Not tested	1.513550529	3.387540174	-1.768230291
640	510	548	2	0.0397949	BS	0	1997	15262	Not tested	18.81585135	-6.143583795	1.382538815
641	313	545	2	0	NA	2	1900	326	Not tested	3.867892035	3.014683525	-0.445391161
642	323	574	2	0	NA	0	1900	327	Not tested	2.426619986	3.469333282	-1.064084244
643	509	560	2	0.0305786	BS	4	1992	15263	Not tested	17.28713314	-5.011869926	0.980067464
644	233	467	2	0.0102539	BS	4	1989	15264	Not tested	10.84247845	-0.613668556	0.071595561
645	0	0	2	0	NA	0	1900	328	Not tested	2.341547936	3.357191241	-1.04053636
646	0	0	2	0	NA	0	1900	329	Not tested	2.261869592	3.538665794	-1.141279092
647	128	549	2	0.09375	BS	4	1988	15265	Not tested	17.75461206	-5.896339962	1.128273445
648	0	0	2	0	NA	0	1900	330	Not tested	2.195678711	3.588168496	-1.048983375
649	512	540	2	0.0507812	BS	5	1988	15266	Not tested	12.53120727	-2.627901444	0.371734748
650	521	550	2	0.000976562	BS	6	1987	15267	Not tested	9.907488938	-0.647327296	-0.022568635
651	519	570	2	0	NA	0	1900	331	Not tested	-0.117496356	1.959445357	-2.096682486
652	365	415	2	0	NA	0	1900	332	Not tested	2.860296927	4.969832543	-0.794081522
653	511	543	2	0.137412	BS	3	1998	15256	Not tested	22.3108723	-5.038744742	2.099201018
654	228	575	2	0.172302	BS	1	1993	15268	Not tested	18.62481755	-6.751996064	0.827758596
655	524	539	2	0.0373383	BS	1	1994	15269	Not tested	10.34605647	-0.735554283	0.052401283
656	0	0	2	0	NA	0	1900	333	Not tested	0.93977721	3.177684646	-0.926294303
657	520	572	2	0.116608	BS	2	1995	15270	Not tested	21.05064892	-6.135520125	1.37534849
658	517	590	2	0	NA	0	1900	334	Not tested	0.620298415	5.884071037	-0.82174157
659	273	283	2	0.0701752	BS	7	1990	15126	Not tested	7.291340758	1.861553564	-0.377572551
660	515	578	2	0.0324448	NA	0	1900	335	Not tested	-2.106707625	8.130807852	-0.698189478
661	229	477	2	0.0286255	BS	7	1988	15271	Not tested	8.288399578	1.040469392	-0.328103924
662	312	395	2	0.0561523	BS	6	1989	15251	Not tested	20.6596139	-4.918690413	1.305936822
663	513	562	2	0.0465851	BS	2	1992	15272	Not tested	15.30004719	-2.960031338	0.619982843
664	365	554	2	0	NA	0	1900	336	Not tested	1.464877589	4.11022215	-1.046429052
665	0	0	2	0	NA	0	1900	337	Not tested	2.249863812	3.638372656	-1.030214239
666	0	0	2	0	NA	0	1900	338	Not tested	1.081085837	3.123718156	-0.509699394
667	428	582	2	0	NA	0	1900	339	Not tested	1.061817612	5.853951464	-0.95344873
668	162	257	2	0.0078125	BS	5	1986	15273	Not tested	7.433894801	1.301341081	-0.395742411
669	312	400	2	0.0690918	BS	5	1988	15274	Not tested	22.53141731	-6.125888417	1.659609454
670	509	555	2	0.0801392	BS	4	1992	15275	Not tested	17.85314575	-5.266485328	0.997156471
671	373	556	2	0.0598145	BS	4	1991	15276	Not tested	12.49421764	-1.408831973	0.164569759
672	128	357	2	0.03125	BS	3	1985	15164	Not tested	12.442835	-2.664330061	0.353466572
673	226	242	2	0.074707	BS	6	1990	15110	Not tested	10.90127942	-0.441427798	-0.041783888
674	368	583	2	0	NA	0	1900	340	Not tested	2.591540318	3.589092825	-1.163423263
675	0	0	2	0	NA	0	1900	341	Not tested	2.309309732	3.516655062	-1.086909662
676	512	546	2	0.0864258	BS	4	1990	15277	Not tested	15.16493776	-3.704174051	0.697330772
677	0	0	2	0	NA	0	1900	342	Not tested	1.355006609	3.145087384	-1.176578004
678	428	587	2	0	NA	0	1900	343	Not tested	0.272064219	5.880407195	-0.794208952
679	517	484	2	0	BS	0	1900	344	Not tested	-0.45148505	5.431909716	-0.243398959
680	161	385	2	0.046875	BS	3	1988	15200	Not tested	14.27372783	-3.675332207	0.673782322
681	0	0	2	0	NA	0	1900	345	Not tested	1.176680846	3.939488795	-0.566402134
682	0	0	2	0	NA	0	1900	346	Not tested	2.101517453	3.721779541	-1.273218727
683	532	569	2	0.0369873	BS	5	1991	15278	Not tested	17.58344419	-3.634485651	0.969387835
684	506	542	2	0	NA	0	1900	347	Not tested	2.751845434	3.702999838	-1.179273911
685	0	0	2	0	NA	0	1900	348	Not tested	3.040313631	3.756941508	-1.262508265
686	0	0	2	0	NA	0	1900	349	Not tested	2.322950849	3.433929338	-1.05779638
687	0	0	2	0	NA	0	1900	350	Not tested	1.885277088	3.23321789	-1.416683601
688	0	0	2	0	NA	0	1900	351	Not tested	2.346709174	3.353985649	-1.037741829
689	527	557	2	0	NA	0	1900	352	Not tested	2.241261441	3.742902641	-0.938212906
690	0	0	2	0	NA	0	1900	353	Not tested	2.145205676	3.486663782	-0.890580417
691	0	0	2	0	NA	0	1900	354	Not tested	2.351589494	3.409494983	-1.076524298
692	0	0	2	0	NA	0	1900	355	Not tested	2.303463165	3.51503857	-1.006025033
693	530	567	2	0	NA	0	1900	356	Not tested	2.349596979	3.358101802	-1.03880842
694	0	0	2	0	NA	0	1900	357	Not tested	2.35010685	3.349178973	-1.043213643
695	0	0	2	0	NA	0	1900	358	Not tested	2.149416072	3.430861692	-1.049609653
696	534	573	2	0	NA	0	1900	359	Not tested	0.249546107	3.214151382	0.3943153
697	0	0	2	0	NA	0	1900	360	Not tested	2.35041885	3.356120651	-1.038409954
698	0	0	2	0	NA	0	1900	361	Not tested	2.168325715	3.377343643	-0.958326301
699	610	679	1	0	BS	1	1900	362	Not tested	7.780347402	1.412268969	2.140307286
700	310	410	1	0.125	BS	3	1989	15182	Not tested	14.24733948	-2.923022113	0.565543418
701	507	638	1	0.0233927	BS	0	1996	15279	Not tested	17.2543809	-5.386570338	1.078697945
702	621	686	1	0	BS	0	1900	363	Not tested	2.374435786	3.535883846	-1.081260148
703	593	655	1	0.039216	BS	2	1997	15280	Not tested	18.46081919	-6.117731095	1.196793625
704	267	398	1	0.0471191	BS	2	1991	15281	Not tested	18.10753003	-6.123006869	1.085137938
705	425	650	1	0.020752	BS	5	1989	15282	Not tested	9.24606044	0.114243122	-0.195571836
706	0	0	1	0	NA	0	1900	364	Not tested	2.142969468	3.403928724	-0.835791527
707	597	683	1	0.127335	BS	4	1994	15283	Not tested	23.49266113	-6.297574568	1.710775342
708	314	669	1	0.0827637	BS	7	1990	15284	Not tested	20.20945254	-4.871916627	1.282460899
709	595	651	1	0	NA	0	1900	365	Not tested	-1.339644668	2.577605439	-3.737331586
710	623	685	1	0	NA	0	1900	366	Not tested	3.79821484	4.165790978	-1.485990834
711	598	673	1	0.0716248	BS	6	1993	15285	Not tested	15.38345532	-2.981013814	0.513419412
712	515	678	1	0	NA	0	1900	367	Not tested	-2.863881835	8.142018871	-0.652669906
713	607	559	1	0	NA	0	1900	368	Not tested	1.515330032	5.226592431	-1.004044594
714	0	0	1	0	NA	0	1900	369	Not tested	2.535548947	3.562596833	-1.148416883
715	360	671	1	0.0673981	BS	4	1993	15286	Not tested	17.65944937	-3.850646731	0.887074568
716	602	653	1	0.0114355	BS	5	2001	15287	Not tested	15.86518287	-0.812485162	0.575449144
717	597	661	1	0.047226	BS	7	1992	15288	Not tested	16.14626494	-2.727735725	0.692569765
718	610	664	1	0.0116736	NA	1	1900	370	Not tested	9.217826937	-0.00149935	0.482319775
719	0	0	1	0	NA	0	1900	371	Not tested	2.045970682	3.318760475	-0.874697317
720	0	0	1	0	NA	0	1900	372	Not tested	2.390582979	3.336045987	-1.038729033
721	526	684	1	0	BS	0	1900	373	Not tested	3.6865487	4.296170318	-1.470281399
722	599	641	1	0	NA	0	1900	374	Not tested	2.915895403	3.410634174	-0.331953152
723	368	416	1	0	NA	0	1900	375	Not tested	2.503128589	3.554534633	-1.131054232
724	619	697	1	0	NA	0	1900	376	Not tested	2.418716455	3.364788394	-1.038051274
725	0	0	1	0	NA	0	1900	377	Not tested	2.324425781	3.389725088	-1.052379284
726	368	642	1	0	NA	0	1900	378	Not tested	2.542260368	3.523969354	-1.101662707
727	0	0	1	0	NA	0	1900	379	Not tested	2.37230393	3.366703425	-1.047448189
728	0	0	1	0	NA	0	1900	380	Not tested	2.390583154	3.336045979	-1.038728908
729	0	0	1	0	NA	0	1900	381	Not tested	2.483050059	3.332516585	-1.038112087
730	515	656	1	0	NA	0	1900	382	Not tested	-1.391963557	6.369646221	-0.96847764
731	0	0	1	0	NA	0	1900	383	Not tested	2.124293203	3.457211564	-1.033419924
732	629	696	1	0	NA	0	1900	384	Not tested	-1.759510052	3.112270154	1.814256555
733	626	691	1	0	NA	0	1900	385	Not tested	2.420931818	3.471017154	-1.114096508
734	627	692	1	0	NA	0	1900	386	Not tested	2.324708535	3.682069115	-0.973145816
735	0	0	1	0	NA	0	1900	387	Not tested	2.31396763	3.501521084	-1.066881105
736	0	0	1	0	NA	0	1900	388	Not tested	2.417615628	3.349970752	-1.046899
737	0	0	1	0	NA	0	1900	389	Not tested	2.321431495	3.578761631	-1.136194231
738	0	0	1	0	NA	0	1900	390	Not tested	2.289165685	3.291383012	-1.140314667
739	0	0	1	0	NA	0	1900	391	Not tested	2.484311766	3.854662467	-1.120470157
740	0	0	1	0	NA	0	1900	392	Not tested	2.287667562	3.352323177	-1.039594772
741	0	0	1	0	NA	0	1900	393	Not tested	2.363412549	3.839023112	-1.231821963
742	596	640	1	0.0712799	BS	2	1999	15289	Not tested	19.39249586	-6.277460388	1.430176726
743	0	0	1	0	NA	0	1900	394	Not tested	2.275718758	3.278848864	-1.122392386
744	517	634	1	0	NA	0	1900	395	Not tested	0.983968292	5.508289217	-0.850165367
745	0	0	1	0	NA	0	1900	396	Not tested	2.372304048	3.366703991	-1.04744966
746	428	652	1	0	NA	0	1900	397	Not tested	1.492301251	6.344733494	-0.986561503
747	0	0	1	0	NA	0	1900	398	Not tested	2.429565715	3.348072284	-1.042176021
748	0	0	1	0	NA	0	1900	399	Not tested	2.095092338	3.682885672	-0.858151732
749	0	0	1	0	NA	0	1900	400	Not tested	0.930065001	2.855770298	-0.543954498
750	592	630	1	0	NA	0	1900	401	Not tested	0.42798816	2.942369924	-1.314225096
751	0	0	1	0	NA	0	1900	402	Not tested	1.833797394	3.172931734	-0.81798433
752	0	0	1	0	NA	0	1900	403	Not tested	2.298940613	3.417032045	-1.084337589
753	603	654	1	0.222214	BS	2	1995	15290	Not tested	18.10063687	-6.583122908	0.47934236
754	0	0	1	0	NA	0	1900	404	Not tested	2.230554105	3.668592093	-1.21237395
755	0	0	1	0	NA	0	1900	405	Not tested	2.276159686	3.280565828	-1.122961131
756	0	0	2	0	NA	0	1900	406	Not tested	2.260812766	3.380381622	-1.031838646
757	510	548	2	0.0397949	BS	0	1995	15291	Not tested	17.53961269	-5.367722334	1.110333566
758	0	0	2	0	NA	0	1900	407	Not tested	1.477441378	3.223648119	-1.833948022
759	609	657	2	0.176872	BS	1	1997	15292	Not tested	21.85010411	-6.32019938	1.465863657
760	270	286	2	0.0991211	BS	5	1991	15293	Not tested	12.99639609	-2.836837371	0.477225863
761	606	660	2	0	BS	0	1900	408	Not tested	-2.879431468	6.621003366	-0.32537707
762	0	0	2	0	NA	0	1900	409	Not tested	2.123657473	3.402803894	-0.834922396
763	0	0	2	0	NA	0	1900	410	Not tested	2.28805849	3.44268206	-1.069049944
764	610	658	2	0.000793457	BS	1	1900	411	Not tested	10.05483398	2.045016503	1.292388321
765	427	659	2	0.0351276	BS	2	1993	15294	Not tested	8.612461133	0.82599951	-0.227055231
766	517	690	2	0	BS	0	1900	412	Not tested	0.640433477	5.015607203	-0.686531653
767	0	0	2	0	NA	0	1900	413	Not tested	2.279056802	3.416340104	-1.043207142
768	447	491	2	0.0683174	BS	1	1995	15229	Not tested	21.46113518	-5.720785577	1.689896061
769	0	0	2	0	NA	0	1900	414	Not tested	2.443259456	3.39377214	-1.056143324
770	520	637	2	0.180634	BS	3	1994	15295	Not tested	21.31520279	-5.850616335	1.408794348
771	275	668	2	0.00878906	BS	4	1987	15296	Not tested	13.38414433	-2.035541003	0.436638779
772	520	663	2	0.0910645	BS	2	1993	15297	Not tested	17.90956929	-4.274615626	0.962648881
773	0	0	2	0	NA	0	1900	415	Not tested	1.215530229	3.679825924	-1.282980663
774	622	695	2	0	NA	0	1900	416	Not tested	2.020090099	3.548352628	-1.068158958
775	597	644	2	0.0621643	BS	6	1993	15298	Not tested	17.41561621	-3.526808382	0.875046904
776	312	633	2	0.0280762	BS	4	1992	15299	Not tested	17.5840377	-3.491625514	0.948815226
777	126	172	2	0.03125	BS	5	1983	15300	Not tested	10.72555357	-0.156549331	-0.07316095
778	507	680	2	0.0621948	BS	3	1993	15301	Not tested	19.15874092	-6.827553284	1.344847301
779	310	672	2	0.0664062	BS	4	1989	15302	Not tested	15.28416589	-3.811924965	0.719912733
780	0	0	2	0	NA	0	1900	417	Not tested	2.045970598	3.318760213	-0.874697715
781	0	0	2	0	NA	0	1900	418	Not tested	2.390582996	3.336046228	-1.038729294
782	600	636	2	0.0681658	BS	0	1997	15303	Not tested	10.90756659	-1.063473945	0.104208532
783	616	674	2	0	NA	0	1900	419	Not tested	3.247369571	4.07114064	-1.425515745
784	613	647	2	0.160156	BS	4	1993	15304	Not tested	19.82016559	-7.090667689	1.449220937
785	601	698	2	0	NA	0	1900	420	Not tested	1.815616306	3.743597948	-0.892565956
786	447	491	2	0.0683174	BS	1	1995	15229	Not tested	20.58538969	-5.394329397	1.68461156
787	0	0	2	0	NA	0	1900	421	Not tested	2.320610308	3.344687895	-1.03876324
788	0	0	2	0	NA	0	1900	422	Not tested	2.612762065	3.714010139	-1.127429433
789	612	666	2	0	NA	0	1900	423	Not tested	-0.119783687	2.899744851	0.01908719
790	0	0	2	0	NA	0	1900	424	Not tested	2.968702146	3.791524183	-1.269352771
791	624	688	2	0	NA	0	1900	425	Not tested	2.41144884	3.361126357	-1.036898118
792	0	0	2	0	NA	0	1900	426	Not tested	2.324425806	3.38972565	-1.052379907
793	0	0	2	0	NA	0	1900	427	Not tested	2.372304004	3.366703476	-1.047448298
794	512	680	2	0.107422	BS	6	1991	15305	Not tested	13.92533855	-3.425147648	0.593661712
795	618	676	2	0.063385	BS	2	1994	15306	Not tested	18.77958361	-4.960385947	1.127466067
796	606	639	2	0	NA	0	1900	428	Not tested	-0.286661854	3.911780622	-2.277473527
797	517	682	2	0	NA	0	1900	429	Not tested	0.574919609	5.368221046	-1.260350705
798	267	632	2	0.0387268	BS	1	1994	15307	Not tested	18.40298318	-5.785666333	0.955019739
799	0	0	2	0	NA	0	1900	430	Not tested	2.390583131	3.3360458	-1.03872877
800	0	0	2	0	NA	0	1900	431	Not tested	2.054851938	3.316259009	-0.871969499
801	603	670	2	0.102783	BS	5	1996	15308	Not tested	19.07736173	-6.352485508	1.042942215
802	365	665	2	0	NA	0	1900	432	Not tested	3.056700231	4.1720328	-0.885859854
803	0	0	2	0	NA	0	1900	433	Not tested	2.182663031	3.864911666	-1.28362635
804	0	0	2	0	NA	0	1900	434	Not tested	2.299890985	3.924039592	-1.121178908
805	277	295	2	0	BS	3	1982	15145	Not tested	4.816288829	2.063163693	-0.719947074
806	515	667	2	0	NA	0	1900	435	Not tested	-1.367247986	7.781391288	-0.841595114
807	0	0	2	0	NA	0	1900	436	Not tested	2.313967644	3.501520858	-1.066881313
808	0	0	2	0	NA	0	1900	437	Not tested	0.384926503	3.149659492	-0.545828661
809	0	0	2	0	NA	0	1900	438	Not tested	2.417615529	3.349970334	-1.046898923
810	0	0	2	0	NA	0	1900	439	Not tested	2.321431466	3.578761651	-1.136194104
811	507	643	2	0.0963593	BS	1	1994	15309	Not tested	21.12088911	-7.695882974	1.577291478
812	608	664	2	0	NA	0	1900	440	Not tested	0.122179254	3.988238431	-0.814286188
813	0	0	2	0	NA	0	1900	441	Not tested	2.379473882	3.37485543	-1.067477162
814	0	0	2	0	NA	0	1900	442	Not tested	1.847949661	3.424759908	-1.630946697
815	516	649	2	0.00537109	BS	6	1994	15310	Not tested	14.76287402	-3.32757229	0.599716026
816	0	0	2	0	NA	0	1900	443	Not tested	2.084068718	4.095288288	-0.920901866
817	605	646	2	0	NA	0	1900	444	Not tested	2.264000948	4.539201101	-1.489755933
818	516	635	2	0.13916	BS	4	1992	15311	Not tested	17.12110167	-3.877461014	0.951427953
819	617	675	2	0	NA	0	1900	445	Not tested	2.324835946	4.390106139	-1.339608938
820	197	209	2	0	NA	0	1900	446	Not tested	2.332644822	3.347098892	-1.03685286
821	0	0	2	0	NA	0	1900	447	Not tested	2.363412545	3.839023232	-1.231822084
822	438	662	2	0.0652161	BS	7	1992	15312	Not tested	16.26805213	-3.040022604	0.708990774
823	615	681	2	0	NA	0	1900	448	Not tested	1.124281285	4.456250102	-0.662329184
824	594	631	2	0.143819	NBS	0	1998	15313	Not tested	21.6475363	-8.028733454	1.505834327
825	0	0	2	0	NA	0	1900	449	Not tested	2.276715695	3.369025689	-1.027836953
826	0	0	2	0	NA	0	1900	450	Not tested	2.275718662	3.278848365	-1.122392462
827	607	648	2	0	NA	0	1900	451	Not tested	1.953505981	4.280812289	-1.022004334
828	0	0	2	0	NA	0	1900	452	Not tested	2.81176355	3.629850664	-1.217295437
829	0	0	2	0	NA	0	1900	453	Not tested	2.372304095	3.366704022	-1.047449754
830	0	0	2	0	NA	0	1900	454	Not tested	2.321118826	3.562701924	-1.135086831
831	625	694	2	0	NA	0	1900	455	Not tested	2.2194917	3.293064468	-1.236357699
832	0	0	2	0	NA	0	1900	456	Not tested	2.399400114	3.341034427	-1.039935875
833	0	0	2	0	NA	0	1900	457	Not tested	2.095092382	3.682885892	-0.858151667
834	0	0	2	0	NA	0	1900	458	Not tested	2.399407289	3.341134951	-1.04002803
835	0	0	2	0	NA	0	1900	459	Not tested	2.255033731	3.275362859	-1.124944519
836	628	693	2	0	NA	0	1900	460	Not tested	2.459823299	3.365128331	-1.040543412
837	611	563	2	0	NA	0	1900	461	Not tested	2.250610642	4.339932025	-1.419669538
838	0	0	2	0	NA	0	1900	462	Not tested	0.930064991	2.855769892	-0.543954612
839	620	677	2	0	NA	0	1900	463	Not tested	0.427988281	2.942369936	-1.314224944
840	0	0	2	0	NA	0	1900	464	Not tested	1.833797304	3.172931502	-0.817983671
841	0	0	2	0	NA	0	1900	465	Not tested	1.914500445	4.050926401	-1.016128309
842	604	645	2	0	NA	0	1900	466	Not tested	2.400853459	3.366441028	-1.042139958
843	625	687	2	0	NA	0	1900	467	Not tested	1.522347974	3.119182947	-1.796336811
844	614	689	2	0	NA	0	1900	468	Not tested	2.424301116	3.67028558	-0.911587161
845	0	0	2	0	NA	0	1900	469	Not tested	2.230554084	3.668591892	-1.212373957
846	0	0	2	0	NA	0	1900	470	Not tested	2.465609633	3.521425687	-1.136086267
847	0	0	2	0	NA	0	1900	471	Not tested	2.308998074	3.353530883	-1.039702051
848	0	0	2	0	NA	0	1900	472	Not tested	2.298514499	3.415272563	-1.083867263
849	0	0	2	0	NA	0	1900	473	Not tested	2.276159733	3.280565817	-1.12296148
850	0	0	2	0	NA	0	1900	474	Not tested	2.414027578	3.467472859	-1.113147624
851	191	213	1	0.00878906	BS	7	1988	15081	Not tested	10.34588061	-0.415701473	-0.091381508
852	712	797	1	0	NA	0	1900	475	Not tested	-1.505503592	7.492271704	-1.420708063
853	596	757	1	0.0712799	BS	2	1999	15314	Not tested	18.88206442	-6.015863254	1.280259048
854	511	768	1	0.137412	BS	5	1999	15315	Not tested	25.79203067	-7.9144116	2.219498075
855	726	836	1	0.015625	NA	0	1900	476	Not tested	2.634257672	3.459053957	-1.069185238
856	312	300	1	0.0537109	BS	7	1988	15316	Not tested	17.91004181	-3.295440206	0.82446595
857	599	769	1	0	NA	0	1900	477	Not tested	2.967378525	3.586468724	-1.009610733
858	446	490	1	0	NA	0	1900	478	Not tested	4.311096816	1.931439526	-1.014996561
859	593	784	1	0.136719	BS	3	1997	15317	Not tested	25.50937897	-10.73742034	2.241352895
860	517	816	1	0	BS	0	1900	479	Not tested	0.548796536	5.928264635	-0.732114797
861	509	772	1	0.132065	BS	6	1995	15318	Not tested	17.47465392	-4.183245348	0.933909994
862	606	806	1	0	NA	0	1900	480	Not tested	-1.224115844	6.730604427	-0.849816188
863	508	763	1	0	NA	0	1900	481	Not tested	2.336616298	4.264926392	-1.347680608
864	731	788	1	0	NA	0	1900	482	Not tested	2.210617686	3.694785904	-1.074896397
865	722	789	1	0	BS	0	1900	483	Not tested	-1.038718458	2.66618982	0.916884502
866	610	812	1	0.00583678	NA	1	1900	484	Not tested	7.884814871	-0.054746902	1.489068476
867	515	796	1	0	BS	0	1900	485	Not tested	-3.470233133	5.940198179	-3.097498853
868	747	832	1	0	NA	0	1900	486	Not tested	2.531629287	3.337664689	-1.042068976
869	732	844	1	0	NA	0	1900	487	Not tested	0.265467669	4.13655436	0.638363687
870	433	464	1	0	NA	0	1900	488	Not tested	-0.213932244	6.433205238	-1.157064364
871	526	790	1	0	BS	0	1900	489	Not tested	4.05741312	4.505256785	-1.630631405
872	707	795	1	0.0947266	BS	3	1996	15319	Not tested	21.48679005	-5.85753254	1.440610836
873	520	572	1	0.116608	BS	2	1995	15270	Not tested	20.45917023	-5.670402969	1.328251789
874	0	0	1	0	NA	0	1900	490	Not tested	2.360666582	3.357723771	-1.044637881
875	711	801	1	0.0303631	BS	6	1999	15320	Not tested	19.17540602	-5.85416624	1.051609426
876	750	839	1	0	NA	0	1900	491	Not tested	-1.42611856	2.535262998	-1.588932943
877	516	649	1	0.00537109	BS	6	1994	15310	Not tested	15.84056942	-3.952891518	0.817347181
878	312	395	1	0.0561523	BS	6	1992	15321	Not tested	20.70008039	-4.865311859	1.301918272
879	267	778	1	0.17894	BS	1	1994	15322	Not tested	21.05005057	-8.050245964	1.510710792
880	703	759	1	0.0355661	BS	1	1999	15323	Not tested	20.68717882	-6.58672125	1.411557987
881	515	578	1	0.0324448	BS	0	1900	492	Not tested	-1.653632544	8.654716258	-1.187337481
882	718	658	1	0.000396729	BS	0	1900	493	Not tested	4.799334772	2.92713138	-0.16432828
883	428	785	1	0	NA	0	1900	494	Not tested	0.728835413	5.562417199	-0.770349229
884	702	756	1	0	NA	0	1900	495	Not tested	2.296214844	3.490552331	-1.049465678
885	0	0	1	0	NA	0	1900	496	Not tested	2.534632054	3.361021308	-1.030853798
886	233	467	1	0.0102539	BS	4	1989	15224	Not tested	10.79792918	-0.618794832	0.07987036
887	745	829	1	0	NA	0	1900	497	Not tested	2.462357238	3.385464001	-1.055957894
888	610	652	1	0.0116736	BS	1	1900	498	Not tested	10.62837839	1.247391924	1.230044593
889	0	0	1	0	NA	0	1900	499	Not tested	2.287605323	3.377330202	-1.027419448
890	706	762	1	0	NA	0	1900	500	Not tested	1.97478766	3.458200082	-0.631515813
891	755	849	1	0	NA	0	1900	501	Not tested	2.269651356	3.21150728	-1.206364064
892	430	460	1	0.0458984	BS	2	1989	15216	Not tested	17.2710961	-4.233003992	0.931137857
893	515	656	1	0	NA	0	1900	502	Not tested	-1.543537732	6.048296539	-0.839536923
894	729	583	1	0	NA	0	1900	503	Not tested	2.602991512	3.369460513	-1.061561098
895	597	815	1	0.0387115	BS	4	1996	15324	Not tested	19.94884942	-5.345400085	1.15571666
896	608	664	1	0	NA	0	1900	504	Not tested	1.067949106	4.18242735	-1.109430948
897	0	0	1	0	NA	0	1900	505	Not tested	2.461127517	3.495525136	-1.145725778
898	599	787	1	0	NA	0	1900	506	Not tested	2.805655631	3.512834587	-0.982733518
899	735	807	1	0	NA	0	1900	507	Not tested	2.345680591	3.654987992	-1.094778025
900	508	837	1	0	BS	0	1900	508	Not tested	2.381859754	5.198194226	-1.75240941
901	753	843	1	0	NA	1	1900	509	Not tested	9.105667023	-1.937409165	-1.328689359
902	754	845	1	0	NA	0	1900	510	Not tested	2.178856175	3.989000236	-1.385563442
903	0	0	1	0	NA	0	1900	511	Not tested	1.920750302	3.277197599	-1.453032378
904	0	0	1	0	NA	0	1900	512	Not tested	1.015503808	3.211595853	-0.846834917
905	428	841	1	0	BS	0	1900	513	Not tested	0.85816764	5.900935442	-0.899813271
906	723	831	1	0	NA	0	1900	514	Not tested	2.496566722	3.424393539	-1.191519129
907	710	767	1	0	NA	0	1900	515	Not tested	3.01870418	3.79383671	-1.248232129
908	0	0	1	0	NA	0	1900	516	Not tested	2.338901881	3.575319927	-1.002823817
909	728	799	1	0	NA	0	1900	517	Not tested	2.498913543	3.324167734	-1.038531819
910	375	402	1	0	NA	0	1900	518	Not tested	2.831091595	3.411652266	-1.054984955
911	0	0	1	0	NA	0	1900	519	Not tested	2.239691686	3.440868839	-1.0330356
912	0	0	1	0	NA	0	1900	520	Not tested	2.329723969	3.395322876	-1.053456927
913	0	0	1	0	NA	0	1900	521	Not tested	2.308531314	3.408195191	-1.044349495
914	0	0	1	0	NA	0	1900	522	Not tested	1.904516804	3.311078435	-0.95903038
915	738	835	1	0	NA	0	1900	523	Not tested	2.24491054	3.210831023	-1.218570861
916	733	850	1	0	NA	0	1900	524	Not tested	2.549245421	3.588715627	-1.187805562
917	360	414	2	0.114014	BS	7	1991	15195	Not tested	19.26670534	-4.899251435	1.159261693
918	742	824	2	0.0556256	BS	0	2000	15325	Not tested	21.57545864	-7.795293555	1.605453447
919	724	791	2	0	NA	0	1900	525	Not tested	2.543510087	3.37311545	-1.03458554
920	0	0	2	0	NA	0	1900	526	Not tested	2.3156681	3.424007912	-1.06594606
921	701	782	2	0.0387743	BS	0	1999	15326	Not tested	14.59140387	-3.558163228	0.677970885
922	0	0	2	0	NA	0	1900	527	Not tested	2.025838856	3.353467314	-0.820808042
923	752	848	2	0	NA	0	1900	528	Not tested	2.315007689	3.483463419	-1.128990343
924	426	771	2	0.0390015	BS	5	1989	15327	Not tested	10.65437898	-0.62826567	0.041737711
925	717	776	2	0.123981	BS	5	1994	15328	Not tested	17.13217513	-3.288981158	0.878865853
926	515	808	2	0	NA	0	1900	529	Not tested	-3.480045655	5.818574114	-0.317363338
927	443	834	2	0	NA	0	1900	530	Not tested	2.515876289	3.728601222	-1.17136892
928	507	385	2	0.0716553	BS	0	1993	15329	Not tested	18.66763311	-6.473716947	1.237226837
929	716	803	2	0	NA	2	1900	531	Not tested	8.915211859	2.02157578	-0.595309113
930	0	0	2	0	NA	0	1900	532	Not tested	2.360666555	3.357723568	-1.044637671
931	615	681	2	0	NA	0	1900	533	Not tested	0.122676237	4.264980477	-0.076989053
932	705	765	2	0.0343971	BS	3	1995	15330	Not tested	8.967892545	0.458096877	-0.208336911
933	0	0	2	0	NA	0	1900	534	Not tested	2.068008135	3.29774058	-1.154838842
934	516	822	2	0.0438232	BS	6	1996	15331	Not tested	16.79794454	-3.645406789	0.787716485
935	312	338	2	0.0690918	BS	5	1992	15211	Not tested	22.2925655	-6.006029621	1.540026501
936	507	631	2	0.173559	BS	0	1995	15332	Not tested	21.79059147	-8.388229604	1.587016272
937	744	827	2	0	NA	0	1900	535	Not tested	1.293375432	5.222104083	-0.855949341
938	715	775	2	0.0776119	BS	5	1994	15333	Not tested	17.7387436	-3.735168763	0.887350601
939	699	761	2	0.0014592	BS	0	1900	536	Not tested	2.461444229	4.378181812	1.023585059
940	515	764	2	0.00291839	NA	0	1900	537	Not tested	2.978866169	5.623367761	0.106186778
941	425	459	2	0.0432129	BS	6	1990	15217	Not tested	12.83422919	-1.746353735	0.265264362
942	0	0	2	0	BS	0	1900	538	Not tested	2.037536585	3.306417794	-1.015590713
943	730	800	2	0	NA	0	1900	539	Not tested	0.104124251	4.811306543	-0.753399196
944	617	823	2	0	NA	0	1900	540	Not tested	1.57732719	5.012176541	-1.065660422
945	233	805	2	0.0297852	BS	6	1986	15334	Not tested	6.602847673	1.534861712	-0.529646788
946	603	811	2	0.130699	BS	2	1995	15335	Not tested	20.9597962	-7.593105574	1.425344237
947	0	0	2	0	NA	0	1900	541	Not tested	2.514496322	3.520875083	-0.972537129
948	379	813	2	0	NA	0	1900	542	Not tested	2.395806361	3.415520684	-1.191009449
949	708	818	2	0.161957	BS	7	1994	15336	Not tested	19.54433911	-4.832725491	1.246189956
950	727	793	2	0	NA	0	1900	543	Not tested	2.46235709	3.385463226	-1.05595582
951	0	0	2	0	NA	0	1900	544	Not tested	2.319582034	3.389497972	-1.049965526
952	596	640	2	0.0712799	BS	2	1999	15289	Not tested	19.5586233	-6.367026659	1.503459132
953	0	0	2	0	NA	0	1900	545	Not tested	2.288295682	3.380717844	-1.027806596
954	744	827	2	0	NA	0	1900	546	Not tested	1.520008778	5.014573233	-0.993874077
955	0	0	2	0	NA	0	1900	547	Not tested	2.305965094	3.417434649	-1.060886066
956	519	570	2	0	NA	0	1900	548	Not tested	2.009007538	2.603604007	-1.514557796
957	601	774	2	0	NA	0	1900	549	Not tested	1.656089218	3.97008658	-1.032339229
958	428	817	2	0	NA	0	1900	550	Not tested	1.017413491	6.110584827	-1.334233091
959	736	809	2	0	NA	0	1900	551	Not tested	2.552971773	3.352012458	-1.054846867
960	507	794	2	0.0637512	BS	2	1993	15337	Not tested	18.95836395	-6.701757932	1.277551943
961	0	0	2	0	NA	0	1900	552	Not tested	2.39702793	3.350016612	-1.05094703
962	725	792	2	0	NA	0	1900	553	Not tested	2.366611169	3.43149189	-1.065812257
963	743	826	2	0	NA	0	1900	554	Not tested	2.269210221	3.209789047	-1.205794787
964	704	760	2	0.178467	BS	2	1993	15338	Not tested	15.98652473	-4.762802597	0.864150994
965	609	657	2	0.176872	BS	1	1997	15292	Not tested	22.68517593	-6.885435548	1.507285049
966	0	0	2	0	NA	0	1900	555	Not tested	2.27778533	3.505518463	-1.055260667
967	0	0	2	0	NA	0	1900	556	Not tested	2.319582063	3.389498384	-1.049966061
968	428	802	2	0	NA	0	1900	557	Not tested	1.594460309	5.78026859	-0.937333573
969	0	0	2	0	NA	0	1900	558	Not tested	2.48551346	3.388400432	-1.058684966
970	751	840	2	0	NA	0	1900	559	Not tested	1.385476355	2.998011656	-0.597195624
971	730	804	2	0	NA	0	1900	560	Not tested	0.402792117	5.391971762	-1.064312158
972	446	842	2	0	NA	0	1900	561	Not tested	4.939076617	1.845286029	-0.833455449
973	511	786	2	0.137412	BS	3	1998	15339	Not tested	24.48838427	-7.301138079	2.270741774
974	0	0	2	0	NA	0	1900	562	Not tested	2.32558387	3.353305657	-1.042069733
975	713	766	2	0	NA	0	1900	563	Not tested	0.795592047	5.374355928	-0.542482712
976	0	0	2	0	NA	0	1900	564	Not tested	2.461127513	3.495525206	-1.145725944
977	711	798	2	0.0465984	BS	4	1996	15340	Not tested	17.66404728	-4.910349022	0.7640477
978	615	819	2	0	NA	0	1900	565	Not tested	1.781862317	4.444130282	-1.020358318
979	741	821	2	0	NA	0	1900	566	Not tested	2.444541051	4.329875622	-1.424400502
980	700	779	2	0.181152	BS	2	1992	15341	Not tested	14.79483693	-3.376780122	0.645188147
981	517	773	2	0	NA	0	1900	567	Not tested	-0.496262675	4.958092033	-0.918535413
982	0	0	2	0	NA	0	1900	568	Not tested	1.665807142	3.224720095	-1.701467085
983	709	814	2	0	NA	0	1900	569	Not tested	-0.118278878	3.011507532	-3.147775669
984	503	758	2	0	BS	0	1900	570	Not tested	0.062949621	3.478109354	-2.605185603
985	593	770	2	0.0444794	BS	2	1998	15342	Not tested	23.53455948	-8.439587664	1.788849497
986	0	0	2	0	NA	0	1900	571	Not tested	2.339062524	3.630708041	-1.08324928
987	0	0	2	0	NA	0	1900	572	Not tested	2.366122597	3.345282933	-1.039629109
988	749	838	2	0	NA	0	1900	573	Not tested	-0.421789096	2.363952946	-0.049254503
989	365	547	2	0	BS	0	1900	574	Not tested	2.586335345	4.075220599	-1.052948632
990	746	830	2	0	BS	0	1900	575	Not tested	1.94558459	5.168401189	-1.156826925
991	519	825	2	0	NA	0	1900	576	Not tested	2.775762487	2.639259949	-1.154923661
992	0	0	2	0	NA	0	1900	577	Not tested	2.421883721	3.417516775	-1.077309004
993	720	781	2	0	NA	0	1900	578	Not tested	2.498913326	3.324168035	-1.038532285
994	739	415	2	0	NA	0	1900	579	Not tested	2.569844496	4.33343148	-0.993048803
995	191	777	2	0.146484	BS	6	1986	15343	Not tested	9.971466469	0.295153279	-0.199880202
996	748	833	2	0	NA	0	1900	580	Not tested	1.908001245	4.017690369	-0.677601751
997	734	847	2	0	NA	0	1900	581	Not tested	2.343616374	3.523398116	-1.007203643
998	0	0	2	0	NA	0	1900	582	Not tested	2.198105422	3.38419767	-1.018765766
999	0	0	2	0	NA	0	1900	583	Not tested	2.227984891	3.314136919	-1.115602937
1000	0	0	2	0	NA	0	1900	584	Not tested	2.35681927	3.334768724	-1.03657967
1001	740	820	2	0	NA	0	1900	585	Not tested	2.315591883	3.354092158	-1.038885692
1002	616	828	2	0	NA	0	1900	586	Not tested	3.715345444	4.195062698	-1.534260315
1003	714	846	2	0	NA	0	1900	587	Not tested	2.683917218	3.715412679	-1.239388518
1004	719	780	2	0	NA	0	1900	588	Not tested	1.809770434	3.289614868	-0.710597296
1005	0	0	2	0	NA	0	1900	589	Not tested	2.32676965	3.399917349	-1.056013053
1006	0	0	2	0	NA	0	1900	590	Not tested	2.247779695	3.561707585	-1.154561313
1007	0	0	2	0	NA	0	1900	591	Not tested	0.526286733	2.630049026	-0.405719411
1008	737	810	2	0	BS	0	1900	592	Not tested	2.360618456	3.809493781	-1.233297194
1009	326	306	2	0	NA	0	1900	593	Not tested	2.53058609	3.315330316	-1.04015062
1010	0	0	2	0	NA	0	1900	594	Not tested	2.308531297	3.40819472	-1.044350089
1011	0	0	2	0	NA	0	1900	595	Not tested	1.904516821	3.311078558	-0.959030396
1012	0	0	2	0	NA	0	1900	596	Not tested	2.153329203	3.217747515	-1.038345582
1013	0	0	2	0	NA	0	1900	597	Not tested	2.227367031	3.200912109	-1.210214972
1014	721	783	2	0.0625	NA	0	1900	598	Not tested	3.598850381	4.303278807	-1.522162737
1015	610	497	2	0	NA	1	1900	599	Not tested	10.37494532	-0.180014066	0.875214132
1016	0	0	2	0	NA	0	1900	600	Not tested	2.153585724	3.217220916	-1.038137364
1017	0	0	2	0	BS	0	1900	601	Not tested	2.195397393	3.580227915	-0.9589408
1018	0	0	2	0	NA	0	1900	602	Not tested	2.012374917	3.389929981	-1.09367882
1019	0	0	2	0	NA	0	1900	603	Not tested	1.614428956	3.149549976	-1.810738919
1020	875	952	1	0.0444095	BS	1	2003	15344	Not tested	21.05999717	-7.084867524	1.596684244
1021	859	973	1	0.0408114	BS	4	2000	15345	Not tested	28.00757983	-10.91108572	2.667097529
1022	709	983	1	0.25	NA	0	1900	604	Not tested	-1.472806818	2.800896369	-4.360219606
1023	854	965	1	0.132765	BS	6	2001	15346	Not tested	26.35499859	-8.861213061	2.017125272
1024	730	968	1	0.0162224	NA	0	1900	605	Not tested	0.134698478	6.192079309	-0.969371955
1025	370	945	1	0.0475159	BS	8	1991	15347	Not tested	7.267851775	1.416482927	-0.479781603
1026	888	940	1	0.0903282	BS	0	1900	606	Not tested	6.775150863	3.834538781	0.71702422
1027	869	939	1	0.000321057	BS	0	1900	607	Not tested	1.313165598	4.94945755	1.046076439
1028	707	946	1	0.0383244	BS	4	2000	15348	Not tested	23.99356883	-7.93863591	1.909042498
1029	907	970	1	0	NA	0	1900	608	Not tested	2.203283573	3.403973052	-0.918558322
1030	914	1011	1	0	NA	0	1900	609	Not tested	1.52688024	3.274157962	-0.879128188
1031	228	480	1	0.125977	BS	2	1991	15236	Not tested	19.40560878	-6.908108877	1.278205745
1032	597	949	1	0.100952	BS	5	1996	15349	Not tested	22.92515726	-6.238295158	1.623498802
1033	699	937	1	0.0327092	NA	0	1900	610	Not tested	4.16161319	3.760476406	0.830857649
1034	863	923	1	0	NA	0	1900	611	Not tested	2.374027812	4.004405258	-1.311403636
1035	876	982	1	0	NA	0	1900	612	Not tested	-0.49645927	2.756758484	-2.307338513
1036	881	958	1	0.0625	NA	0	1900	613	Not tested	-0.649965879	7.743527947	-1.454426247
1037	876	1019	1	0	NA	0	1900	614	Not tested	-0.576910955	2.634595547	-2.467550976
1038	599	961	1	0	NA	0	1900	615	Not tested	2.880214994	3.501961529	-0.988171681
1039	866	926	1	0.0095704	BS	0	1900	616	Not tested	-1.428323454	2.348462778	1.581714295
1040	710	1003	1	0	NA	0	1900	617	Not tested	3.607170637	4.28528644	-1.556349523
1041	605	1008	1	0	BS	0	1900	618	Not tested	2.447856939	4.991413533	-1.655612469
1042	707	925	1	0.173223	BS	4	1998	15350	Not tested	20.78659184	-5.116989626	1.399038853
1043	0	0	1	0	NA	0	1900	619	Not tested	1.940073339	3.158814165	-1.251846639
1044	890	957	1	0	NA	0	1900	620	Not tested	1.58665839	3.701636861	-0.544618622
1045	707	949	1	0.0850296	BS	5	1996	15351	Not tested	21.62960866	-5.625776596	1.500398492
1046	281	820	1	0	NA	0	1900	621	Not tested	2.438229422	3.319371415	-1.031305061
1047	876	970	1	0	NA	0	1900	622	Not tested	-0.942075958	2.366498975	-0.682756368
1048	0	0	1	0	NA	0	1900	623	Not tested	2.698613476	3.561914304	-1.12452608
1049	0	0	1	0	NA	0	1900	624	Not tested	2.373886282	3.431912293	-1.064334167
1050	855	919	1	0	NA	0	1900	625	Not tested	2.843206428	3.434321798	-1.045649876
1051	851	917	1	0.0284424	BS	6	1992	15352	Not tested	15.11812431	-2.755442624	0.547934223
1052	0	0	1	0	NA	0	1900	626	Not tested	0.174593657	2.562787107	0.241514922
1053	911	966	1	0	NA	0	1900	627	Not tested	2.175117949	3.511524995	-1.024141052
1054	856	935	1	0.158752	BS	5	1995	15353	Not tested	20.5254682	-4.745221396	1.194361759
1055	877	936	1	0.0274115	BS	1	1997	15354	Not tested	19.57049455	-6.681978207	1.306532411
1056	710	969	1	0	NA	0	1900	628	Not tested	3.307922671	3.809067426	-1.288490012
1057	730	804	1	0	NA	0	1900	629	Not tested	0.522763652	5.477510479	-1.107460165
1058	868	927	1	0	NA	0	1900	630	Not tested	2.739894076	3.507514625	-1.105789909
1059	0	0	1	0	NA	0	1900	631	Not tested	2.308620645	3.365705868	-1.054304315
1060	0	0	1	0	NA	0	1900	632	Not tested	2.206175082	3.415015743	-0.991300825
1061	528	767	1	0	NA	0	1900	633	Not tested	1.835979436	3.481341969	-0.728350974
1062	0	0	1	0	NA	0	1900	634	Not tested	2.350601152	3.39732915	-1.054666735
1063	713	1016	1	0	NA	0	1900	635	Not tested	1.705845711	4.091272468	-1.020306591
1064	0	0	1	0	NA	0	1900	636	Not tested	2.331396643	3.336161592	-1.038222565
1065	901	984	1	0	BS	0	1900	637	Not tested	4.356843537	0.777792982	-2.071756639
1066	606	660	1	0	NA	0	1900	638	Not tested	-1.32137493	6.903022842	-1.155823163
1067	536	1009	1	0	BS	0	1990	15355	Not tested	2.989057701	3.249083929	-0.966985011
1068	860	1018	1	0	BS	0	1900	639	Not tested	1.010794078	4.701034555	-0.967561236
1069	0	0	1	0	NA	0	1900	640	Not tested	1.903929887	3.198855827	-1.271021466
1070	0	0	1	0	NA	0	1900	641	Not tested	2.254894907	3.356139763	-1.082209744
1071	0	0	1	0	NA	0	1900	642	Not tested	2.286242196	3.357229742	-1.041661927
1072	0	0	1	0	NA	0	1900	643	Not tested	2.33137209	3.336184095	-1.038253463
1073	0	0	1	0	NA	0	1900	644	Not tested	2.296062037	3.39078969	-1.032859908
1074	320	974	1	0	NA	0	1900	645	Not tested	2.323753065	3.363131838	-1.092670311
1075	893	1004	1	0	NA	0	1900	646	Not tested	-0.339645594	4.608791522	-0.446548913
1076	0	0	1	0	NA	0	1900	647	Not tested	2.34329592	3.328033445	-1.025758277
1077	915	1013	1	0	NA	0	1900	648	Not tested	2.18129084	3.058914894	-1.385535263
1078	871	1002	1	0.0625	NA	0	1900	649	Not tested	4.94355839	4.910101927	-1.937717346
1079	0	0	1	0	NA	0	1900	650	Not tested	2.287726536	3.398116379	-1.058685311
1080	0	0	1	0	NA	0	1900	651	Not tested	2.308297905	3.364836765	-1.054038755
1081	699	761	1	0.0014592	NA	0	1900	652	Not tested	-0.939002312	2.560392487	2.464614377
1082	605	823	1	0	BS	0	1900	653	Not tested	1.775814886	5.314135253	-1.303155418
1083	437	948	1	0	NA	0	1900	654	Not tested	2.533874371	3.551122292	-1.228022771
1084	0	0	1	0	BS	0	1900	655	Not tested	2.219124094	4.113769515	-0.931626786
1085	0	0	1	0	NA	0	1900	656	Not tested	2.275749346	3.383141206	-1.085225076
1086	912	1005	1	0	NA	0	1900	657	Not tested	2.375728649	3.444981501	-1.069243821
1087	906	959	1	0	NA	0	1900	658	Not tested	2.743167473	3.366520057	-1.123206473
1088	0	0	1	0	NA	0	1900	659	Not tested	1.945474181	3.140796544	-1.257461034
1089	0	0	1	0	NA	0	1900	660	Not tested	1.908463664	3.191135818	-1.274637412
1090	0	0	1	0	NA	0	1900	661	Not tested	-2.28788134	1.368737102	1.082686163
1091	0	0	1	0	NA	0	1900	662	Not tested	2.30582994	3.383809145	-1.049305913
1092	0	0	1	0	NA	0	1900	663	Not tested	2.113448547	3.417926828	-0.997948085
1093	723	967	1	0	NA	0	1900	664	Not tested	2.448698392	3.513562217	-1.10153336
1094	0	0	1	0	NA	0	1900	665	Not tested	2.305614022	3.596718856	-1.132247591
1095	863	923	1	0	NA	0	1900	666	Not tested	2.30966791	3.876621966	-1.254362514
1096	894	987	1	0	NA	0	1900	667	Not tested	2.568426772	3.35470024	-1.051279222
1097	0	0	1	0	NA	0	1900	668	Not tested	2.287726599	3.398116458	-1.058684869
1098	0	0	1	0	NA	0	1900	669	Not tested	2.279867392	3.416001449	-1.065302301
1099	0	0	1	0	NA	0	1900	670	Not tested	2.331371831	3.336183786	-1.038252418
1100	0	0	1	0	NA	0	1900	671	Not tested	2.331380827	3.336177133	-1.038247903
1101	865	929	2	0.00369084	NA	0	1900	672	Not tested	3.8414861	3.01398142	0.090381988
1102	876	999	2	0	NA	0	1900	673	Not tested	0.346701021	2.890908436	-1.428894558
1103	880	784	2	0.0709686	BS	1	2000	15356	Not tested	21.1847393	-7.473352847	1.562313942
1104	509	555	2	0.0801392	BS	4	1992	15275	Not tested	17.41761924	-4.981837558	0.930783053
1105	870	802	2	0.0648896	NA	0	1900	674	Not tested	1.445843424	5.413444619	-1.036379081
1106	370	461	2	0	BS	5	1990	15221	Not tested	9.222797195	0.193271522	-0.182577955
1107	867	1017	2	0	BS	0	1900	675	Not tested	-0.724223507	4.992474814	-1.948250462
1108	903	986	2	0	BS	0	1900	676	Not tested	2.186702258	3.736519165	-1.312442595
1109	859	921	2	0.0815691	BS	3	2001	15357	Not tested	20.68684192	-7.535256121	1.503217784
1110	0	0	2	0	NA	0	1900	677	Not tested	1.018615303	3.057017092	-2.362213153
1111	876	991	2	0	NA	0	1900	678	Not tested	0.663211088	2.627851172	-1.349322663
1112	861	932	2	0.0283282	BS	3	1997	15358	Not tested	13.27677504	-1.883417652	0.367874268
1113	874	930	2	0	NA	0	1900	679	Not tested	2.421269583	3.364923639	-1.048982138
1114	857	972	2	9.16E-05	NA	0	1900	680	Not tested	4.176989581	2.707285857	-0.925582415
1115	312	338	2	0.0690918	BS	5	1992	15211	Not tested	22.04530693	-5.988577423	1.548488352
1116	594	631	2	0.143819	BS	0	1999	15359	Not tested	21.68194022	-8.160319494	1.478743675
1117	366	389	2	0.0332031	BS	5	1988	15360	Not tested	5.493113365	2.280375873	-0.728092855
1118	511	949	2	0.0950851	BS	5	1999	15361	Not tested	22.03383511	-5.757237978	1.803116959
1119	872	985	2	0.0931535	BS	4	2001	15362	Not tested	23.14605036	-7.59231088	1.650112717
1120	862	996	2	0	NA	0	1900	681	Not tested	0.287682277	5.90814044	-0.658515831
1121	0	0	2	0	NA	0	1900	682	Not tested	2.351814199	3.394134941	-1.05316267
1122	511	934	2	0.0808201	BS	6	1999	15363	Not tested	21.664504	-5.869073395	1.619473221
1123	900	979	2	0	BS	0	1900	683	Not tested	2.574869673	5.743337149	-1.972354207
1124	312	400	2	0.0690918	BS	5	1988	15274	Not tested	22.18821501	-5.907661786	1.580738733
1125	0	0	2	0	NA	0	1900	684	Not tested	1.049830202	2.938720007	-2.396718607
1126	905	990	2	0.0625	BS	0	1900	685	Not tested	1.479133523	5.961130254	-1.219296104
1127	886	649	2	0.0248413	BS	3	1993	15364	Not tested	11.7013321	-1.646685494	0.235542956
1128	879	964	2	0.132429	BS	2	1997	15365	Not tested	18.96424371	-6.713001954	1.285774215
1129	860	944	2	0	NA	0	1900	686	Not tested	0.687878834	5.32370053	-1.139022839
1130	892	964	2	0.0644264	BS	0	1996	15366	Not tested	16.9631266	-4.695088684	0.946804811
1131	428	841	2	0	BS	0	1900	687	Not tested	0.786991326	6.120753475	-1.064754966
1132	0	0	2	0	NA	0	1900	688	Not tested	1.931319003	3.48220827	-0.981482739
1133	0	0	2	0	NA	0	1900	689	Not tested	1.007323498	3.021734136	-2.347951094
1134	279	1001	2	0	NA	1	1900	690	Not tested	4.24454321	2.385983807	-0.782122683
1135	873	544	2	0.174423	BS	1	1996	15367	Not tested	20.59452757	-5.432030142	1.311067514
1136	876	956	2	0	NA	0	1900	691	Not tested	0.507724946	2.756085887	-1.575549385
1137	163	995	2	0.0273438	BS	8	1987	15368	Not tested	8.431626071	1.131443977	-0.38199792
1138	505	980	2	0.083374	BS	3	1995	15369	Not tested	18.66533931	-4.811183721	1.11238851
1139	895	977	2	0.0492487	BS	2	1999	15370	Not tested	20.3547148	-6.188508652	1.019234517
1140	0	0	2	0	NA	0	1900	692	Not tested	2.373886324	3.431912276	-1.064334143
1141	598	941	2	0.0919495	BS	7	1993	15371	Not tested	15.04075799	-2.778313286	0.512425532
1142	876	1007	2	0	NA	0	1900	693	Not tested	-2.205500413	1.86538137	-0.364475243
1143	884	998	2	0	NA	0	1900	694	Not tested	2.163056837	3.473599308	-1.013955893
1144	887	950	2	0	NA	0	1900	695	Not tested	2.641238607	3.418349181	-1.071517417
1145	448	992	2	0	NA	0	1900	696	Not tested	2.337300591	3.465462229	-1.289008225
1146	876	933	2	0	NA	0	1900	697	Not tested	0.106763481	2.866295892	-1.48768319
1147	909	993	2	0	NA	0	1900	698	Not tested	2.715048982	3.298501851	-1.037564473
1148	267	404	2	0.151611	BS	1	1992	15372	Not tested	19.94042588	-7.362995539	1.281989674
1149	0	0	2	0	NA	0	1900	699	Not tested	2.308620666	3.365705646	-1.054304484
1150	904	981	2	0	NA	0	1900	700	Not tested	-0.115082611	3.999311455	-0.789274446
1151	708	924	2	0.0262909	NBS	5	1992	15373	Not tested	15.90535752	-3.005841365	0.732596044
1152	853	918	2	0.148254	BS	0	2002	15374	Not tested	20.58735042	-7.111965814	1.510264839
1153	0	0	2	0	NA	0	1900	701	Not tested	2.213223172	3.379264837	-0.993341519
1154	365	920	2	0	NA	0	1900	702	Not tested	3.123400275	3.969232081	-0.906670833
1155	889	953	2	0	NA	0	1900	703	Not tested	2.293327339	3.408397372	-1.016125951
1156	533	928	2	0.00438499	BS	1	1997	15375	Not tested	13.31483741	-2.350039939	0.350472154
1157	852	651	2	0.000227749	NA	0	1900	704	Not tested	-1.433650786	4.540873996	-2.44918429
1158	858	955	2	0	NA	0	1900	705	Not tested	3.33225113	2.743890411	-1.059818055
1159	898	1000	2	0	NA	0	1900	706	Not tested	2.655805507	3.410619803	-1.007289458
1160	862	954	2	0.0040556	NA	0	1900	707	Not tested	0.250185681	6.109848481	-1.037079547
1161	515	1012	2	0	NA	0	1900	708	Not tested	-0.827841414	5.920942015	-1.056004075
1162	888	975	2	0	NA	0	1900	709	Not tested	5.651130515	3.444734069	0.478262419
1163	0	0	2	0	NA	0	1900	710	Not tested	1.964758167	3.828991297	-1.340989136
1164	0	0	2	0	NA	0	1900	711	Not tested	2.596132016	3.436714511	-1.086195396
1165	0	0	2	0	NA	0	1900	712	Not tested	2.331396583	3.336161384	-1.038222519
1166	519	570	2	0	NA	0	1900	713	Not tested	1.908077137	2.512547186	-1.476118533
1167	517	634	2	0	BS	0	1900	714	Not tested	0.789438454	4.967069714	-0.839647385
1168	916	1014	2	0	NA	0	1900	715	Not tested	3.328816642	4.175467671	-1.49808276
1169	0	0	2	0	NA	0	1900	716	Not tested	2.331415009	3.336145096	-1.038225272
1170	885	947	2	0	NA	0	1900	717	Not tested	2.776917904	3.454040907	-0.993701011
1171	515	989	2	0.0648896	BS	0	1900	718	Not tested	-0.75239532	6.522271704	-1.118946381
1172	908	962	2	0	NA	0	1900	719	Not tested	2.429545845	3.570904542	-1.056501528
1173	712	931	2	0	BS	0	1900	720	Not tested	-3.477499716	6.600470047	0.693006421
1174	0	0	2	0	NA	0	1900	721	Not tested	2.306438813	3.386264867	-1.050032345
1175	902	1006	2	0	NA	0	1900	722	Not tested	2.178852663	3.988959447	-1.385522121
1176	0	0	2	0	NA	0	1900	723	Not tested	2.302416425	3.36391509	-1.045353015
1177	593	655	2	0.039216	BS	2	1997	15280	Not tested	18.29687724	-5.987669151	1.18004942
1178	0	0	2	0	NA	0	1900	724	Not tested	2.331372106	3.336184402	-1.03825361
1179	878	938	2	0.14879	BS	6	1996	15376	Not tested	19.60830192	-4.390925253	1.106550325
1180	0	0	2	0	NA	0	1900	725	Not tested	2.296062045	3.390789372	-1.032859847
1181	864	1015	2	0	NA	0	1900	726	Not tested	6.171580013	1.712270681	-0.11367281
1182	0	0	2	0	NA	0	1900	727	Not tested	2.379348156	3.440999055	-1.068066735
1183	509	555	2	0.0801392	BS	4	1992	15275	Not tested	17.48439249	-4.999925053	0.931861485
1184	229	995	2	0.140625	BS	8	1988	15377	Not tested	9.686179698	0.519819256	-0.19829884
1185	0	0	2	0	NA	0	1900	728	Not tested	2.343295865	3.328033379	-1.025758109
1186	891	963	2	0	NA	0	1900	729	Not tested	2.210379718	3.053398623	-1.376308168
1187	910	997	2	0	NA	0	1900	730	Not tested	2.640405369	3.476721409	-1.032111925
1188	896	971	2	0.0081112	BS	0	1900	731	Not tested	0.686945755	5.144678358	-1.050445646
1189	732	988	2	0	NA	0	1900	732	Not tested	-3.574328566	1.774963929	1.989207539
1190	0	0	2	0	NA	0	1900	733	Not tested	2.287726633	3.39811681	-1.058685302
1191	0	0	2	0	NA	0	1900	734	Not tested	2.308297945	3.364836515	-1.054038783
1192	0	0	2	0	NA	0	1900	735	Not tested	-0.556385666	2.335061086	0.255082011
1193	0	0	2	0	NA	0	1900	736	Not tested	2.260486366	3.404070127	-1.008789438
1194	0	0	2	0	NA	0	1900	737	Not tested	2.242183182	3.643301288	-1.122568503
1195	0	0	2	0	NA	0	1900	738	Not tested	2.332192142	3.369382196	-1.034988183
1196	0	0	2	0	NA	0	1900	739	Not tested	2.260234855	3.353353421	-1.02203965
1197	0	0	2	0	NA	0	1900	740	Not tested	2.255282883	3.349991682	-1.085021446
1198	0	0	2	0	NA	0	1900	741	Not tested	2.315820759	3.394147506	-1.047476195
1199	520	637	2	0.180634	BS	3	1994	15295	Not tested	21.30430779	-5.790033443	1.403904971
1200	0	0	2	0	NA	0	1900	742	Not tested	2.196046591	3.427652161	-1.07578932
1201	0	0	2	0	NA	0	1900	743	Not tested	1.94547421	3.14079647	-1.257461322
1202	0	0	2	0	NA	0	1900	744	Not tested	1.908463744	3.191135969	-1.274638122
1203	0	0	2	0	NA	0	1900	745	Not tested	-2.287881326	1.368737016	1.082686437
1204	882	942	2	0	BS	0	1900	746	Not tested	3.173842075	3.075253865	-0.566674436
1205	913	1010	2	0	NA	0	1900	747	Not tested	2.334827272	3.468416975	-1.049779575
1206	0	0	2	0	NA	0	1900	748	Not tested	1.86391848	2.994427852	-1.408716866
1207	0	0	2	0	NA	0	1900	749	Not tested	2.30579246	3.591638217	-1.12410848
1208	0	0	2	0	NA	0	1900	750	Not tested	0.985884857	2.629315423	-2.504387027
1209	0	0	2	0	NA	0	1900	751	Not tested	2.113448496	3.417926784	-0.997947768
1210	723	951	2	0	NA	0	1900	752	Not tested	2.448698367	3.513561892	-1.101532938
1211	0	0	2	0	NA	0	1900	753	Not tested	2.301593607	3.359573087	-1.039883442
1212	515	994	2	0	BS	0	1900	754	Not tested	0.011528927	6.872817814	-0.934299872
1213	428	922	2	0	NA	0	1900	755	Not tested	0.805741086	5.316261331	-0.678081991
1214	0	0	2	0	NA	0	1900	756	Not tested	1.908463674	3.191139129	-1.274636462
1215	0	0	2	0	NA	0	1900	757	Not tested	2.305614048	3.596719064	-1.132247443
1216	267	960	2	0.173935	BS	0	1994	15378	Not tested	20.91328199	-8.003017037	1.423870598
1217	883	943	2	0	NA	0	1900	758	Not tested	-0.046249493	5.108297328	-0.424838653
1218	899	978	2	0	NA	0	1900	759	Not tested	2.126668326	4.354323957	-1.112671205
1219	0	0	2	0	NA	0	1900	760	Not tested	2.342309925	3.39279134	-1.058236186
1220	729	561	2	0	NA	0	1900	761	Not tested	2.652560925	3.452861428	-1.019641385
1221	0	0	2	0	NA	0	1900	762	Not tested	2.287726657	3.398116615	-1.058685868
1222	0	0	2	0	NA	0	1900	763	Not tested	2.279867376	3.416001493	-1.065301944
1223	0	0	2	0	NA	0	1900	764	Not tested	2.331371915	3.3361837	-1.0382526
1224	897	976	2	0	NA	0	1900	765	Not tested	2.639984712	3.643028233	-1.252479289
1225	0	0	2	0	NA	0	1900	766	Not tested	2.305868755	3.591399754	-1.124101691
1226	0	0	2	0	NA	0	1900	767	Not tested	2.331380801	3.336177029	-1.038247663
1227	901	984	1	0	BS	0	1900	768	Not tested	3.282340165	0.259748748	-3.381148343
1228	1087	1114	1	0	NA	0	1900	769	Not tested	3.896276139	2.991632574	-1.023773494
1229	602	653	1	0.0114355	BS	5	2001	15287	Not tested	15.93043256	-1.539266168	0.777947113
1230	854	1122	1	0.204902	BS	6	2002	15379	Not tested	25.79467336	-8.304832459	2.043944125
1231	511	543	1	0.137412	BS	3	1999	15380	Not tested	22.24309593	-5.462405754	2.242840568
1232	1031	1151	1	0.0240879	BS	1	1995	15381	Not tested	18.56863296	-5.448511352	1.140922914
1233	1050	1170	1	0	NA	0	1900	770	Not tested	3.314197282	3.468397329	-1.00327741
1234	315	1183	1	0.203186	BS	4	1995	15382	Not tested	17.90305637	-4.925768895	0.981995457
1235	742	824	1	0.0556256	BS	0	2000	15325	Not tested	20.77582261	-7.281394999	1.501679652
1236	703	784	1	0.0930786	BS	2	1999	15383	Not tested	19.32658951	-6.717400009	1.3630533
1237	1023	1103	1	0.0954286	BS	2	2005	15384	Not tested	24.0085485	-8.298959596	1.849462188
1238	1028	921	1	0.0652996	BS	1	2002	15385	Not tested	19.59372576	-5.960781335	1.407850212
1239	610	1154	1	0.0116736	NA	1	1900	771	Not tested	11.20444869	0.241160025	0.9385309
1240	511	1135	1	0.136164	BS	5	1999	15386	Not tested	22.77685615	-6.09529651	1.848161345
1241	1027	1107	1	0.0163428	BS	0	1900	772	Not tested	0.121055375	5.432742936	-0.289694305
1242	1060	1153	1	0	NA	0	1900	773	Not tested	2.140701854	3.428426923	-0.946753497
1243	515	984	1	0	NA	0	1900	774	Not tested	-1.76356595	6.386073401	-1.917909432
1244	1040	1168	1	0	BS	0	2003	15387	Not tested	3.99182237	4.698171219	-1.820527739
1245	1051	1141	1	0.0638371	BS	5	1996	15388	Not tested	15.49295794	-2.900030699	0.550417299
1246	865	1189	1	0	NA	0	1900	775	Not tested	-7.273025111	0.29356499	3.665162047
1247	0	0	1	0	NA	0	1900	776	Not tested	1.532153498	2.980189793	-0.98503662
1248	852	1101	1	0.00173489	BS	0	1900	777	Not tested	1.022050069	6.514516582	-0.805265241
1249	864	1132	1	0	NA	0	1900	778	Not tested	1.721043885	3.696200711	-0.945206325
1250	1042	1128	1	0.0242504	BS	2	2001	15389	Not tested	20.78326168	-6.535647594	1.541787289
1251	595	1102	1	0	NA	0	1900	779	Not tested	0.128828628	2.963156322	-2.082734113
1252	875	1116	1	0.0867455	BS	1	2002	15390	Not tested	21.40413048	-7.814879812	1.335263606
1253	1025	1106	1	0.142418	BS	7	1994	15391	Not tested	8.409868672	0.726548717	-0.300703799
1254	1066	1108	1	0	NA	0	1900	780	Not tested	0.447278518	5.760418488	-1.321071215
1255	0	0	1	0	NA	0	1900	781	Not tested	2.292039206	3.366558096	-1.053974496
1256	864	1132	1	0	NA	0	1900	782	Not tested	2.070051676	3.614964231	-1.053731403
1257	1084	1212	1	0	BS	0	1900	783	Not tested	1.044011344	6.237457874	-0.821253077
1258	718	658	1	0.000396729	NA	0	1900	784	Not tested	4.580889866	2.757675904	-0.376917849
1259	519	571	1	0	NA	0	1900	785	Not tested	2.385405286	2.408343815	-1.113520727
1260	0	0	1	0	NA	0	1900	786	Not tested	1.608068336	2.929951679	-1.475392282
1261	515	656	1	0	NA	0	1900	787	Not tested	-1.605262678	5.926209781	-1.147542722
1262	0	0	1	0	NA	0	1900	788	Not tested	2.335458569	3.353703302	-1.043539976
1263	1077	1186	1	0	NA	0	1900	789	Not tested	1.817162168	2.760703443	-1.738506862
1264	721	1172	1	0	NA	0	1900	790	Not tested	3.209976024	4.062562433	-1.305994128
1265	0	0	1	0	NA	0	1900	791	Not tested	2.207546551	3.422725776	-0.925704785
1266	716	1136	1	0.00203687	NA	2	1900	792	Not tested	8.600055029	1.249082423	-0.557304055
1267	279	1176	1	0	NA	1	1900	793	Not tested	4.244719839	2.397800862	-0.790006101
1268	1039	1173	1	0.0336426	NA	0	1900	794	Not tested	-6.484889322	5.10020402	3.172327548
1269	721	1164	1	0	NA	0	1900	795	Not tested	3.45517073	3.955194757	-1.325467494
1270	709	1157	1	0.125057	NA	0	1900	796	Not tested	-2.630881118	3.182957211	-4.471812985
1271	515	764	1	0.00291839	BS	0	1900	797	Not tested	3.870890429	7.092516176	0.624255979
1272	365	547	1	0	NA	0	1900	798	Not tested	2.834241923	4.130417336	-0.993190396
1273	1061	1158	1	0	NA	0	1900	799	Not tested	2.63463174	3.135882772	-0.891315071
1274	866	926	1	0.0095704	NA	0	1900	800	Not tested	2.040252163	2.978466672	0.577561402
1275	1083	992	1	0	NA	0	1900	801	Not tested	2.485608288	3.496931006	-1.156805602
1276	1098	1222	1	0	NA	0	1900	802	Not tested	2.277499313	3.484015281	-1.091640396
1277	852	1101	1	0.00173489	NA	0	1900	803	Not tested	1.119886242	5.327889202	-0.666163588
1278	0	0	1	0	NA	0	1900	804	Not tested	2.005926975	3.090174048	-1.351527781
1279	1041	1126	1	0	NA	0	1900	805	Not tested	2.06421394	5.887278418	-1.600820721
1280	881	1167	1	0.0324448	NA	0	1900	806	Not tested	-0.377792214	6.752957561	-0.929091818
1281	0	0	1	0	NA	0	1900	807	Not tested	2.246047933	3.428851039	-1.043260077
1282	0	0	1	0	NA	0	1900	808	Not tested	2.239000291	3.344062195	-1.010233237
1283	1036	1160	1	0.0324133	NA	0	1900	809	Not tested	-0.002283013	7.382280147	-1.468065179
1284	370	1137	1	0.159882	BS	6	1989	15392	Not tested	7.858118347	1.300166984	-0.435888163
1285	0	0	1	0	NA	0	1900	810	Not tested	2.348641076	3.818397032	-1.197825334
1286	904	981	1	0	NA	0	1900	811	Not tested	-0.632133302	4.033919911	-0.784065225
1287	1022	1110	1	0	NA	0	1900	812	Not tested	-1.342458056	2.64366485	-4.506170069
1288	0	0	1	0	NA	0	1900	813	Not tested	2.130375318	3.319674965	-0.888527619
1289	608	1181	1	0	NA	0	1900	814	Not tested	3.199311317	2.639914534	-0.650970779
1290	228	480	1	0.125977	BS	2	1991	15236	Not tested	19.36581498	-6.89425784	1.273960141
1291	0	0	1	0	NA	0	1900	815	Not tested	2.310782701	3.52254687	-0.972996415
1292	428	1207	1	0	NA	0	1900	816	Not tested	1.225574435	5.673403342	-1.132801032
1293	517	634	1	0	NA	0	1900	817	Not tested	0.98621084	5.304034052	-0.83720579
1294	1093	1210	1	0.125	NA	0	1900	818	Not tested	2.522862727	3.594651608	-1.122908208
1295	894	1159	1	0	NA	0	1900	819	Not tested	2.777954547	3.361759901	-1.029118337
1296	1028	1109	1	0.0720337	BS	2	2004	15393	Not tested	22.70302824	-8.017875344	1.750311569
1297	867	1204	1	0.0044204	BS	0	1900	820	Not tested	-0.548985249	4.284436947	-1.820607837
1298	0	0	1	0	NA	0	1900	821	Not tested	2.176816599	3.337800567	-1.014313862
1299	520	1199	1	0.355942	BS	2	1997	15394	Not tested	20.84421262	-5.676064771	1.343942456
1300	0	0	1	0	BS	0	1900	822	Not tested	2.288784795	3.369180851	-1.039538434
1301	0	0	1	0	NA	0	1900	823	Not tested	2.315003987	3.40674942	-1.061115554
1302	0	0	1	0	NA	0	1900	824	Not tested	2.066222019	3.480744864	-1.338019298
1303	0	0	1	0	NA	0	1900	825	Not tested	2.396015934	3.36649722	-1.074530272
1304	1086	1219	1	0	NA	0	1900	826	Not tested	2.419083925	3.463715297	-1.083022367
1305	1062	1121	1	0	NA	0	1900	827	Not tested	2.408638987	3.434418231	-1.065902693
1306	0	0	1	0	NA	0	1900	828	Not tested	2.271329843	3.370634414	-1.028589948
1307	1046	1134	1	0.0625	NA	0	1900	829	Not tested	3.360867473	2.864140231	-0.907571781
1308	0	0	1	0	NA	0	1900	830	Not tested	2.30037301	3.352386344	-1.040716605
1309	1069	1214	1	0	NA	0	1900	831	Not tested	1.532495951	3.038327341	-1.508404594
1310	1049	1140	1	0	NA	0	1900	832	Not tested	2.465519616	3.515825358	-1.089717299
1311	1074	1113	1	0	NA	0	1900	833	Not tested	2.420248775	3.371722254	-1.074901738
1312	608	1146	1	0	BS	0	1900	834	Not tested	0.005954576	3.189535014	-1.538261376
1313	0	0	1	0	NA	0	1900	835	Not tested	2.333428454	3.378070753	-1.067964253
1314	443	486	1	0	NA	0	1900	836	Not tested	2.280220894	4.106696404	-1.291608866
1315	902	1175	1	0.25	NA	0	1900	837	Not tested	2.155927891	4.156988861	-1.421458245
1316	0	0	1	0	BS	0	1900	838	Not tested	1.13658251	2.829686981	-1.628104856
1317	1053	1143	1	0	NA	0	1900	839	Not tested	2.000437641	3.562978248	-0.978173208
1318	1081	1192	1	0	NA	0	1900	840	Not tested	-3.558901017	1.332027326	2.632942539
1319	0	0	1	0	NA	0	1900	841	Not tested	2.297966813	3.614477729	-0.997669403
1320	0	0	1	0	NA	0	1900	842	Not tested	2.30037311	3.352386719	-1.040715726
1321	1079	1190	1	0	NA	0	1900	843	Not tested	2.29322676	3.448274555	-1.07844131
1322	0	0	1	0	NA	0	1900	844	Not tested	2.086219064	3.412055994	-0.924520026
1323	0	0	1	0	NA	0	1900	845	Not tested	2.277980794	3.367683794	-1.044252494
1324	0	0	1	0	NA	0	1900	846	Not tested	2.271763423	3.437805155	-1.085810992
1325	1100	1226	1	0	NA	0	1900	847	Not tested	2.38052175	3.324442236	-1.03757372
1326	0	0	1	0	BS	0	1900	848	Not tested	1.142919044	2.903776214	-2.534711192
1327	0	0	1	0	NA	0	1900	849	Not tested	2.305606145	3.35521695	-1.045589665
1328	0	0	1	0	NA	0	1900	850	Not tested	2.268860968	3.525094117	-0.986523232
1329	0	0	1	0	NA	0	1900	851	Not tested	2.300373252	3.352386982	-1.040715909
1330	0	0	1	0	NA	0	1900	852	Not tested	2.205750785	3.341897702	-1.060226184
1331	0	0	1	0	NA	0	1900	853	Not tested	2.05462838	3.321444571	-0.567315888
1332	1075	1217	1	0.03125	NBS	0	2009	15395	Not tested	-1.139858208	4.571571859	0.232945442
1333	0	0	1	0	NA	0	1900	854	Not tested	2.239737132	3.346493172	-1.105001169
1334	0	0	1	0	NA	0	1900	855	Not tested	2.335459976	3.354218861	-1.043739112
1335	0	0	1	0	NA	0	1900	856	Not tested	2.183197328	3.30539602	-1.006770701
1336	0	0	1	0	NA	0	1900	857	Not tested	1.757386239	3.431432394	-1.239646555
1337	0	0	1	0	NA	0	1900	858	Not tested	2.290681421	3.365732584	-1.044867096
1338	0	0	1	0	NA	0	1900	859	Not tested	2.296110722	3.38253511	-1.052898859
1339	0	0	1	0	NA	0	1900	860	Not tested	2.316364443	3.363965967	-1.054284702
1340	1099	1223	1	0	NA	0	1900	861	Not tested	2.380504049	3.324456115	-1.037583634
1341	0	0	1	0	NA	0	1900	862	Not tested	2.015380349	3.172450605	-1.126335661
1342	0	0	1	0	NA	0	1900	863	Not tested	2.300373327	3.352387701	-1.040717821
1343	0	0	1	0	NA	0	1900	864	Not tested	2.290077516	3.512245862	-1.005646737
1344	0	0	1	0	NA	0	1900	865	Not tested	2.411073591	3.36521236	-1.057424998
1345	508	837	1	0	NA	0	1900	866	Not tested	2.290169445	4.624411303	-1.476381121
1346	1080	1191	1	0	NA	0	1900	867	Not tested	2.334358796	3.3817291	-1.06912531
1347	0	0	1	0	NA	0	1900	868	Not tested	2.28899705	3.387013545	-1.053973765
1348	0	0	1	0	NA	0	1900	869	Not tested	2.215538506	3.341178413	-1.055314091
1349	1057	652	2	0.0162224	NA	0	1900	870	Not tested	1.76088887	5.327185199	-0.967863887
1350	859	1156	2	0.0861936	BS	3	1999	15396	Not tested	19.89140107	-6.821230038	1.373898374
1351	191	1124	2	0.0462646	BS	6	1991	15397	Not tested	16.00217402	-2.596811309	0.596299386
1352	596	640	2	0.0712799	BS	2	1999	15289	Not tested	19.17877494	-6.166471322	1.418528021
1353	593	1112	2	0.0363122	BS	2	1999	15398	Not tested	19.32089706	-6.284934477	1.259684766
1354	1055	1216	2	0.145324	BS	0	1998	15399	Not tested	20.75485933	-7.817007763	1.412638101
1355	1020	1152	2	0.131126	BS	0	2004	15400	Not tested	21.07715179	-7.200709822	1.607608753
1356	708	818	2	0.161957	BS	7	1994	15336	Not tested	18.93050307	-4.405506638	1.119301428
1357	1051	1141	2	0.0638371	BS	5	1996	15388	Not tested	15.2519854	-2.82323508	0.537765382
1358	709	1194	2	0	NA	0	1900	871	Not tested	0.424105273	3.294162179	-2.505987056
1359	1078	1224	2	0	NA	0	1900	872	Not tested	4.109821836	4.517910971	-1.789129252
1360	1055	1177	2	0.0834895	BS	1	2002	15401	Not tested	19.85518568	-6.873479591	1.407941006
1361	1048	788	2	0	NA	0	1900	873	Not tested	3.071980739	3.851860758	-1.211521681
1362	0	0	2	0	NA	0	1900	874	Not tested	1.538252302	2.961815599	-0.961414829
1363	593	1130	2	0.0954056	BS	2	1998	15402	Not tested	21.62830468	-7.982114349	1.613156856
1364	428	1200	2	0	NA	0	1900	875	Not tested	1.060422432	5.424427195	-1.057893805
1365	509	661	2	0.0098877	BS	8	1994	15403	Not tested	12.427917	-1.422577227	0.249784366
1366	888	975	2	0	BS	0	1900	876	Not tested	5.222754817	3.663765544	0.830349459
1367	596	640	2	0.0712799	BS	2	2001	15404	Not tested	19.8440882	-6.57515208	1.553412241
1368	164	488	2	0.0625	BS	6	1992	15218	Not tested	19.4173896	-5.037364653	1.19420159
1369	707	946	2	0.0383244	BS	4	2000	15348	Not tested	22.68767816	-7.119696738	1.650946789
1370	881	1218	2	0	NA	0	1900	877	Not tested	0.359760222	7.101540059	-1.257601852
1371	0	0	2	0	NA	0	1900	878	Not tested	3.068026879	3.76407097	-1.124416481
1372	1068	1171	2	0	NBS	0	1900	879	Not tested	-0.393005715	5.690227311	-1.148661101
1373	0	0	2	0	NA	0	1900	880	Not tested	2.307665018	3.364402065	-1.045819171
1374	715	775	2	0.0776119	BS	5	1994	15333	Not tested	17.63397711	-3.718656015	0.890174226
1375	1025	798	2	0.0136948	BS	4	1995	15405	Not tested	13.28192402	-2.280882433	0.266634683
1376	1054	1179	2	0.150384	BS	7	1998	15406	Not tested	20.26081729	-4.617552642	1.157753459
1377	1067	1115	2	0.00292969	BS	1	1995	15407	Not tested	12.7274624	-1.509626216	0.32898014
1378	1047	651	2	0	NA	0	1900	881	Not tested	-2.387234113	1.334342141	-0.566691708
1379	1034	1123	2	0.03125	NA	0	1900	882	Not tested	2.537807535	4.973178145	-1.713371523
1380	0	0	2	0	NA	0	1900	883	Not tested	1.844033177	3.198355252	-0.827712315
1381	1088	1201	2	0	NA	0	1900	884	Not tested	1.608776407	2.933823241	-1.475853348
1382	0	0	2	0	NA	0	1900	885	Not tested	2.335458594	3.353703072	-1.043540284
1383	0	0	2	0	NA	0	1900	886	Not tested	2.140405969	3.421301299	-1.021634339
1384	515	1205	2	0	BS	0	1900	887	Not tested	-0.578564941	6.28297689	-1.06954669
1385	905	1213	2	0.125	NA	0	1900	888	Not tested	0.424045088	5.626658257	-0.377055135
1386	715	775	2	0.0776119	BS	5	1994	15333	Not tested	17.65910383	-3.766477848	0.893098002
1387	1044	1187	2	0	NA	0	1900	889	Not tested	2.219086389	3.605629101	-0.789834464
1388	0	0	2	0	NA	0	1900	890	Not tested	2.226387441	3.460324718	-1.107306357
1389	1063	1161	2	0	NA	0	1900	891	Not tested	0.180157176	4.73799507	-1.035176154
1390	1033	1120	2	0.0011963	NA	0	1900	892	Not tested	2.157041991	5.330545521	0.054062577
1391	707	1104	2	0.0607567	BS	4	1998	15408	Not tested	20.55675116	-5.668252023	1.324801022
1392	267	928	2	0.171371	BS	0	1995	15409	Not tested	20.67033498	-7.761323894	1.413804528
1393	614	1166	2	0.125	NA	0	1900	893	Not tested	2.340902884	2.735729405	-1.235757298
1394	593	1148	2	0.202858	BS	2	1997	15410	Not tested	22.80499132	-9.143095553	1.741273479
1395	228	468	2	0.0315552	BS	3	1992	15247	Not tested	19.95557663	-6.473901393	1.253163712
1396	0	0	2	0	NA	0	1900	894	Not tested	2.30913546	3.524642873	-1.028148644
1397	0	0	2	0	NA	0	1900	895	Not tested	2.296672322	3.369369116	-1.045826648
1398	130	388	2	0	BS	4	1989	15193	Not tested	5.088243648	1.852699804	-0.627134061
1399	718	1208	2	0	NA	0	1900	896	Not tested	3.813363037	0.599880855	-2.466900393
1400	0	0	2	0	NA	0	1900	897	Not tested	2.275082384	3.447344681	-1.086362024
1401	1029	1111	2	0	NA	0	1900	898	Not tested	1.435031219	3.02920624	-1.12493736
1402	516	577	2	0.00824738	BS	6	1996	15250	Not tested	16.39702877	-4.138031266	0.901747859
1403	0	0	2	0	NA	0	1900	899	Not tested	2.005926992	3.090174015	-1.351527645
1404	1024	1105	2	0.109972	NA	0	1900	900	Not tested	0.843360514	5.74601182	-0.920688951
1405	1021	1119	2	0.11139	BS	2	2003	15411	Not tested	25.93959606	-9.53176476	2.202839498
1406	0	0	2	0	NA	0	1900	901	Not tested	2.28413526	3.357035214	-1.038981707
1407	1033	1120	2	0.0011963	BS	0	1900	902	Not tested	2.292842101	5.239291972	0.266158946
1408	739	1163	2	0	BS	0	1900	903	Not tested	2.201521406	3.958497302	-1.268569981
1409	0	0	2	0	BS	0	1900	904	Not tested	1.715379705	2.931017889	-0.99225328
1410	528	1145	2	0	NA	0	1900	905	Not tested	1.925184737	3.508767903	-0.860133692
1411	0	0	2	0	NA	0	1900	906	Not tested	2.239000349	3.344062363	-1.010233303
1412	713	1131	2	0	BS	0	1900	907	Not tested	0.951240883	6.596002071	-1.419077421
1413	873	1138	2	0.136993	BS	3	1997	15412	Not tested	19.63772337	-5.260091402	1.226396485
1414	273	1117	2	0.0417175	BS	4	1990	15413	Not tested	6.284308996	2.047452223	-0.551695255
1415	1095	418	2	0	NA	0	1900	908	Not tested	2.165538996	3.806037007	-1.206883983
1416	0	0	2	0	NA	0	1900	909	Not tested	3.068945787	3.636265033	-1.26389907
1417	886	649	2	0.0248413	BS	3	1992	15414	Not tested	11.7325872	-1.679845883	0.245204082
1418	0	0	2	0	NA	0	1900	910	Not tested	2.348811652	3.814366743	-1.200092611
1419	0	0	2	0	NA	0	1900	911	Not tested	2.312389562	3.370225129	-1.048096353
1420	1030	1150	2	0	NA	0	1900	912	Not tested	-0.059315931	3.454506651	-0.645059453
1421	1035	1133	2	0	NA	0	1900	913	Not tested	-1.019226423	2.563078503	-3.635852508
1422	1056	1144	2	0	NA	0	1900	914	Not tested	3.3029326	3.672876584	-1.210958902
1423	714	462	2	0	NA	0	1900	915	Not tested	2.848743546	3.753313785	-1.231438736
1424	1073	1180	2	0	NA	0	1900	916	Not tested	2.309896761	3.433632081	-1.026841127
1425	511	768	2	0.137412	BS	5	1997	15415	Not tested	22.96875298	-6.158280109	2.010921451
1426	856	935	2	0.158752	BS	5	1995	15353	Not tested	20.37545841	-4.731714933	1.193720419
1427	699	1155	2	0	NA	0	1900	917	Not tested	5.047114018	2.467103451	0.585600881
1428	1058	1147	2	0	NA	0	1900	918	Not tested	3.159173458	3.349795079	-1.069185217
1429	1090	1203	2	0	NA	0	1900	919	Not tested	-6.856946023	-0.609071051	3.20287501
1430	1037	1125	2	0	NA	0	1900	920	Not tested	-0.995693911	2.377579312	-3.78895317
1431	873	544	2	0.174423	BS	1	1996	15367	Not tested	20.43442974	-5.419959415	1.307778996
1432	1082	1225	2	0	NA	0	1900	921	Not tested	2.06444321	4.69610405	-1.298692886
1433	853	918	2	0.148254	BS	0	2002	15374	Not tested	20.55397119	-7.300107954	1.395846167
1434	1052	1142	2	0	NA	0	1900	922	Not tested	-3.122572578	1.429584301	1.217979432
1435	0	0	2	0	NA	0	1900	923	Not tested	2.316362669	3.363958326	-1.05430405
1436	1043	1129	2	0	NA	0	1900	924	Not tested	0.970288213	4.04909844	-1.401937437
1437	1021	1139	2	0.0633437	BS	1	2002	15416	Not tested	24.45796396	-8.730839462	1.877859617
1438	1032	631	2	0.0393286	BS	3	1999	15417	Not tested	21.85670563	-6.788657828	1.504400012
1439	1070	1197	2	0	NA	0	1900	925	Not tested	2.227257446	3.352517087	-1.128956953
1440	0	0	2	0	NA	0	1900	926	Not tested	0.32418709	2.798720366	0.33033728
1441	0	0	2	0	NA	0	1900	927	Not tested	2.80066008	3.580016815	-1.18159507
1442	507	1148	2	0.215836	BS	0	1994	15418	Not tested	22.21244701	-8.768179926	1.669745991
1443	1085	1195	2	0	NA	0	1900	928	Not tested	2.353913215	3.397664493	-1.056139071
1444	0	0	2	0	NA	0	1900	929	Not tested	2.279853903	3.384567436	-1.042991261
1445	715	1127	2	0.0245094	BS	3	1994	15419	Not tested	14.72941326	-2.783020807	0.578068498
1446	1096	1220	2	0.0625	NA	0	1900	930	Not tested	2.777675869	3.396437831	-1.03619754
1447	0	0	2	0	NA	0	1900	931	Not tested	2.359409349	3.405359729	-1.053723899
1448	1091	1174	2	0	NA	0	1900	932	Not tested	2.329732265	3.420892252	-1.060053825
1449	0	0	2	0	NA	0	1900	933	Not tested	2.176816593	3.337800384	-1.014313695
1450	0	0	2	0	NA	0	1900	934	Not tested	2.288784803	3.369180644	-1.039538167
1451	0	0	2	0	NA	0	1900	935	Not tested	2.389225299	3.32348886	-1.046864249
1452	0	0	2	0	BS	0	1900	936	Not tested	-0.296498378	1.811507974	-3.904722455
1453	1086	1198	2	0	NA	0	1900	937	Not tested	2.379356803	3.465754131	-1.066892885
1454	0	0	2	0	NA	0	1900	938	Not tested	1.724541457	2.817703683	-1.087178077
1455	0	0	2	0	NA	0	1900	939	Not tested	2.21903442	3.373383607	-1.006176952
1456	379	1211	2	0	NA	0	1900	940	Not tested	2.279003636	3.392557929	-1.149668023
1457	0	0	2	0	NA	0	1900	941	Not tested	2.284439456	3.358572928	-1.039237151
1458	0	0	2	0	NA	0	1900	942	Not tested	2.087125217	3.361193851	-0.866294069
1459	0	0	2	0	NA	0	1900	943	Not tested	2.287294581	3.382803576	-1.049900241
1460	0	0	2	0	NA	0	1900	944	Not tested	2.300373024	3.352386504	-1.040715971
1461	1089	1202	2	0	NA	0	1900	945	Not tested	1.534762983	3.034462965	-1.510214887
1462	0	0	2	0	NA	0	1900	946	Not tested	2.384254652	3.407013203	-1.056890779
1463	721	1182	2	0	NA	0	1900	947	Not tested	3.130042023	3.961579453	-1.298289427
1464	0	0	2	0	NA	0	1900	948	Not tested	2.337843343	3.35900804	-1.043730499
1465	0	0	2	0	NA	0	1900	949	Not tested	2.333428378	3.378070532	-1.067964015
1466	0	0	2	0	NA	0	1900	950	Not tested	2.304251157	3.520941109	-0.972496434
1467	0	0	2	0	NA	0	1900	951	Not tested	2.205756005	3.342016211	-1.060289722
1468	1026	1188	2	0.0311876	BS	0	1900	952	Not tested	3.653926929	5.150623365	-0.060165887
1469	0	0	2	0	NA	0	1900	953	Not tested	2.262094471	3.460691575	-1.095504983
1470	876	956	2	0	NA	0	1900	954	Not tested	0.326937661	2.679247317	-1.583749585
1471	0	0	2	0	NA	0	1900	955	Not tested	1.999550554	3.413939581	-1.026590957
1472	1065	1129	2	0	NA	0	1900	956	Not tested	2.125977845	2.926069661	-1.832472536
1473	0	0	2	0	NA	0	1900	957	Not tested	3.029175327	3.618213238	-1.251176642
1474	0	0	2	0	NA	0	1900	958	Not tested	2.297966905	3.614477593	-0.997670184
1475	0	0	2	0	NA	0	1900	959	Not tested	2.315209557	3.399475967	-1.068176991
1476	0	0	2	0	NA	0	1900	960	Not tested	2.372428912	3.496454927	-1.088125217
1477	0	0	2	0	NA	0	1900	961	Not tested	2.265410993	3.476524656	-1.093006568
1478	0	0	2	0	NA	0	1900	962	Not tested	1.563707173	2.925651215	-0.972196085
1479	0	0	2	0	NA	0	1900	963	Not tested	2.231139649	3.599993577	-1.265726524
1480	1064	1165	2	0	NA	0	1900	964	Not tested	2.380553407	3.324412003	-1.03752404
1481	0	0	2	0	NA	0	1900	965	Not tested	2.300373144	3.352386467	-1.0407157
1482	1092	1209	2	0	NA	0	1900	966	Not tested	1.944710695	3.487848243	-0.956980764
1483	1097	1221	2	0	NA	0	1900	967	Not tested	2.293226822	3.448274478	-1.078441408
1484	0	0	2	0	NA	0	1900	968	Not tested	2.303034623	3.342744048	-1.035048101
1485	1094	1215	2	0	NA	0	1900	969	Not tested	2.328961199	3.84537239	-1.225455051
1486	699	1162	2	0.0881725	BS	0	1900	970	Not tested	6.701981828	2.646282091	1.406296387
1487	273	1184	2	0.174313	BS	7	1991	15420	Not tested	8.386141028	1.166362506	-0.286322979
1488	0	0	2	0	NA	0	1900	971	Not tested	2.298247913	3.630384377	-0.995235549
1489	0	0	2	0	NA	0	1900	972	Not tested	2.277980864	3.367684131	-1.044253435
1490	1038	1169	2	0	NA	0	1900	973	Not tested	2.654990216	3.407287238	-1.012501674
1491	0	0	2	0	NA	0	1900	974	Not tested	2.289847232	3.511482408	-1.005548911
1492	0	0	2	0	BS	0	1900	975	Not tested	1.835800216	3.2171827	-1.684457662
1493	0	0	2	0	BS	0	1900	976	Not tested	1.14291903	2.903775975	-2.534711358
1494	0	0	2	0	NA	0	1900	977	Not tested	2.268861051	3.525094228	-0.986523651
1495	0	0	2	0	NA	0	1900	978	Not tested	2.369186278	3.418638876	-1.058105479
1496	903	1206	2	0	BS	0	1900	979	Not tested	1.474113836	2.782474136	-1.800408876
1497	0	0	2	0	NA	0	1900	980	Not tested	2.300373344	3.352387405	-1.04071634
1498	0	0	2	0	NA	0	1900	981	Not tested	2.205750774	3.341897558	-1.060225821
1499	0	0	2	0	NA	0	1900	982	Not tested	2.038134355	3.059800045	-1.34574687
1500	1045	1118	2	0.225032	BS	4	2003	15421	Not tested	21.9776696	-5.776523528	1.692828558
1501	0	0	2	0	NA	0	1900	983	Not tested	2.054628351	3.321444588	-0.567315946
1502	0	0	2	0	NA	0	1900	984	Not tested	0.388235814	2.771139564	0.299177307
1503	0	0	2	0	NA	0	1900	985	Not tested	2.239737086	3.346492396	-1.105001052
1504	0	0	2	0	NA	0	1900	986	Not tested	1.728691478	2.899794664	-0.994650211
1505	0	0	2	0	NA	0	1900	987	Not tested	2.275695037	3.354000286	-1.043716889
1506	0	0	2	0	NA	0	1900	988	Not tested	2.433907236	3.392133651	-1.058969845
1507	0	0	2	0	NA	0	1900	989	Not tested	2.335459975	3.354218576	-1.043739167
1508	1076	1185	2	0	NA	0	1900	990	Not tested	2.404352842	3.308156839	-1.012629131
1509	0	0	2	0	NA	0	1900	991	Not tested	2.183197307	3.305396012	-1.006770181
1510	0	0	2	0	NA	0	1900	992	Not tested	2.290681356	3.365732478	-1.044866543
1511	0	0	2	0	NA	0	1900	993	Not tested	2.296110661	3.382535054	-1.05289899
1512	0	0	2	0	NA	0	1900	994	Not tested	2.316364506	3.363966404	-1.054284755
1513	1071	962	2	0	NA	0	1900	995	Not tested	2.330437173	3.403645288	-1.056462467
1514	863	1193	2	0	NA	0	1900	996	Not tested	2.276410587	3.886614028	-1.147427735
1515	0	0	2	0	NA	0	1900	997	Not tested	2.240580359	3.345739742	-1.021339918
1516	1072	1178	2	0	NA	0	1900	998	Not tested	2.380504367	3.324456838	-1.037585102
1517	531	665	2	0	NA	0	1900	999	Not tested	2.133135062	3.746834935	-0.983529816
1518	0	0	2	0	NA	0	1900	1000	Not tested	2.015380448	3.172450874	-1.126335724
1519	0	0	2	0	NA	0	1900	1001	Not tested	2.300373333	3.352387663	-1.040718205
1520	0	0	2	0	NA	0	1900	1002	Not tested	2.290077511	3.512245646	-1.005646795
1521	0	0	2	0	NA	0	1900	1003	Not tested	2.411073537	3.365212222	-1.057424975
1522	0	0	2	0	NA	0	1900	1004	Not tested	2.271400361	3.436328487	-1.085351619
1523	0	0	2	0	NA	0	1900	1005	Not tested	2.284392785	3.420702818	-1.035479614
1524	615	1196	2	0	NA	0	1900	1006	Not tested	1.695913066	3.777426206	-0.816748604
1525	1059	1149	2	0	NA	0	1900	1007	Not tested	2.335004541	3.383467505	-1.069656185
1526	515	802	2	0.0648896	NA	0	1900	1008	Not tested	-0.299496776	6.519692477	-0.992749386
1527	1023	1139	1	0.0782283	BS	2	2003	15422	Not tested	24.75447366	-8.7071216	1.463423031
1528	1321	1483	1	0	NA	0	1900	1009	Not tested	2.303754535	3.546611756	-1.117373297
1529	1296	1405	1	0.124128	BS	0	2005	15423	Not tested	25.01256924	-9.309077938	2.059473884
1530	1283	1412	1	0.0354004	BS	0	2008	15424	Not tested	0.876594954	7.912651534	-1.89535425
1531	1273	1443	1	0	NA	0	1900	1010	Not tested	2.593648754	3.307559375	-0.965121764
1532	699	761	1	0.0014592	BS	0	1900	1011	Not tested	2.619899599	4.828695153	0.822983802
1533	1228	1428	1	0	NA	0	1900	1012	Not tested	4.384350306	3.041679678	-1.03550192
1534	0	0	1	0	NA	0	1900	1013	Not tested	2.301554911	3.349055718	-1.039847381
1535	1232	1350	1	0.0807331	BS	1	2003	15425	Not tested	20.06975867	-6.658418535	1.369889491
1536	1257	1468	1	0.0316729	BS	0	1900	1014	Not tested	2.188318797	7.059866991	-0.219773889
1537	1253	1375	1	0.178424	BS	3	1997	15426	Not tested	11.03972754	-0.90850983	0.031635521
1538	1021	1103	1	0.151931	BS	1	2003	15427	Not tested	25.31262381	-9.591532521	2.213712076
1539	1054	1179	1	0.150384	BS	7	1998	15406	Not tested	20.56645088	-4.68100809	1.164534885
1540	608	664	1	0	BS	0	1900	1015	Not tested	1.097211424	4.1500701	-1.111956917
1541	902	1175	1	0.25	NA	0	1900	1016	Not tested	2.132326699	4.24575297	-1.57945659
1542	1290	1442	1	0.162064	BS	2	1998	15428	Not tested	21.56196827	-8.263377576	1.589632411
1543	877	1360	1	0.147902	BS	1	2004	15429	Not tested	19.60967614	-6.433024475	1.424889913
1544	428	819	1	0	NA	0	1900	1017	Not tested	1.244664326	5.920435144	-1.155278382
1545	856	1351	1	0.105743	BS	8	1994	15430	Not tested	17.54184704	-2.97132784	0.647385113
1546	1347	402	1	0	NA	0	1900	1018	Not tested	2.278223471	3.544121938	-1.10376548
1547	0	0	1	0	NA	0	1900	1019	Not tested	2.322743989	3.558791052	-0.999694976
1548	1282	1411	1	0	NA	0	1900	1020	Not tested	2.195782773	3.340206361	-0.981571827
1549	507	1417	1	0.0463219	BS	0	1995	15431	Not tested	17.81871162	-5.799750062	1.124798066
1550	1310	1463	1	0	NA	0	1900	1021	Not tested	2.98052174	3.904468949	-1.244146096
1551	1244	1359	1	0.0117188	BS	2	2005	15432	Not tested	4.155140866	4.984667914	-2.080919181
1552	718	1385	1	0	NA	0	1900	1022	Not tested	4.064929409	2.774961864	0.828029951
1553	506	1476	1	0	NA	0	1900	1023	Not tested	2.568750319	3.715097796	-1.166233903
1554	504	330	1	0	NA	0	1900	1024	Not tested	2.023894065	3.814911342	-1.053918025
1555	1023	1139	1	0.0782283	BS	2	2003	15422	Not tested	23.66925168	-7.658892478	1.566113517
1556	428	1517	1	0	NA	0	1900	1025	Not tested	1.05912883	5.669654816	-0.939034774
1557	1326	1493	1	0	BS	0	1900	1026	Not tested	0.003917901	2.459936383	-4.029516858
1558	901	984	1	0	BS	0	1900	1027	Not tested	4.506799835	0.809140746	-1.954046376
1559	1301	1513	1	0	NA	0	1900	1028	Not tested	2.330249204	3.421797306	-1.063633542
1560	699	761	1	0.0014592	BS	0	1900	1029	Not tested	2.494755095	4.560798651	0.748020979
1561	597	1487	1	0.0573025	BS	7	1993	15433	Not tested	15.98232029	-2.557811693	0.682226612
1562	708	1374	1	0.110064	BS	5	1998	15434	Not tested	19.08323248	-4.348724599	1.10296446
1563	606	806	1	0	NA	0	1900	1030	Not tested	-0.915669551	6.378655236	-1.10978206
1564	1227	1452	1	0	NA	0	1900	1031	Not tested	-1.109596289	-0.528429747	-6.496793478
1565	1020	918	1	0.119606	BS	0	2004	15435	Not tested	21.8667299	-7.690092778	1.722403937
1566	0	0	1	0	NA	0	1900	1032	Not tested	2.193810546	3.344473554	-0.875133541
1567	0	0	1	0	NA	0	1900	1033	Not tested	2.284289548	3.357123339	-1.03916399
1568	1036	1372	1	0.041389	NA	0	1900	1034	Not tested	-1.028431191	6.195345249	-1.319654416
1569	1295	1446	1	0.101562	BS	0	1998	15436	Not tested	3.065047365	3.322379263	-1.021765
1570	0	0	1	0	NA	0	1900	1035	Not tested	2.295717796	3.351486025	-1.039301714
1571	876	1424	1	0	NA	0	1900	1036	Not tested	0.435770122	3.035339758	-1.293689259
1572	1249	1380	1	0	NA	0	1900	1037	Not tested	1.339911041	3.285637453	-0.672511851
1573	1245	1426	1	0.0834637	BS	4	1999	15437	Not tested	18.42962782	-3.965080947	0.893691202
1574	1336	1372	1	0	NA	0	1900	1038	Not tested	0.157462983	4.64413509	-1.394708413
1575	1246	1429	1	0	NA	0	1900	1039	Not tested	-16.20150173	-4.112522494	7.672123673
1576	0	0	1	0	NA	0	1900	1040	Not tested	2.288586281	3.36183021	-1.041694699
1577	713	1488	1	0	NA	0	1900	1041	Not tested	1.922795561	4.710726585	-0.956043967
1578	1240	1425	1	0.225694	BS	8	2000	15438	Not tested	23.02015702	-6.158010022	1.941865385
1579	1293	1444	1	0	NA	0	1900	1042	Not tested	1.630657132	4.380909448	-0.944165198
1580	716	1111	1	0.00203687	NA	2	1900	1043	Not tested	8.239072765	0.972818865	-0.350233787
1581	0	0	1	0	NA	0	1900	1044	Not tested	2.322604038	3.339861235	-1.028282602
1582	1242	1514	1	0	NA	0	1900	1045	Not tested	2.063706287	3.708592115	-0.954810768
1583	0	0	1	0	NA	0	1900	1046	Not tested	-2.817520551	-0.747756409	1.087672154
1584	0	0	1	0	BS	0	1900	1047	Not tested	2.322333024	3.372515728	-1.059512388
1585	1329	1497	1	0	NA	0	1900	1048	Not tested	2.318511885	3.356830991	-1.042499737
1586	703	1394	1	0.211643	BS	2	1998	15439	Not tested	21.12091598	-7.910421865	1.52910922
1587	1344	1521	1	0	NA	0	1900	1049	Not tested	2.539883896	3.382462174	-1.075893081
1588	1235	1352	1	0.173635	BS	0	2002	15440	Not tested	20.08339852	-6.78685627	1.484768352
1589	511	543	1	0.137412	BS	3	1998	15256	Not tested	21.80477451	-5.331173632	2.148123118
1590	0	0	1	0	NA	0	1900	1050	Not tested	2.299090771	3.36475492	-1.054508237
1591	0	0	1	0	NA	0	1900	1051	Not tested	2.286278987	3.360031496	-1.039184612
1592	1346	1525	1	0	NA	0	1900	1052	Not tested	2.386309606	3.414433629	-1.098937989
1593	1287	1421	1	0	NA	0	1900	1053	Not tested	-3.53227019	1.836624124	-6.589898458
1594	0	0	1	0	NA	0	1900	1054	Not tested	2.286124077	3.361902974	-1.040106688
1595	599	1416	1	0	NA	0	1900	1055	Not tested	3.927967389	3.950150701	-1.320232632
1596	1256	1526	1	0	NA	0	1900	1056	Not tested	0.784269176	5.047291466	-1.046283366
1597	0	0	1	0	NA	0	1900	1057	Not tested	2.135063615	3.573087167	-1.173456793
1598	722	1506	1	0	NA	0	1900	1058	Not tested	2.826548896	3.445607811	-0.715524282
1599	1307	1456	1	0	NA	0	1900	1059	Not tested	2.856978707	3.148962631	-1.029819453
1600	0	0	1	0	NA	0	1900	1060	Not tested	2.347183332	3.364001744	-1.037112311
1601	1327	1373	1	0	NA	0	1900	1061	Not tested	2.330005153	3.367089246	-1.052336036
1602	0	0	1	0	NA	0	1900	1062	Not tested	2.297556439	3.352424073	-1.040341452
1603	876	1393	1	0	BS	0	1900	1063	Not tested	0.55755655	2.701939772	-1.41127782
1604	1027	1486	1	0.0755239	BS	0	1900	1064	Not tested	3.98588137	4.17989213	1.410613221
1605	1269	1361	1	0	NA	0	1900	1065	Not tested	3.802209824	3.931742686	-1.315975232
1606	0	0	1	0	NA	0	1900	1066	Not tested	2.306912443	3.557034037	-1.043947266
1607	1312	1472	1	0	BS	0	1900	1067	Not tested	0.390477776	2.640754842	-2.084545105
1608	508	1475	1	0	NA	0	1900	1068	Not tested	2.376310171	4.189215958	-1.344518003
1609	0	0	1	0	NA	0	1900	1069	Not tested	2.047543836	3.354369287	-1.148552145
1610	1286	1420	1	0.125	NA	0	1900	1070	Not tested	-1.308123656	3.45950109	-0.378057037
1611	517	634	1	0	NA	0	1900	1071	Not tested	0.974011188	5.268390239	-0.922218755
1612	446	1508	1	0	NA	0	1900	1072	Not tested	4.944336112	1.757954301	-0.789325539
1613	722	1447	1	0	NA	0	1900	1073	Not tested	2.714815999	3.46540316	-0.707655474
1614	0	0	1	0	NA	0	1900	1074	Not tested	2.276106112	3.369790252	-1.055998484
1615	0	0	1	0	NA	0	1900	1075	Not tested	2.298729809	3.366431664	-1.043486268
1616	1298	1449	1	0	NA	0	1900	1076	Not tested	2.071420201	3.327676095	-0.989651669
1617	1339	1512	1	0	NA	0	1900	1077	Not tested	2.35049031	3.379990049	-1.06961377
1618	881	1485	1	0	BS	0	1900	1078	Not tested	0.383056686	6.737126631	-1.388998777
1619	1266	1384	1	0.00257437	NA	0	1900	1079	Not tested	4.024457545	3.837221544	-0.823355038
1620	1275	1397	1	0	NA	0	1900	1080	Not tested	2.405578238	3.454560844	-1.108202721
1621	0	0	1	0	NA	0	1900	1081	Not tested	2.259956691	3.370241828	-1.008692334
1622	1312	1472	1	0	NA	0	1900	1082	Not tested	0.94823977	3.223834145	-1.739270932
1623	1289	940	1	0.0181617	BS	0	1900	1083	Not tested	2.482419506	3.765386519	-0.292270988
1624	0	0	1	0	NA	0	1900	1084	Not tested	2.321457858	3.40483197	-1.026532043
1625	1323	1489	1	0	BS	0	1900	1085	Not tested	2.273731864	3.387418645	-1.049564889
1626	1251	1499	1	0	NA	0	1900	1086	Not tested	0.839441327	2.723490626	-2.020840935
1627	1277	1401	1	0.000197415	NA	0	1900	1087	Not tested	1.280734397	4.203377173	-0.877116769
1628	0	0	1	0	NA	0	1900	1088	Not tested	2.311331929	3.354119863	-1.040535482
1629	0	0	1	0	NA	0	1900	1089	Not tested	2.319320364	3.35634609	-1.042479931
1630	0	0	1	0	NA	0	1900	1090	Not tested	2.269652474	3.363893451	-1.041916204
1631	0	0	1	0	NA	0	1900	1091	Not tested	2.310565865	3.401692318	-1.065952841
1632	0	0	1	0	NA	0	1900	1092	Not tested	2.527447276	3.370108131	-1.108416049
1633	1264	1453	1	0	NA	0	1900	1093	Not tested	2.855515032	3.838182019	-1.197957209
1634	0	0	1	0	NA	0	1900	1094	Not tested	2.156644298	3.300086016	-0.954521932
1635	870	1458	1	0	NA	0	1900	1095	Not tested	0.916638232	4.910578179	-1.024353001
1636	1027	1349	1	0.0111174	BS	0	1900	1096	Not tested	1.534786923	5.206745026	0.033864323
1637	1259	1504	1	0	NA	0	1900	1097	Not tested	1.503626908	2.206113023	-1.009957897
1638	1333	1503	1	0	NA	0	1900	1098	Not tested	2.197261655	3.345059836	-1.171040822
1639	1331	1501	1	0	BS	0	1900	1099	Not tested	1.82709306	3.295041734	-0.096021125
1640	1332	1502	1	0	NA	0	1900	1100	Not tested	-2.239745698	3.103919205	1.582245747
1641	1027	1427	1	0.0628145	NA	0	1900	1101	Not tested	3.155093318	3.768789743	0.854571811
1642	1230	1437	1	0.107734	BS	1	2003	15441	Not tested	25.20104668	-8.595512537	1.974540545
1643	0	0	1	0	NA	0	1900	1102	Not tested	2.306912324	3.557033355	-1.043946656
1644	881	1167	1	0.0324448	BS	0	1900	1103	Not tested	-0.977134648	6.28258592	-1.056482641
1645	0	0	1	0	NA	0	1900	1104	Not tested	2.266790966	3.388103039	-1.021215474
1646	1342	1519	1	0	NA	0	1900	1105	Not tested	2.318511933	3.356831724	-1.042502593
1647	0	0	1	0	NA	0	1900	1106	Not tested	2.316538105	3.404693841	-1.051856833
1648	0	0	1	0	NA	0	1900	1107	Not tested	2.280852997	3.378218896	-1.04167326
1649	0	0	1	0	NA	0	1900	1108	Not tested	2.36433115	3.385460023	-1.057413512
1650	1325	1490	1	0	NA	0	1900	1109	Not tested	2.615538368	3.340510029	-1.023124033
1651	0	0	1	0	NA	0	1900	1110	Not tested	2.316033752	3.380902883	-1.030509533
1652	0	0	1	0	NA	0	1900	1111	Not tested	2.399839047	4.130310057	-0.769657086
1653	1227	1458	1	0	NA	0	1900	1112	Not tested	2.532973769	1.781654381	-1.973571413
1654	0	0	1	0	NA	0	1900	1113	Not tested	2.292661101	3.376405018	-1.04899597
1655	0	0	1	0	NA	0	1900	1114	Not tested	2.153268088	3.303811801	-1.20125333
1656	0	0	1	0	NA	0	1900	1115	Not tested	1.569398516	3.094792732	-0.733637368
1657	0	0	1	0	NA	0	1900	1116	Not tested	2.199325681	3.315465362	-1.163566527
1658	515	656	1	0	NA	0	1900	1117	Not tested	-2.024370143	5.60990243	-0.934012625
1659	0	0	1	0	NA	0	1900	1118	Not tested	2.280748309	3.376108214	-1.043391205
1660	0	0	1	0	NA	0	1900	1119	Not tested	2.322726411	3.334697687	-1.030157498
1661	1272	1388	1	0	BS	0	1900	1120	Not tested	2.519462481	3.818203216	-1.040013371
1662	1341	1518	1	0	NA	0	1900	1121	Not tested	1.748594358	2.997024013	-1.21368599
1663	0	0	1	0	NA	0	1900	1122	Not tested	2.288362824	3.365604122	-1.044831854
1664	0	0	1	0	NA	0	1900	1123	Not tested	1.798355885	2.77292096	-0.98493456
1665	0	0	1	0	NA	0	1900	1124	Not tested	2.322723697	3.334699834	-1.030165944
1666	0	0	1	0	NA	0	1900	1125	Not tested	2.868226585	3.42253122	-1.199122157
1667	504	330	1	0	BS	0	1900	1126	Not tested	2.107710354	3.983000111	-0.998841334
1668	1311	1464	1	0	NA	0	1900	1127	Not tested	2.432118495	3.374043587	-1.06410377
1669	0	0	1	0	NA	0	1900	1128	Not tested	2.283449514	3.357764427	-1.044080676
1670	1309	1461	1	0	NA	0	1900	1129	Not tested	0.859577042	2.618788799	-1.9454895
1671	0	0	1	0	NA	0	1900	1130	Not tested	2.346657276	3.393005395	-1.04978873
1672	1252	1433	2	0.0914293	BS	0	2005	15442	Not tested	21.49153599	-8.238958806	1.247333147
1673	515	796	2	0	NA	0	1900	1131	Not tested	-1.895321016	6.438050108	-1.685584109
1674	511	1135	2	0.136164	BS	5	1999	15386	Not tested	22.50624476	-6.005099688	1.817066805
1675	879	1377	2	0.0266628	BS	2	1998	15443	Not tested	17.07958162	-4.90579697	0.959491578
1676	1032	1438	2	0.294902	BS	4	2004	15444	Not tested	22.67067744	-6.81991011	1.554960305
1677	1229	768	2	0.11141	BS	6	2002	15445	Not tested	18.78348151	-3.646662404	1.243497723
1678	0	0	2	0	NA	0	1900	1132	Not tested	2.301554951	3.349055538	-1.039847749
1679	1248	1407	2	0.016729	BS	0	1900	1133	Not tested	1.909493023	6.740579146	0.18590117
1680	1280	1404	2	0.0725212	BS	0	2005	15446	Not tested	0.732334113	6.249073649	-0.958056257
1681	703	784	2	0.0930786	BS	2	1999	15383	Not tested	19.25860306	-6.658635577	1.334026332
1682	1280	1404	2	0.0725212	BS	0	2006	15447	Not tested	-0.176504251	6.103385991	-0.727358657
1683	1023	1103	2	0.0954286	BS	2	2004	15448	Not tested	24.11485859	-8.504799807	1.798736254
1684	0	0	2	0	NA	0	1900	1134	Not tested	2.324166529	3.354289678	-1.038878742
1685	1270	1430	2	0	NA	0	1900	1135	Not tested	-4.123316819	2.011825333	-6.672081621
1686	602	1391	2	0.0203443	BS	3	2000	15449	Not tested	14.84111091	-1.811088913	0.353883867
1687	1243	1358	2	0.000113875	NA	0	1900	1136	Not tested	-0.705187251	4.976067556	-2.349376187
1688	1236	1354	2	0.0926632	BS	0	2002	15450	Not tested	20.20192236	-7.365250049	1.439904008
1689	1021	1367	2	0.0648564	BS	1	2003	15451	Not tested	25.47817257	-9.670766315	2.399644818
1690	0	0	2	0	BS	0	1900	1137	Not tested	2.252549085	3.435382271	-1.015220076
1691	0	0	2	0	NA	0	1900	1138	Not tested	2.2817503	3.368373551	-1.051789836
1692	0	0	2	0	NA	0	1900	1139	Not tested	2.322744037	3.558791474	-0.999694898
1693	0	0	2	0	NA	0	1900	1140	Not tested	2.191979738	3.329759573	-0.979349587
1694	707	949	2	0.0850296	BS	5	1996	15351	Not tested	21.64515108	-5.665873637	1.512702411
1695	1232	1392	2	0.0874296	BS	0	2000	15452	Not tested	19.71849054	-6.69633194	1.310123428
1696	888	1396	2	0	BS	0	1900	1141	Not tested	6.494028201	2.547621334	0.109797898
1697	0	0	2	0	NA	0	1900	1142	Not tested	2.302068642	3.622268077	-0.97145812
1698	0	0	2	0	NA	0	1900	1143	Not tested	2.303439077	3.351319282	-1.04060221
1699	1036	1390	2	0.0165714	NA	0	1900	1144	Not tested	0.605500639	6.707241289	-0.78093361
1700	0	0	2	0	NA	0	1900	1145	Not tested	2.32263317	3.334771147	-1.030314087
1701	853	918	2	0.148254	BS	0	2002	15374	Not tested	20.58112134	-7.147618031	1.528047717
1702	1305	1462	2	0	BS	0	1900	1146	Not tested	2.498454308	3.479784191	-1.079387442
1703	0	0	2	0	NA	0	1900	1147	Not tested	2.318632811	3.382779944	-1.058440012
1704	1315	1469	2	0	NA	0	1900	1148	Not tested	2.191386367	3.907422801	-1.307917724
1705	1265	1515	2	0	NA	0	1900	1149	Not tested	2.182420854	3.38202901	-0.955943893
1706	1238	1500	2	0.0792925	BS	1	2005	15453	Not tested	21.05544106	-6.027095946	1.626705001
1707	1285	1418	2	0	NA	0	1900	1150	Not tested	2.415258067	4.282577357	-1.359842162
1708	0	0	2	0	NA	0	1900	1151	Not tested	2.25965032	3.36868753	-1.01826742
1709	1284	1414	2	0.068203	BS	4	1992	15454	Not tested	7.086059398	1.673046315	-0.493370196
1710	0	0	2	0	NA	0	1900	1152	Not tested	2.291119227	3.390110544	-1.052238877
1711	0	0	2	0	NA	0	1900	1153	Not tested	2.283524576	3.370610698	-1.051399914
1712	1335	1509	2	0	NA	0	1900	1154	Not tested	2.08418232	3.262878756	-0.974599829
1713	1236	1354	2	0.0926632	BS	0	2002	15450	Not tested	20.23783522	-7.384148955	1.412822078
1714	513	1356	2	0.0617981	BS	2	1996	15455	Not tested	18.6561783	-4.33255921	1.013672983
1715	0	0	2	0	NA	0	1900	1155	Not tested	2.287078268	3.352360987	-1.053069675
1716	1227	1452	2	0	NA	0	1900	1156	Not tested	1.534957793	1.058095636	-3.652623887
1717	0	0	2	0	NA	0	1900	1157	Not tested	2.295717826	3.351486241	-1.039301834
1718	875	1116	2	0.0867455	BS	1	2002	15390	Not tested	20.71619069	-7.147317119	1.306783743
1719	1263	1496	2	0	NA	0	1900	1158	Not tested	0.809069024	2.06047445	-2.507257297
1720	1299	1368	2	0.257744	BS	2	1998	15456	Not tested	20.28866173	-5.441709812	1.288451051
1721	1274	1471	2	0	NA	0	1900	1159	Not tested	1.73865049	3.261824773	-0.212220427
1722	1081	1378	2	0.000642113	NA	0	1900	1160	Not tested	-5.344477196	0.255017633	2.558417796
1723	1304	1410	2	0	NA	0	1900	1161	Not tested	2.257044837	3.524539818	-0.992007877
1724	0	0	2	0	NA	0	1900	1162	Not tested	2.120990242	3.360269292	-1.181092802
1725	1254	1370	2	0.0332778	NA	0	1900	1163	Not tested	0.452838625	6.531271399	-1.306838538
1726	1241	1366	2	0.0149196	NA	0	1900	1164	Not tested	2.584414204	4.959666288	0.318950305
1727	0	0	2	0	NA	0	1900	1165	Not tested	2.292210672	3.365575452	-1.04282715
1728	0	0	2	0	NA	0	1900	1166	Not tested	2.32260409	3.339861189	-1.028282222
1729	621	1448	2	0	BS	0	1900	1167	Not tested	2.358135931	3.473505108	-1.072109538
1730	312	395	2	0.0561523	BS	6	1992	15321	Not tested	20.56310728	-4.834750988	1.302904679
1731	0	0	2	0	NA	0	1900	1168	Not tested	-2.817520536	-0.747756325	1.087672221
1732	0	0	2	0	NA	0	1900	1169	Not tested	2.288330152	3.360239958	-1.041185522
1733	1231	1369	2	0.0816486	BS	4	2003	15457	Not tested	23.36033923	-6.633297481	2.108883643
1734	1320	1481	2	0	NA	0	1900	1170	Not tested	2.318511646	3.356830153	-1.042499171
1735	1303	1451	2	0	NA	0	1900	1171	Not tested	2.499587617	3.320542597	-1.068606415
1736	0	0	2	0	NA	NA	1900	1172	Not tested	0.208408365	2.421052349	-2.451238299
1737	593	1130	2	0.0954056	BS	2	1998	15402	Not tested	21.16849932	-7.718200752	1.564777289
1738	1237	1355	2	0.0610174	BS	0	2006	15458	Not tested	22.7218962	-7.801801453	1.79031302
1739	1328	1494	2	0	NA	0	1900	1173	Not tested	2.255494522	3.70214811	-0.934103961
1740	0	0	2	0	NA	0	1900	1174	Not tested	2.299090595	3.364754342	-1.054507572
1741	859	973	2	0.0408114	BS	4	2000	15345	Not tested	25.62099895	-9.491191352	2.326642614
1742	0	0	2	0	NA	0	1900	1175	Not tested	2.286279024	3.360031713	-1.03918439
1743	507	1445	2	0.0405483	BS	1	1998	15459	Not tested	19.27486303	-6.300456024	1.284413532
1744	1232	1350	2	0.0807331	BS	1	2003	15425	Not tested	19.33880738	-6.152241528	1.297672539
1745	0	0	2	0	NA	0	1900	1176	Not tested	2.322362081	3.359011843	-1.043128196
1746	0	0	2	0	NA	0	1900	1177	Not tested	2.252535456	3.435351504	-1.015164685
1747	1239	1477	2	0	BS	0	1900	1178	Not tested	6.711621363	1.961897361	-0.110888992
1748	877	1395	2	0.0364685	BS	1	1998	15460	Not tested	17.97821385	-5.254016087	1.044605328
1749	1232	1392	2	0.0874296	BS	0	1999	15461	Not tested	19.77264427	-6.682826154	1.287403733
1750	0	0	2	0	NA	0	1900	1179	Not tested	2.28612411	3.361903379	-1.040107038
1751	722	1473	2	0	NA	0	1900	1180	Not tested	3.719288464	3.784645237	-1.003609967
1752	907	970	2	0	NA	0	1900	1181	Not tested	2.159943212	3.389802512	-0.892981091
1753	0	0	2	0	NA	0	1900	1182	Not tested	2.250088429	3.40591889	-1.015415403
1754	598	1365	2	0.0345306	BS	5	1996	15462	Not tested	14.62702752	-2.53751679	0.492717339
1755	1250	1363	2	0.113689	BS	1	2003	15463	Not tested	22.02722986	-7.752665735	1.689210314
1756	1038	1480	2	0	NA	0	1900	1183	Not tested	2.728198404	3.387804324	-1.010886657
1757	1318	1434	2	0	NA	0	1900	1184	Not tested	-7.484422283	-0.216738965	4.456562884
1758	0	0	2	0	NA	0	1900	1185	Not tested	2.324770858	3.377442569	-1.037494023
1759	0	0	2	0	NA	0	1900	1186	Not tested	2.347183312	3.364001469	-1.037112084
1760	1267	1419	2	0	NA	0	1900	1187	Not tested	3.303850234	2.899351305	-0.925556882
1761	861	1353	2	0.173377	BS	3	2000	15464	Not tested	18.48969434	-5.265702024	1.103627715
1762	0	0	2	0	NA	0	1900	1188	Not tested	2.297556507	3.352424093	-1.040342145
1763	1253	1375	2	0.178424	BS	3	1997	15426	Not tested	10.9542444	-0.793977073	-0.008288769
1764	867	1399	2	0.0088408	NA	0	1900	1189	Not tested	-2.424300891	1.827116604	-5.704763893
1765	0	0	2	0	NA	0	1900	1190	Not tested	2.290620425	3.355749485	-1.040845618
1766	1271	1422	2	0	NA	0	1900	1191	Not tested	4.189637191	5.436261309	-0.342285508
1767	0	0	2	0	NA	0	1900	1192	Not tested	2.306912484	3.557034258	-1.043946862
1768	1258	1436	2	0.015625	BS	0	1900	1193	Not tested	2.088178695	3.016782509	-1.301473538
1769	605	646	2	0	BS	0	1900	1194	Not tested	2.373974319	4.409468605	-1.424577005
1770	0	0	2	0	NA	0	1900	1195	Not tested	2.121131143	3.359916524	-1.180940356
1771	0	0	2	0	NA	0	1900	1196	Not tested	2.289302904	3.351858029	-1.039306456
1772	444	1415	2	0.125	NA	0	1900	1197	Not tested	2.066528551	3.803850958	-1.223016607
1773	448	1484	2	0	NA	0	1900	1198	Not tested	2.166787273	3.36593384	-1.229842135
1774	599	1423	2	0	NA	0	1900	1199	Not tested	3.128182431	3.793865733	-1.099991993
1775	707	1386	2	0.161074	BS	4	1998	15465	Not tested	20.78345792	-5.171008973	1.320978256
1776	1302	689	2	0	NA	0	1900	1200	Not tested	2.145513256	3.630837587	-1.130228875
1777	193	1398	2	0.0625	BS	2	1991	15466	Not tested	8.243775438	0.291141972	-0.243823928
1778	1291	1466	2	0	NA	0	1900	1201	Not tested	2.329540217	3.694639502	-0.906468148
1779	0	0	2	0	NA	0	1900	1202	Not tested	2.277530238	3.354162997	-1.045723077
1780	1343	1520	2	0	NA	0	1900	1203	Not tested	2.297939257	3.676480082	-0.972383667
1781	699	937	2	0.0327092	NA	0	1900	1204	Not tested	4.574674679	3.384026533	0.637499909
1782	1272	1388	2	0	NA	0	1900	1205	Not tested	2.485339954	3.884847301	-1.12878256
1783	718	1213	2	0	NA	0	1900	1206	Not tested	4.907409393	2.647385582	-0.073283465
1784	1268	1440	2	0	NA	0	1900	1207	Not tested	-4.984445776	3.395052786	3.092072513
1785	738	1435	2	0	NA	0	1900	1208	Not tested	2.336888118	3.343686391	-1.112656548
1786	0	0	2	0	NA	0	1900	1209	Not tested	2.146207125	3.281100041	-1.136797119
1787	1292	1432	2	0	NA	0	1900	1210	Not tested	1.691679752	5.668700897	-1.38490315
1788	519	1470	2	0.125	NA	0	1900	1211	Not tested	1.84458302	2.331649822	-1.444347859
1789	0	0	2	0	NA	0	1900	1212	Not tested	2.255910968	3.394262332	-1.00111911
1790	1304	1410	2	0	NA	0	1900	1213	Not tested	2.198081782	3.523162008	-0.985189695
1791	1334	1507	2	0	NA	0	1900	1214	Not tested	2.388676779	3.360509	-1.048535733
1792	0	0	2	0	NA	0	1900	1215	Not tested	2.267103042	3.379980872	-1.012020862
1793	323	1495	2	0	BS	0	1900	1216	Not tested	2.50246523	3.563488512	-1.091633639
1794	1279	1379	2	0.0195312	BS	0	2008	15467	Not tested	2.360476175	5.38797043	-1.754053076
1795	1278	1403	2	0	NA	0	1900	1217	Not tested	1.714569246	2.793411582	-1.667699545
1796	607	1455	2	0	NA	0	1900	1218	Not tested	1.974739836	3.951182478	-0.98916374
1797	505	1413	2	0.244141	BS	4	1999	15468	Not tested	21.10573356	-5.754967548	1.402498993
1798	1265	1383	2	0	NA	0	1900	1219	Not tested	2.140950066	3.498955141	-0.878140436
1799	0	0	2	0	NA	0	1900	1220	Not tested	2.321457786	3.404831888	-1.026531948
1800	707	1431	2	0.125731	BS	3	1998	15469	Not tested	22.07040273	-5.95408462	1.545389251
1801	1313	1465	2	0	NA	0	1900	1221	Not tested	2.384613773	3.408194218	-1.096960571
1802	1247	1362	2	0	NA	0	1900	1222	Not tested	0.816997253	2.549384415	-0.90654602
1803	711	1376	2	0.0660369	BS	6	2000	15470	Not tested	17.95017048	-3.846533008	0.846094073
1804	1255	1406	2	0	NA	0	1900	1223	Not tested	2.289990838	3.370886734	-1.046521942
1805	0	0	2	0	NA	0	1900	1224	Not tested	2.308817981	3.34995277	-1.039388918
1806	0	0	2	0	NA	0	1900	1225	Not tested	2.288723952	3.366047498	-1.045553769
1807	0	0	2	0	NA	0	1900	1226	Not tested	2.267408696	3.350978023	-1.040239159
1808	1022	1439	2	0	NA	0	1900	1227	Not tested	0.322147971	3.057568184	-2.815594691
1809	0	0	2	0	NA	0	1900	1228	Not tested	2.310565877	3.401692224	-1.065952891
1810	0	0	2	0	NA	0	1900	1229	Not tested	2.527447239	3.370107763	-1.108416217
1811	707	1402	2	0.0334439	BS	5	2000	15471	Not tested	20.3342239	-5.353361333	1.334316314
1812	1227	1505	2	0	NA	0	1900	1230	Not tested	2.77248365	1.812934428	-2.217217087
1813	1294	1441	2	0	NA	0	1900	1231	Not tested	2.74138626	3.669187704	-1.166995727
1814	0	0	2	0	NA	0	1900	1232	Not tested	2.156644291	3.300086297	-0.954521316
1815	0	0	2	0	NA	0	1900	1233	Not tested	2.257365061	3.513098174	-1.202758248
1816	607	648	2	0	NA	0	1900	1234	Not tested	1.990659089	4.070992602	-1.054061859
1817	0	0	2	0	NA	0	1900	1235	Not tested	2.100309806	3.351402212	-1.181487826
1818	1281	1408	2	0	NA	0	1900	1236	Not tested	2.183665727	3.757777123	-1.156198677
1819	515	1364	2	0	NA	0	1900	1237	Not tested	-1.265309621	7.199150846	-1.075016962
1820	1297	1409	2	0	NA	0	1900	1238	Not tested	0.030855929	3.161049354	-1.362660495
1821	1319	1474	2	0	NA	0	1900	1239	Not tested	2.31369335	3.880818165	-0.956506499
1822	0	0	2	0	NA	0	1900	1240	Not tested	2.301542763	3.349063091	-1.039803618
1823	0	0	2	0	NA	0	1900	1241	Not tested	2.245457691	3.414808998	-0.998737059
1824	531	1457	2	0	NA	0	1900	1242	Not tested	2.180934803	3.491849965	-1.01760635
1825	0	0	2	0	NA	0	1900	1243	Not tested	2.348335026	3.452557579	-1.072918744
1826	1276	1400	2	0	NA	0	1900	1244	Not tested	2.269134921	3.565016309	-1.136373332
1827	1348	774	2	0	NA	0	1900	1245	Not tested	2.05113377	3.438012733	-1.078085227
1828	0	0	2	0	NA	0	1900	1246	Not tested	1.763514993	2.996306086	-1.212649002
1829	513	1356	2	0.0617981	BS	2	1996	15455	Not tested	18.21244267	-4.300345767	1.019465296
1830	0	0	2	0	BS	0	1900	1247	Not tested	2.316726981	3.409117825	-1.058932648
1831	0	0	2	0	NA	0	1900	1248	Not tested	2.145151782	3.282906025	-1.134470824
1832	1044	1412	2	0.015625	NA	0	1900	1249	Not tested	0.704130589	5.100351037	-0.405015132
1833	0	0	2	0	NA	0	1900	1250	Not tested	2.149949321	3.508455121	-1.020850755
1834	0	0	2	0	NA	0	1900	1251	Not tested	2.24417687	3.415819792	-0.998169848
1835	1300	1450	2	0	BS	0	1900	1252	Not tested	2.295336584	3.390406533	-1.040132634
1836	1233	1212	2	0	NA	0	1900	1253	Not tested	1.981928072	5.178508168	-0.96971131
1837	1033	1389	2	0.0102051	NA	0	1900	1254	Not tested	1.657644585	3.698625694	-0.085223232
1838	1345	1524	2	0	NA	0	1900	1255	Not tested	1.948692703	4.209422948	-1.112271069
1839	0	0	2	0	NA	0	1900	1256	Not tested	2.276131973	3.366312569	-1.062556319
1840	1023	1103	2	0.0954286	BS	2	2004	15448	Not tested	23.84723802	-8.24782817	1.8036714
1841	0	0	2	0	NA	0	1900	1257	Not tested	2.306912285	3.557033285	-1.043946031
1842	1261	1454	2	0	NA	0	1900	1258	Not tested	-0.501958561	3.821913613	-1.1556344
1843	0	0	2	0	NA	0	1900	1259	Not tested	2.187649246	3.567380499	-0.983420665
1844	1308	1460	2	0	NA	0	1900	1260	Not tested	2.318511488	3.356829928	-1.042500163
1845	0	0	2	0	NA	0	1900	1261	Not tested	2.316538024	3.404693658	-1.051856501
1846	0	0	2	0	NA	0	1900	1262	Not tested	2.280853003	3.37821878	-1.041673606
1847	0	0	2	0	NA	0	1900	1263	Not tested	2.250495288	3.385760786	-1.000264137
1848	0	0	2	0	NA	0	1900	1264	Not tested	1.669231486	3.13665573	-0.231990567
1849	0	0	2	0	NA	0	1900	1265	Not tested	2.267371887	3.351074595	-1.040234638
1850	710	1371	2	0	NA	0	1900	1266	Not tested	4.307123445	4.384430488	-1.554335636
1851	1330	1498	2	0	NA	0	1900	1267	Not tested	2.129284576	3.335859754	-1.081479069
1852	0	0	2	0	NA	0	1900	1268	Not tested	2.191278816	3.277142125	-1.16728983
1853	0	0	2	0	NA	0	1900	1269	Not tested	2.283173007	3.375359574	-1.04342533
1854	0	0	2	0	NA	0	1900	1270	Not tested	2.102079837	3.301074885	-0.898839938
1855	1317	1482	2	0	NA	0	1900	1271	Not tested	1.634706064	3.663184211	-0.885090555
1856	607	1459	2	0	NBS	0	1900	1272	Not tested	2.06621926	3.988000017	-1.044392699
1857	515	1387	2	0	NA	0	1900	1273	Not tested	-0.707224528	6.235441325	-0.90937419
1858	1340	1516	2	0	NA	0	1900	1274	Not tested	2.478269345	3.299117051	-1.035681827
1859	1288	1163	2	0	NA	0	1900	1275	Not tested	1.895737939	3.546068188	-0.964441012
1860	0	0	2	0	NA	0	1900	1276	Not tested	2.287596413	3.361815301	-1.042572497
1861	0	0	2	0	NA	0	1900	1277	Not tested	2.221591669	3.448940733	-1.205309561
1862	1233	1364	2	0	NA	0	1900	1278	Not tested	2.028399461	4.540942506	-1.08656339
1863	0	0	2	0	NA	0	1900	1279	Not tested	1.569398423	3.094792359	-0.733637648
1864	1338	1511	2	0	NA	0	1900	1280	Not tested	2.30998947	3.417109989	-1.066857625
1865	1316	1478	2	0	NA	0	1900	1281	Not tested	0.631794852	2.455691469	-1.233505112
1866	0	0	2	0	NA	0	1900	1282	Not tested	2.299649616	3.358223599	-1.04114893
1867	0	0	2	0	NA	0	1900	1283	Not tested	2.280748368	3.376108337	-1.043391127
1868	0	0	2	0	NA	0	1900	1284	Not tested	2.322726417	3.334697968	-1.030157279
1869	1306	1455	2	0	BS	0	1900	1285	Not tested	2.234283775	3.394686112	-1.00704814
1870	0	0	2	0	NA	0	1900	1286	Not tested	2.257531703	3.396202289	-1.017345718
1871	0	0	2	0	NA	0	1900	1287	Not tested	2.288362865	3.365604415	-1.044832166
1872	0	0	2	0	NA	0	1900	1288	Not tested	1.79835583	2.772920997	-0.984934352
1873	0	0	2	0	NA	0	1900	1289	Not tested	2.292539278	3.357365035	-1.021362938
1874	0	0	2	0	NA	0	1900	1290	Not tested	2.152775934	3.301883462	-1.200681757
1875	0	0	2	0	NA	0	1900	1291	Not tested	2.32272367	3.334699718	-1.030165549
1876	0	0	2	0	NA	0	1900	1292	Not tested	2.868226575	3.422531335	-1.199122122
1877	890	1523	2	0	NA	0	1900	1293	Not tested	2.13174498	3.512159235	-0.830015987
1878	1324	1522	2	0	NA	0	1900	1294	Not tested	2.260744944	3.525391712	-1.131943258
1879	0	0	2	0	NA	0	1900	1295	Not tested	2.277886686	3.406958641	-1.042832806
1880	1261	1479	2	0	BS	0	1900	1296	Not tested	0.32263698	4.774343009	-1.210304186
1881	0	0	2	0	NA	0	1900	1297	Not tested	2.191015491	3.275763539	-1.166539271
1882	0	0	2	0	NA	0	1900	1298	Not tested	2.300053579	3.350514064	-1.040297118
1883	525	1491	2	0	BS	0	1900	1299	Not tested	2.108231824	3.671419191	-1.160154818
1884	0	0	2	0	NA	0	1900	1300	Not tested	2.283449504	3.357764141	-1.044080878
1885	1337	1510	2	0	NA	0	1900	1301	Not tested	2.299130235	3.38351584	-1.050793936
1886	1262	1382	2	0	NA	0	1900	1302	Not tested	2.388673915	3.359478196	-1.048137434
1887	1314	1467	2	0	NA	0	1900	1303	Not tested	2.166527302	3.718436617	-1.197264964
1888	0	0	2	0	NA	0	1900	1304	Not tested	2.236705575	3.365875883	-1.016242146
1889	1322	1194	2	0	NA	0	1900	1305	Not tested	2.151310873	3.639129044	-1.030958839
1890	1260	1381	2	0	NA	0	1900	1306	Not tested	0.934377546	2.514240018	-1.911811641
1891	0	0	2	0	NA	0	1900	1307	Not tested	2.322869999	3.334449553	-1.030063801
1892	0	0	2	0	NA	0	1900	1308	Not tested	2.229617081	3.382988409	-1.037604452
1893	1234	1357	2	0.0662403	BS	2	1998	15472	Not tested	16.88120056	-3.973331589	0.77328178
1894	1316	1492	2	0	BS	0	1900	1309	Not tested	1.039888602	2.892800576	-2.301384155
1895	0	0	2	0	NA	0	1900	1310	Not tested	2.346657335	3.393005646	-1.04978827
1896	1078	1850	1	0	NA	0	1900	1311	Not tested	6.317783923	5.457897257	-2.227902384
1897	1527	1672	1	0.0656567	BS	0	2007	15473	Not tested	23.89442763	-9.769003093	1.129322431
1898	1605	1766	1	0	BS	0	2006	15474	Not tested	4.524465944	4.522613482	-0.827080261
1899	1573	1761	1	0.0658089	BS	3	2003	15475	Not tested	18.61040187	-4.664533953	1.009735768
1900	0	0	1	0	NA	0	1900	1312	Not tested	2.272403216	3.349054829	-1.052984579
1901	1548	1693	1	0	NA	0	1900	1313	Not tested	2.103657044	3.316853349	-0.920956177
1902	1640	1784	1	0.00706024	NA	0	1900	1314	Not tested	-7.398524047	2.094907752	5.009969491
1903	1586	1775	1	0.0297019	BS	1	2002	15476	Not tested	21.31082135	-6.780821476	1.455975219
1904	1021	1139	1	0.0633437	BS	1	2002	15416	Not tested	24.26023672	-8.600315646	1.859517681
1905	1603	1798	1	0	NA	0	1900	1315	Not tested	1.402791048	3.174731019	-1.123192422
1906	1565	1738	1	0.170057	BS	0	2007	15477	Not tested	22.63991826	-7.839886895	1.879950022
1907	1530	1794	1	0.0186321	BS	0	2010	15478	Not tested	1.673112713	6.548394831	-2.015801095
1908	1248	1699	1	0.0234108	NA	0	1900	1316	Not tested	0.698508293	6.545244103	-0.8884297
1909	0	0	1	0	NA	0	1900	1317	Not tested	2.320439472	3.358792402	-1.027259597
1910	1241	1366	1	0.0149196	NA	0	1900	1318	Not tested	2.348394277	4.662905882	0.57745431
1911	1244	1359	1	0.0117188	BS	2	2005	15432	Not tested	4.565573682	4.66634093	-1.904014133
1912	1543	1689	1	0.0755185	BS	0	2006	15479	Not tested	23.29393713	-8.5861202	2.03461531
1913	610	981	1	0	NA	1	1900	1319	Not tested	9.018476292	0.635434305	1.026496115
1914	1266	1836	1	0.00128718	BS	0	2005	15480	Not tested	5.931566005	3.221501179	-0.738925314
1915	1535	1755	1	0.0954064	BS	0	2006	15481	Not tested	21.88369828	-7.80979841	1.636001459
1916	1028	1706	1	0.209885	BS	1	2006	15482	Not tested	23.01447189	-7.281274171	1.921252424
1917	869	1781	1	0.000321057	NA	0	1900	1320	Not tested	2.372799826	3.890198037	0.600532281
1918	517	773	1	0	NA	0	1900	1321	Not tested	0.109928095	4.999159943	-1.136494814
1919	707	1714	1	0.0833817	BS	3	1999	15483	Not tested	21.77796222	-5.406151126	1.378380468
1920	896	971	1	0.0081112	NA	0	1900	1322	Not tested	0.71780446	4.890641171	-1.153129122
1921	596	1675	1	0.0300609	BS	3	2000	15484	Not tested	18.008544	-5.359178432	1.175795961
1922	1550	1361	1	0	NA	0	1900	1323	Not tested	3.043628564	3.963222647	-1.252942731
1923	1551	929	1	0	NA	1	1900	1324	Not tested	6.537195647	3.507172098	-1.341533061
1924	1560	1707	1	0	NA	0	1900	1325	Not tested	2.466870389	4.466909228	-0.306718249
1925	1557	1894	1	0	NA	0	1900	1326	Not tested	-0.370843939	2.413552642	-4.454264644
1926	1573	1893	1	0.129753	BS	3	2002	15485	Not tested	18.29833785	-4.178177717	0.86185769
1927	1536	1726	1	0.03517	NA	0	1900	1327	Not tested	2.22749642	6.80630286	0.132379254
1928	1607	1768	1	0.0355168	BS	0	1900	1328	Not tested	-0.094349015	2.006073574	-2.472422703
1929	862	996	1	0	NA	0	1900	1329	Not tested	0.111472455	5.364352002	-0.590166045
1930	1546	1710	1	0	NA	0	1900	1330	Not tested	2.281185405	3.476886788	-1.085862683
1931	906	959	1	0	NA	0	1900	1331	Not tested	2.573363485	3.406505187	-1.137385929
1932	1584	1702	1	0	BS	0	1900	1332	Not tested	2.450487862	3.450722094	-1.090016755
1933	1578	1674	1	0.284188	BS	6	2004	15486	Not tested	22.84509427	-6.100673296	1.886244379
1934	1563	1812	1	0.0157509	NA	0	1900	1333	Not tested	0.91431988	4.105801729	-1.671074226
1935	1615	1880	1	0	NA	0	1900	1334	Not tested	1.326244352	4.084877751	-1.130242045
1936	734	1780	1	0	NA	0	1900	1335	Not tested	2.326596052	4.005659231	-0.905697169
1937	1231	1743	1	0.0561399	BS	5	2001	15487	Not tested	20.80348978	-5.912703177	1.781505564
1938	716	1136	1	0.00203687	NA	2	1900	1336	Not tested	8.176300447	1.049723381	-0.489459182
1939	1666	1876	1	0	NA	0	1900	1337	Not tested	3.45409031	3.49736164	-1.35905527
1940	1617	1785	1	0	NA	0	1900	1338	Not tested	2.410759289	3.389263998	-1.120289097
1941	1659	1867	1	0	NA	0	1900	1339	Not tested	2.279272157	3.404265857	-1.047839391
1942	1553	1830	1	0	NA	0	1900	1340	Not tested	2.477228372	3.623252474	-1.1325755
1943	1562	1829	1	0.147018	BS	3	2000	15488	Not tested	18.70922769	-4.344931431	1.068907829
1944	890	1796	1	0	NA	0	1900	1341	Not tested	1.975941629	3.71460445	-0.815377644
1945	1028	1713	1	0.0782094	BS	1	2007	15489	Not tested	22.21052769	-7.699362963	1.668717734
1946	312	338	1	0.0690918	BS	5	1991	15490	Not tested	21.93342431	-5.912044648	1.527141464
1947	1569	1686	1	7.63E-05	BS	3	2002	15491	Not tested	9.244944008	0.672279406	-0.326461999
1948	1531	1857	1	0.000119597	NA	0	1900	1342	Not tested	0.861122525	4.748928113	-0.890572035
1949	1230	1676	1	0.108853	BS	2	2005	15492	Not tested	24.40391705	-7.911922225	1.749868045
1950	0	0	1	0	NA	0	1900	1343	Not tested	2.290781217	3.363802072	-1.041866467
1951	1309	1461	1	0	NA	0	1900	1344	Not tested	1.460457935	3.136873998	-1.543669758
1952	1559	1723	1	0	NA	0	1900	1345	Not tested	2.306204112	3.499663219	-1.034996902
1953	1582	1854	1	0	NA	0	1900	1346	Not tested	1.90279061	3.458011216	-0.786830649
1954	1302	1815	1	0	NA	0	1900	1347	Not tested	2.126957407	3.624960796	-1.422513246
1955	1593	1685	1	0.037112	BS	0	1900	1348	Not tested	-8.106977318	-0.022797944	-11.34218188
1956	1576	1732	1	0	NA	0	1900	1349	Not tested	2.294556564	3.373328681	-1.043690113
1957	1032	1438	1	0.294902	BS	4	2004	15444	Not tested	22.96962254	-6.731938758	1.643979059
1958	1658	1865	1	0	NA	0	1900	1350	Not tested	-2.133060616	3.187576365	-0.949844926
1959	0	0	1	0	NA	0	1900	1351	Not tested	2.285541042	3.351699642	-1.04073002
1960	732	1747	1	0	NA	0	1900	1352	Not tested	2.500314045	2.581926167	0.84471901
1961	596	1377	1	0.0206089	BS	2	1999	15493	Not tested	15.82620996	-3.67117994	0.840400414
1962	0	0	1	0	NA	0	1900	1353	Not tested	2.290419678	3.362340523	-1.041424414
1963	1611	1772	1	0	NA	0	1900	1354	Not tested	1.396008504	4.539921985	-1.187499579
1964	1631	1809	1	0	NBS	0	1900	1355	Not tested	2.338894898	3.455409088	-1.092934526
1965	1575	1757	1	0.000198576	NA	0	1900	1356	Not tested	-13.58184672	-3.209125107	5.343382535
1966	1549	1694	1	0.0347719	BS	5	1999	15494	Not tested	19.91463326	-5.899705766	1.380243249
1967	0	0	1	0	NA	0	1900	1357	Not tested	2.321440179	3.362119449	-1.028064756
1968	0	0	1	0	NA	0	1900	1358	Not tested	2.289052984	3.390762879	-1.0665451
1969	0	0	1	0	NA	0	1900	1359	Not tested	2.281321273	3.365738524	-1.058293129
1970	1541	1704	1	0.1875	NA	0	1900	1360	Not tested	2.129723232	4.268456728	-1.54479348
1971	1671	1895	1	0	BS	0	1900	1361	Not tested	2.41107485	3.438063193	-1.060673586
1972	517	634	1	0	NA	0	1900	1362	Not tested	1.0585715	5.538118151	-0.793070363
1973	1580	1789	1	0	NA	0	1900	1363	Not tested	5.215790572	2.221283842	-0.637108608
1974	1546	1691	1	0	NA	0	1900	1364	Not tested	2.278999177	3.474593904	-1.089996078
1975	447	491	1	0.0683174	BS	1	1995	15229	Not tested	19.54836859	-4.717225116	1.547137423
1976	0	0	1	0	NA	0	1900	1365	Not tested	2.285413127	3.353488486	-1.0399804
1977	0	0	1	0	NA	0	1900	1366	Not tested	2.203757044	3.604513799	-1.411113987
1978	853	918	1	0.148254	BS	0	2002	15374	Not tested	20.46420469	-7.03179307	1.447961604
1979	1585	1734	1	0	NA	0	1900	1367	Not tested	2.354299746	3.363770024	-1.04547978
1980	0	0	1	0	NA	0	1900	1368	Not tested	2.284021585	3.351234873	-1.039863999
1981	867	937	1	0.0081112	BS	0	1900	1369	Not tested	-1.098284924	5.711097605	-1.99840287
1982	888	1782	1	0.0353632	BS	0	1900	1370	Not tested	6.466884569	2.74170751	-0.104664993
1983	1553	1885	1	0	NA	0	1900	1371	Not tested	2.450353116	3.582913485	-1.119767066
1984	1637	1820	1	0.000152866	NA	0	1900	1372	Not tested	0.144572358	2.357718941	-1.151314197
1985	1266	1384	1	0.00257437	BS	0	1900	1373	Not tested	4.054158145	3.899547861	-0.815725596
1986	702	1729	1	0.125	BS	0	1900	1374	Not tested	2.394578152	3.540401599	-1.086644893
1987	1249	1818	1	0	BS	0	1900	1375	Not tested	1.870161501	3.849658608	-1.049784683
1988	1539	1681	1	0.0252295	BS	4	2001	15495	Not tested	20.09608511	-5.748411458	1.266090704
1989	0	0	1	0	NA	0	1900	1376	Not tested	2.273181622	3.351821562	-1.053567223
1990	732	1776	1	0	NA	0	1900	1377	Not tested	0.17365982	3.393123738	0.363568979
1991	1641	1838	1	0	NA	0	1900	1378	Not tested	2.454950897	3.989294267	-0.060926315
1992	1315	1889	1	0	NA	0	1900	1379	Not tested	2.130662883	4.091266428	-1.238597281
1993	0	0	1	0	NA	0	1900	1380	Not tested	2.270664788	3.368998015	-1.050769493
1994	1633	1813	1	0	NA	0	1900	1381	Not tested	2.909045157	3.872131399	-1.19747614
1995	0	0	1	0	NA	0	1900	1382	Not tested	2.289146073	3.417202095	-1.05472871
1996	515	1826	1	0	NA	0	1900	1383	Not tested	-0.663542826	6.399585385	-1.197672625
1997	606	1791	1	0	NA	0	1900	1384	Not tested	1.023162868	4.098134666	-1.207412618
1998	0	0	1	0	NA	0	1900	1385	Not tested	2.311917511	3.37059954	-1.043047762
1999	1571	1823	1	0	NA	0	1900	1386	Not tested	1.303850809	3.291889396	-1.106062154
[truncated: 366,608 more rows]
