# Supplementary material for: Quantitative genetic analysis of respiratory function and related traits in Bulldogs, French Bulldogs and Pugs
Source: PLoS One. 2026 May 13;21(5):e0348023. doi: 10.1371/journal.pone.0348023 (PMC13170967; doi:10.1371/journal.pone.0348023)
Supplement: S5 Table — (CSV) [file pone.0348023.s010.csv]

pid	ps	pd	nsex	f	colour_group	show_fam	yob	litter	RFG	PCA1	PCA2	PCA3
1	0	0	1	0	NA	0	1900	1	Not tested	8.213471987	-1.949420976	-0.097087181
2	0	0	1	0	NA	0	1900	2	Not tested	8.469305228	-1.983416418	-0.031439778
3	0	0	2	0	NA	0	1900	3	Not tested	8.213471912	-1.949421289	-0.097087353
4	0	0	2	0	NA	0	1900	4	Not tested	8.471002378	-1.984084393	-0.031448793
5	2	4	1	0	BS	0	1945	10237	Not tested	8.212112429	-1.948755767	-0.096661996
6	1	3	1	0	BS	0	1944	10238	Not tested	7.957722766	-1.915378162	-0.162487329
7	1	3	2	0	BS	0	1946	10239	Not tested	7.957376271	-1.915249537	-0.162507124
8	0	0	2	0	NA	0	1900	5	Not tested	8.210281783	-1.948107983	-0.096866909
9	6	8	1	0	BS	2	1946	10240	Not tested	7.566236462	-1.861118749	-0.260171056
10	5	7	2	0	BS	4	1947	10241	Not tested	7.563126407	-1.859804965	-0.259852843
11	9	10	1	0.0625	BS	7	1949	10242	Not tested	6.935839547	-1.795380885	-0.381144047
12	0	0	2	0	NA	0	1900	6	Not tested	7.458300109	-1.883640521	-0.207907065
13	9	10	1	0.0625	BS	7	1949	10242	Not tested	7.142198648	-1.777803523	-0.398788597
14	11	12	1	0	BS	4	1954	10243	Not tested	5.969979207	-1.709760681	-0.528513142
15	0	0	2	0	NA	0	1900	7	Not tested	6.186786019	-1.747627584	-0.448988594
16	0	0	2	0	NA	0	1900	8	Not tested	7.871742751	-1.848766245	-0.243208588
17	14	15	1	0	BS	3	1958	10244	Not tested	3.540877621	-1.46768228	-0.957138254
18	13	16	1	0	BS	4	1954	10245	Not tested	6.680222117	-1.649771468	-0.589159443
19	0	0	1	0	NA	0	1900	9	Not tested	8.734214653	-2.016547026	0.026944791
20	0	0	2	0	NA	0	1900	10	Not tested	7.014981354	-1.678614365	-0.519681954
21	0	0	2	0	BS	0	1900	11	Not tested	8.731296965	-2.015407425	0.026959047
22	0	0	2	0	NA	0	1900	12	Not tested	7.067389612	-1.76273716	-0.501440546
23	0	0	1	0	BS	0	1900	13	Not tested	8.800173174	-1.401701457	-0.373084063
24	18	20	1	0	BS	3	1959	10246	Not tested	5.13629774	-1.324765163	-1.107175785
25	0	0	1	0	BS	0	1900	14	Not tested	7.096865428	-1.432764516	-0.379034054
26	0	0	1	0	BS	0	1900	15	Not tested	8.373662001	-1.974809364	-0.120170388
27	0	0	1	0	BS	0	1900	16	Not tested	4.72165043	-1.384560432	-1.186711906
28	0	0	1	0	NA	0	1900	17	Not tested	7.323943323	-1.942984214	0.200340978
29	19	21	1	0	BS	2	1958	10247	Not tested	8.736556465	-2.012941847	0.020070988
30	0	0	2	0	NA	0	1900	18	Not tested	8.766296483	-1.777708028	-0.118642311
31	0	0	2	0	NA	0	1900	19	Not tested	8.706899348	-1.964583101	-0.034714924
32	0	0	2	0	BS	0	1900	20	Not tested	7.095098089	-1.432541243	-0.354291834
33	0	0	2	0	NA	0	1900	21	Not tested	8.373662003	-1.974809462	-0.120170385
34	0	0	2	0	BS	0	1900	22	Not tested	5.410516047	-1.502323246	-1.047887593
35	0	0	2	0	NA	0	1900	23	Not tested	7.323943395	-1.942984253	0.200340519
36	0	0	2	0	NA	0	1900	24	Not tested	8.726345638	-2.00895804	0.020122179
37	17	22	2	0	BS	3	1960	10248	Not tested	3.646725857	-1.360438923	-1.264092927
38	25	32	1	0	BS	4	1964	10249	Not tested	5.466274269	-0.84797448	-0.754459368
39	28	35	1	0	BS	0	1963	10250	Not tested	5.922973038	-1.868350714	0.366600103
40	0	0	1	0	NA	0	1900	25	Not tested	8.799215867	-1.535504348	-0.270315936
41	27	34	1	0	NA	4	1900	26	Not tested	1.752554742	-0.928442076	-2.19804042
42	23	31	1	0	BS	2	1960	10251	Not tested	8.734897231	-1.630080604	-0.272398591
43	14	15	1	0	BS	3	1959	10252	Not tested	6.078275814	-1.719870304	-0.502749293
44	0	0	1	0	NA	0	1900	27	Not tested	8.020076168	-1.931229959	-0.273909073
45	0	0	1	0	BS	0	1900	28	Not tested	8.223093123	-2.071462508	0.033403695
46	0	0	1	0	BS	0	1900	29	Not tested	7.352662963	-1.30803684	-0.373183119
47	0	0	2	0	BS	0	1900	30	Not tested	8.453828055	-1.663856932	-0.145363806
48	23	30	2	0	BS	2	1961	10253	Not tested	8.822014608	-1.349304128	-0.398030881
49	0	0	2	0	NA	0	1900	31	Not tested	7.339748499	-1.778194028	-0.239984753
50	29	36	2	0	BS	3	1960	10254	Not tested	8.732247182	-2.0022285	0.006375771
51	24	37	2	0.00878906	BS	6	1900	32	Not tested	1.766647801	-0.951011218	-2.115884708
52	0	0	2	0	BS	0	1900	33	Not tested	5.290196468	-1.759511221	-0.357757047
53	26	33	2	0	BS	2	1957	10255	Not tested	8.021937147	-1.931969888	-0.274009333
54	0	0	2	0	NA	0	1900	34	Not tested	7.352663012	-1.308037207	-0.373182318
55	0	0	2	0	BS	0	1900	35	Not tested	8.326361677	-1.873755696	-0.053255831
56	27	37	2	0	BS	5	1966	10256	Not tested	3.492656398	-1.253527217	-1.363531414
57	41	51	1	0	BS	6	1900	36	Not tested	-3.467776336	-0.159265769	-4.007279938
58	44	53	1	0	BS	3	1961	10257	Not tested	7.313997795	-1.844479215	-0.581246377
59	0	0	1	0	BS	0	1900	37	Not tested	8.74498372	-1.881032094	-0.012580057
60	17	52	1	0	BS	5	1962	10258	Not tested	2.897483827	-1.657142573	-0.814314453
61	46	54	1	0	BS	2	1961	10259	Not tested	5.980427648	-0.598963875	-0.779764057
62	38	47	1	0	BS	6	1900	38	Not tested	6.688093297	-0.903826265	-0.604220149
63	0	0	1	0	BS	0	1900	39	Not tested	8.816923938	-1.367706212	-0.336668166
64	0	0	1	0	BS	0	1900	40	Not tested	8.784270854	-1.552841981	-0.19528765
65	38	56	1	0	BS	8	1900	41	Not tested	3.094925019	-0.811558187	-1.332677376
66	40	48	1	0	BS	3	1900	42	Not tested	8.884256462	-0.9605808	-0.638011152
67	43	0	1	0	BS	3	1900	43	Not tested	7.393163182	-1.838589926	-0.275449263
68	0	0	1	0	BS	0	1900	44	Not tested	8.746930177	-1.88176761	-0.012601164
69	0	0	1	0	NA	0	1900	45	Not tested	8.630302997	-1.978810088	-0.094847055
70	0	0	1	0	BS	0	1900	46	Not tested	8.288756949	-2.160804666	0.122654281
71	0	0	1	0	BS	0	1900	47	Not tested	8.630302712	-1.978810285	-0.094844445
72	45	0	2	0	NA	2	1900	48	Not tested	7.719039238	-2.124431737	0.032974572
73	0	55	2	0	BS	2	1900	49	Not tested	7.92550599	-1.729259513	-0.140256491
74	23	0	2	0	NA	2	1900	50	Not tested	8.830900599	-1.222024096	-0.447519286
75	39	0	2	0	NA	2	1900	51	Not tested	7.198232795	-1.490894075	0.036743624
76	0	0	2	0	NA	0	1900	52	Not tested	5.95223536	-0.622088355	-0.760707893
77	41	49	2	0	BS	2	1971	10260	Not tested	3.160976521	-1.113998357	-1.492610773
78	0	0	2	0	BS	0	1900	53	Not tested	5.68344817	-2.101898848	-0.278839576
79	42	50	2	0	NA	6	1900	54	Not tested	8.729335472	-1.796523794	-0.160310499
80	0	0	2	0	BS	0	1900	55	Not tested	7.486086108	-1.993002216	0.071033651
81	0	0	2	0	NA	0	1900	56	Not tested	8.630302896	-1.978810011	-0.094846908
82	0	0	2	0	BS	0	1900	57	Not tested	8.288757032	-2.160805144	0.122654074
83	0	0	2	0	NA	0	1900	58	Not tested	8.356480358	-1.499456235	-0.053208423
84	61	76	1	0	BS	3	1900	59	Not tested	4.70808917	-0.304570836	-1.051911297
85	63	74	1	0	BS	3	1966	10261	Not tested	8.913292261	-0.644707871	-0.762070453
86	17	52	1	0	BS	5	1965	10262	Not tested	2.499794809	-1.312122779	-0.891812683
87	65	77	1	0.03125	BS	6	1972	10263	Not tested	0.356237085	-0.483265864	-1.958426091
88	0	0	1	0	NA	0	1900	60	Not tested	8.697251762	-1.935066996	-0.074670731
89	0	0	1	0	NA	0	1900	61	Not tested	8.72079005	-0.250492148	-0.604591403
90	0	0	1	0	BS	0	1970	62	Not tested	8.728716545	-2.02669518	0.024572106
91	68	0	1	0	NA	2	1900	63	Not tested	8.763437778	-1.744137991	-0.058923451
92	60	78	1	0	BS	6	1900	64	Not tested	1.249755877	-1.963777507	-0.859160713
93	0	0	1	0	BS	0	1900	65	Not tested	8.839063928	-1.087178283	-0.423938677
94	70	82	1	0	BS	4	1970	10264	Not tested	7.852168808	-2.303837096	0.211321445
95	66	0	1	0	BS	3	1900	66	Not tested	8.812071418	-1.4374574	-0.328600949
96	0	0	1	0	NA	0	1900	67	Not tested	8.830152957	-1.159341199	-0.221515406
97	69	81	1	0	BS	0	1959	10265	Not tested	8.535099815	-1.939958797	-0.223403289
98	0	0	1	0	NA	0	1900	68	Not tested	5.863054469	-2.317225408	-0.637945401
99	62	75	1	0	BS	5	1968	10266	Not tested	6.774534699	-0.594424275	-0.501747087
100	0	0	1	0	BS	0	1900	69	Not tested	8.74083762	-2.007444911	0.024389971
101	0	0	2	0	NA	0	1900	70	Not tested	7.013725431	-1.804584644	-0.5596269
102	57	83	2	0	NA	3	1900	71	Not tested	2.075470116	-0.311515228	-2.117179398
103	58	72	2	0	BS	4	1966	10267	Not tested	6.508641204	-2.090362323	-0.274978721
104	67	79	2	0	BS	5	1970	10268	Not tested	8.048894938	-1.776944422	-0.272249511
105	24	73	2	0	BS	6	1900	72	Not tested	5.727932044	-1.237589645	-0.79734068
106	0	0	2	0	NA	0	1900	73	Not tested	8.771852362	-1.701645093	-0.043423976
107	59	0	2	0	NA	2	1900	74	Not tested	8.762464066	-1.74376959	-0.058913283
108	39	80	2	0	BS	4	1900	75	Not tested	5.465620615	-1.906041623	0.255839861
109	64	0	2	0	NA	2	1900	76	Not tested	8.841017662	-1.087762589	-0.424065226
110	0	0	2	0	NA	0	1900	77	Not tested	8.20310625	-2.144196654	0.042409367
111	0	0	2	0	NA	0	1900	78	Not tested	8.830152925	-1.159340821	-0.221515107
112	0	0	2	0	NA	0	1900	79	Not tested	8.72143381	-2.023586497	0.025274483
113	71	0	2	0	NA	2	1900	80	Not tested	8.533178754	-1.939213242	-0.223320184
114	0	0	2	0	NA	0	1900	81	Not tested	8.842384805	-1.164892877	-0.504535
115	0	0	2	0	NA	0	1900	82	Not tested	5.863054399	-2.317225142	-0.637947274
116	0	0	2	0	NA	0	1900	83	Not tested	8.686662817	-1.929212947	-0.075503585
117	0	0	2	0	NA	0	1900	84	Not tested	8.385134803	-0.810469752	-0.40209612
118	0	0	2	0	NA	0	1900	85	Not tested	8.813723277	-1.266979877	-0.5110192
119	0	0	2	0	BS	0	1900	86	Not tested	8.627896363	-1.71774301	-0.11383567
120	0	0	1	0	BS	0	1972	87	Not tested	8.482396345	-1.026980369	-0.008448194
121	66	114	1	0	BS	3	1972	10269	Not tested	8.980118174	-0.210575423	-1.109072406
122	88	104	1	0	BS	3	1900	88	Not tested	8.34479288	-1.773450867	-0.281872853
123	87	102	1	0.0470123	BS	5	1974	10270	Not tested	0.484004555	0.625931483	-2.20005844
124	86	103	1	0	BS	7	1900	89	Not tested	4.444804997	-1.637704923	-0.7427022
125	89	106	1	0	BS	0	1973	10271	Not tested	8.792613318	-0.660264601	-0.401160784
126	0	0	1	0	NA	0	1900	90	Not tested	7.360146236	-2.328232171	-0.300174891
127	38	105	1	0	BS	8	1971	10272	Not tested	3.988647632	-0.463076845	-1.122396406
128	96	111	1	0	BS	0	1975	10273	Not tested	8.934717479	-0.301642522	-0.476618133
129	0	0	1	0	BS	0	1900	91	Not tested	8.3928858	-2.075898605	0.139012795
130	84	101	1	0	BS	3	1900	92	Not tested	4.146543141	-0.840737809	-1.398060056
131	92	108	1	0	BS	8	1971	10274	Not tested	1.852491706	-1.872408536	-0.627906004
132	61	76	1	0	BS	3	1965	10275	Not tested	4.452571953	0.477990976	-1.282240365
133	0	0	1	0	BS	0	1970	93	Not tested	8.772942361	-1.70290903	-0.031437552
134	95	0	1	0	BS	3	1900	94	Not tested	8.78299267	-1.66852542	-0.185819179
135	0	0	1	0	NA	0	1900	95	Not tested	8.75483748	-1.791834531	-0.021838738
136	0	0	1	0	NA	0	1900	96	Not tested	6.925838693	-2.426303575	-0.531974357
137	100	0	1	0	BS	2	1900	97	Not tested	8.751387982	-1.995357368	0.015107732
138	0	0	2	0	NA	0	1900	98	Not tested	6.813775781	-2.22304255	0.180082216
139	0	0	2	0	NA	0	1900	99	Not tested	8.90391702	-0.804606183	-0.405629556
140	0	0	2	0	BS	0	1900	100	Not tested	8.707208292	-1.948225615	-0.15466652
141	0	0	2	0	NA	0	1900	101	Not tested	7.824380531	-0.482163757	-0.423050263
142	97	113	2	0	BS	3	1963	10276	Not tested	8.338036608	-1.859683578	-0.480012182
143	0	0	2	0	NA	0	1900	102	Not tested	8.872990892	-0.68887449	-0.389432281
144	42	116	2	0	NA	3	1900	103	Not tested	8.671915276	-1.69124307	-0.283193399
145	0	0	2	0	NA	0	1900	104	Not tested	7.360146417	-2.328232198	-0.300173934
146	90	112	2	0	NA	2	1900	105	Not tested	8.720961836	-2.03103627	0.016342593
147	93	109	2	0	NA	3	1900	106	Not tested	8.944606935	-0.229746571	-0.679210829
148	85	118	2	0	NA	3	1900	107	Not tested	8.951636884	-0.20566086	-1.180830426
149	94	110	2	0	BS	4	1972	10277	Not tested	7.505442021	-2.350445662	0.135321893
150	0	0	2	0	NA	0	1900	108	Not tested	8.543168595	-1.524625696	-0.039240806
151	98	115	2	0	BS	0	1972	10278	Not tested	4.364857773	-2.304736182	-0.97391989
152	84	119	2	0	BS	5	1973	10279	Not tested	6.570380756	-0.711433054	-0.730435549
153	99	117	2	0	NA	3	1900	109	Not tested	7.239605264	0.503878516	-0.887364926
154	0	0	2	0	NA	0	1900	110	Not tested	8.772942411	-1.702909102	-0.031438706
155	0	0	2	0	NA	0	1900	111	Not tested	8.743160052	-1.938522635	-0.017343081
156	0	0	2	0	NA	0	1900	112	Not tested	8.74132464	-1.834047062	-0.005608397
157	0	0	2	0	NA	0	1900	113	Not tested	8.660120059	-0.564013332	-0.524244504
158	58	0	2	0	NA	3	1900	114	Not tested	7.500541401	-1.854479243	-0.147904405
159	17	0	2	0	NA	3	1900	115	Not tested	6.147167294	-1.723438946	-0.47522034
160	0	0	2	0	BS	0	1969	116	Not tested	8.743151517	-1.938654817	-0.017214969
161	0	0	2	0	NA	0	1900	117	Not tested	8.594717451	-1.887118994	-0.280072531
162	0	0	2	0	NA	0	1900	118	Not tested	6.374540925	-2.252602906	-0.118077063
163	0	0	2	0	NA	0	1900	119	Not tested	6.925838731	-2.42630374	-0.531974224
164	91	107	2	0	BS	2	1968	10280	Not tested	8.797904544	-1.469528677	-0.151518673
165	0	0	2	0	NA	0	1900	120	Not tested	8.748512638	-1.994235985	0.015174086
166	0	0	2	0	NA	0	1900	121	Not tested	8.551752197	-1.526475506	-0.042884509
167	132	153	1	0	BS	4	1973	10281	Not tested	5.1624787	2.90323504	-1.954629881
168	130	149	1	0	BS	6	1974	10282	Not tested	4.76483026	-1.853338162	-0.612185555
169	121	148	1	0.0078125	BS	4	1974	10283	Not tested	9.043636043	0.27184703	-1.620046884
170	39	140	1	0	BS	4	1972	10284	Not tested	7.296768269	-1.838857144	-0.082401918
171	127	146	1	0	BS	5	1976	10285	Not tested	6.342696989	-1.257320569	-0.570171012
172	86	148	1	0	NA	5	1900	122	Not tested	5.820222908	0.261748213	-1.648431665
173	129	142	1	0	BS	5	1968	10286	Not tested	8.032944745	-2.025962671	-0.06543473
174	0	0	1	0	NA	0	1900	123	Not tested	8.716329474	-0.927043427	-0.212390658
175	0	0	1	0	NA	0	1900	124	Not tested	8.781073697	-1.831148929	-0.050516655
176	98	115	1	0	NA	0	1900	125	Not tested	4.500033887	-2.629077666	-0.973264999
177	122	144	1	0.03125	NA	4	1900	126	Not tested	8.433917796	-1.561373524	-0.496933199
178	58	142	1	0	BS	6	1900	127	Not tested	7.76088509	-1.6319942	-1.148052799
179	0	0	1	0	BS	0	1900	128	Not tested	8.741124903	-2.020006379	0.020950864
180	0	0	1	0	BS	0	1973	129	Not tested	7.87497463	-2.127333613	-0.306246344
181	85	164	1	0	NA	5	1900	130	Not tested	8.921592112	-0.507150992	-0.641719451
182	137	165	1	0	BS	3	1900	131	Not tested	8.772904748	-1.971370546	-0.003516749
183	0	0	1	0	BS	0	1900	132	Not tested	8.710959539	-1.992568562	-0.074021293
184	128	147	1	0	BS	3	1976	10287	Not tested	9.144829154	1.449925584	-1.08756831
185	0	0	1	0	NA	0	1900	133	Not tested	7.342518496	-1.815288003	0.418800925
186	66	155	1	0	NA	3	1900	134	Not tested	8.831310891	-1.370447603	-0.378818819
187	0	0	1	0	NA	0	1900	135	Not tested	8.866076449	-1.18890605	-0.146665845
188	61	159	1	0	BS	4	1964	10288	Not tested	6.082278264	-1.135282046	-0.64510251
189	130	150	1	0	NA	3	1900	136	Not tested	6.162575809	-0.690055481	-0.791673621
190	86	103	1	0	BS	7	1971	10289	Not tested	2.593266238	-1.906463793	-0.437382732
191	123	141	2	0	NA	3	1900	137	Not tested	3.598345065	0.948367461	-1.650724109
192	0	0	2	0	NA	0	1900	138	Not tested	8.656193658	-1.518190976	0.068296277
193	124	161	2	0	NA	4	1900	139	Not tested	6.388997563	-1.631936076	-0.825029073
194	0	0	2	0	BS	0	1900	140	Not tested	8.058515141	-2.133362734	0.244382466
195	89	157	2	0	NA	0	1900	141	Not tested	8.625038202	1.045371332	-1.121870666
196	0	0	2	0	NA	0	1900	142	Not tested	8.678806955	-1.73920103	0.057890415
197	127	152	2	0	NA	8	1900	143	Not tested	5.081419354	0.012660435	-1.220738164
198	0	0	2	0	NA	0	1900	144	Not tested	8.736017372	-1.996785258	0.011503642
199	136	163	2	0	NA	0	1900	145	Not tested	5.126939616	-2.834630876	-1.097319853
200	0	0	2	0	BS	0	1969	146	Not tested	8.765653347	-1.968480504	-0.002766284
201	133	154	2	0	NA	2	1900	147	Not tested	8.820313957	-1.388362718	-0.096667638
202	93	109	2	0	BS	3	1973	10290	Not tested	8.848947394	-1.015384062	-0.626107244
203	131	151	2	0	NA	6	1900	148	Not tested	0.119192403	-2.055118902	-1.482682656
204	0	0	2	0	NA	0	1900	149	Not tested	8.684751021	-2.028228842	0.007678732
205	84	158	2	0	BS	4	1969	10291	Not tested	5.411276439	-0.977045113	-0.43184331
206	0	0	2	0	NA	0	1900	150	Not tested	8.874229275	-1.188523777	-0.151180879
207	0	0	2	0	NA	0	1900	151	Not tested	7.342518463	-1.81528748	0.418801094
208	120	166	2	0	NA	2	1900	152	Not tested	8.343374199	-0.785951179	-0.102335252
209	134	160	2	0	NA	5	1900	153	Not tested	8.780666189	-1.724617284	-0.152532284
210	0	0	2	0	NA	0	1900	154	Not tested	7.870369388	-2.126767562	-0.274027773
211	0	0	2	0	BS	0	1972	155	Not tested	8.76477486	-1.206026909	-0.236592322
212	126	145	2	0	NA	0	1900	156	Not tested	5.995349997	-2.638557448	-0.633927151
213	121	139	2	0	BS	3	1974	10292	Not tested	9.064818343	0.51817405	-1.112063644
214	132	162	2	0	BS	3	1971	10293	Not tested	3.063609808	-1.1220918	-0.851913085
215	92	108	2	0	BS	8	1969	10294	Not tested	3.267948689	-1.969460563	-0.333839593
216	86	138	2	0	BS	4	1970	10295	Not tested	2.745872483	-1.972826794	-0.209725349
217	125	156	2	0	NA	2	1900	157	Not tested	8.782742562	-1.063653233	-0.242784073
218	0	0	2	0	BS	0	1974	158	Not tested	8.093582762	-2.188742726	-0.555272033
219	58	0	2	0	NA	3	1900	159	Not tested	8.008102508	-1.912008637	-0.3548474
220	135	143	2	0	NA	0	1900	160	Not tested	8.843196301	-1.014672056	-0.261243298
221	57	197	1	0.0158997	BS	5	1900	161	Not tested	0.401702886	1.126420717	-3.194516085
222	184	213	1	0	BS	6	1900	162	Not tested	9.346428049	3.035180199	-1.80794831
223	167	191	1	0.00195312	BS	4	1978	10296	Not tested	3.390436544	3.558612735	-2.262061124
224	181	143	1	0	NA	2	1900	163	Not tested	9.015398671	0.504145482	-0.882647551
225	175	139	1	0	NA	0	1900	164	Not tested	8.898006084	-1.13149897	-0.312346977
226	127	203	1	0.000274658	NA	6	1900	165	Not tested	0.747569564	-0.047387657	-1.344950377
227	62	215	1	0	BS	8	1973	10297	Not tested	4.797132473	-1.504394693	-0.533306939
228	57	199	1	0	BS	3	1973	10298	Not tested	-2.293127897	-2.17158584	-3.894387985
229	0	0	1	0	BS	0	1973	166	Not tested	8.444763072	-1.811465384	0.108795235
230	174	211	1	0	NA	2	1900	167	Not tested	8.69031421	-0.809439257	-0.199282208
231	57	214	1	0	BS	6	1972	10299	Not tested	-4.903257361	-1.109519821	-2.732070116
232	58	47	1	0	BS	5	1900	168	Not tested	7.884276881	-1.752672245	-0.388010369
233	188	0	1	0	BS	3	1900	169	Not tested	7.450978755	-1.495918703	-0.357047445
234	172	217	1	0	NA	2	1900	170	Not tested	7.329134215	-0.033134855	-1.024001286
235	183	219	1	0	BS	3	1969	10300	Not tested	8.343005092	-1.926446105	-0.322178975
236	0	0	1	0	NA	0	1900	171	Not tested	8.76275122	-1.694618308	-0.135134723
237	0	0	1	0	BS	0	1900	172	Not tested	8.745997883	-2.018135491	0.008096506
238	178	198	1	0	BS	4	1972	10301	Not tested	8.258916218	-1.793505892	-0.590583518
239	0	0	1	0	BS	0	1975	173	Not tested	8.718433254	-2.027373568	0.018216323
240	87	205	1	0	NA	7	1900	174	Not tested	1.521966357	-0.530753074	-0.817051526
241	0	0	1	0	NA	0	1900	175	Not tested	8.604208196	-1.60133914	0.033938592
242	176	212	2	0	NA	0	1900	176	Not tested	2.515428636	-3.252510811	-1.470529728
243	171	204	2	0	NA	3	1900	177	Not tested	7.47294234	-1.653306383	-0.307399949
244	169	201	2	0	BS	4	1978	10302	Not tested	9.022436625	0.069427975	-0.988162045
245	87	0	2	0	BS	4	1900	178	Not tested	4.132519468	-1.261219888	-0.955002201
246	0	0	2	0	NA	0	1900	179	Not tested	8.576982044	-1.575609052	0.11771093
247	167	195	2	0	NA	3	1979	10303	Not tested	6.643704302	3.209971051	-1.631778789
248	0	0	2	0	NA	0	1900	180	Not tested	8.7369023	-1.46057914	0.019078459
249	170	193	2	0	NA	5	1900	181	Not tested	6.723142539	-1.603481146	-0.709445452
250	168	218	2	0	NA	6	1900	182	Not tested	5.797536863	-2.191968243	-1.172345055
251	167	195	2	0	BS	3	1900	183	Not tested	7.081229161	3.476976191	-2.281721951
252	0	0	2	0	NA	0	1900	184	Not tested	8.74368652	-1.974754697	-0.010577593
253	174	196	2	0	NA	0	1900	185	Not tested	8.649151164	-1.054351165	-0.053032784
254	186	209	2	0.03125	NA	3	1900	186	Not tested	8.837270273	-1.388289709	-0.367484298
255	0	0	2	0	NA	0	1900	187	Not tested	7.512131962	-1.865396243	-0.390456946
256	0	0	2	0	NA	0	1900	188	Not tested	8.722781232	-2.013374375	-0.015084541
257	0	0	2	0	BS	0	1969	189	Not tested	8.496525574	-1.799984482	-0.166968373
258	0	0	2	0	BS	0	1973	190	Not tested	7.132900502	-2.095806034	-0.718203435
259	177	202	2	0	NA	4	1900	191	Not tested	8.638641359	-1.142974866	-0.953949687
260	92	108	2	0	BS	8	1971	10274	Not tested	3.032909552	-2.019632054	-0.043060458
261	0	0	2	0	BS	0	1972	192	Not tested	8.51044013	-1.838885854	-0.220232183
262	174	211	2	0	BS	2	1900	193	Not tested	8.830009202	-0.512618146	-0.519822488
263	0	0	2	0	BS	0	1900	194	Not tested	8.707259642	-2.020341315	0.044510833
264	125	220	2	0	NA	2	1900	195	Not tested	8.872549869	-0.3853262	-0.441967184
265	190	216	2	0.125	NA	7	1900	196	Not tested	-1.153440897	-2.348736996	-0.030893362
266	120	192	2	0	NA	2	1900	197	Not tested	8.499988089	-0.773474684	0.064361897
267	0	0	2	0	NA	0	1900	198	Not tested	8.581102604	-2.024413814	0.208647188
268	182	200	2	0	BS	5	1972	10304	Not tested	8.802340792	-1.917758055	-0.039247523
269	0	0	2	0	BS	0	1971	199	Not tested	8.35100582	-1.622805121	-0.472109796
270	187	206	2	0	BS	0	1977	10305	Not tested	9.010620998	-0.360547444	-0.32925404
271	0	0	2	0	NA	0	1900	200	Not tested	8.835124477	-1.638433057	-0.065172944
272	0	0	2	0	BS	0	1900	201	Not tested	8.732249704	-2.009592831	0.007043897
273	189	208	2	0	BS	2	1976	10306	Not tested	6.885771866	0.247553169	-0.592260574
274	0	0	2	0	NA	0	1900	202	Not tested	8.688773517	-1.964518488	-0.181440019
275	0	0	2	0	NA	0	1900	203	Not tested	8.577648916	-1.595494244	-1.177931162
276	179	0	2	0	NA	2	1900	204	Not tested	8.749645912	-2.01956379	0.008080738
277	0	0	2	0	NA	0	1900	205	Not tested	8.442849162	-1.8107428	0.108796937
278	0	0	2	0	NA	0	1900	206	Not tested	8.742818984	-1.974528198	-0.0100972
279	173	194	2	0	BS	6	1900	207	Not tested	7.377121934	-2.194479248	0.299774925
280	0	0	2	0	BS	0	1974	208	Not tested	8.718433101	-2.027373642	0.018216211
281	0	0	2	0	NA	0	1900	209	Not tested	8.72304487	-1.987318606	0.024310783
282	0	0	2	0	NA	0	1900	210	Not tested	8.676927185	-1.941160513	0.081026939
283	0	0	2	0	NA	0	1900	211	Not tested	8.721492705	-2.013091438	-0.015902565
284	180	210	2	0	NA	2	1900	212	Not tested	7.017883112	-2.236065627	-0.597822101
285	185	207	2	0	NA	0	1900	213	Not tested	5.960124808	-1.613116322	0.803593559
286	0	0	2	0	NA	0	1900	214	Not tested	8.604208166	-1.601340317	0.033940532
287	0	0	2	0	BS	0	1971	215	Not tested	8.723031106	-1.98754551	0.024526475
288	87	203	1	0.00195312	BS	6	1978	10307	Not tested	-2.695168641	-1.769354552	-2.676142351
289	226	273	1	0	BS	3	1980	10308	Not tested	3.07941334	2.070439413	-1.258448704
290	223	266	1	0	BS	4	1979	10309	Not tested	5.798327669	2.388918785	-1.027700383
291	168	245	1	0	NA	5	1900	216	Not tested	3.897599215	-1.570020056	-0.771913076
292	0	0	1	0	NA	0	1900	217	Not tested	8.673956649	-2.028327696	0.008727147
293	57	193	1	0.00836182	NA	4	1900	218	Not tested	1.316016823	-0.765347392	-2.786837252
294	39	279	1	0	NA	6	1900	219	Not tested	5.309545842	-2.259406215	0.753608631
295	222	270	1	0	BS	6	1980	10310	Not tested	9.448926949	2.993066731	-1.426825883
296	127	151	1	0	NA	6	1900	220	Not tested	4.167906057	-1.390734624	-1.037579808
297	234	264	1	0.0625	BS	1	1982	10311	Not tested	8.151112185	0.526581187	-0.8880117
298	233	268	1	0	BS	7	1975	10312	Not tested	8.185126798	-1.598066215	-0.266031728
299	0	0	1	0	NA	0	1900	221	Not tested	8.856266008	-2.188437705	0.132568142
300	172	251	1	0	BS	4	1979	10313	Not tested	6.694021256	3.209074718	-2.751183291
301	231	265	1	0.00836182	BS	6	1900	222	Not tested	-10.19595378	-2.494678101	-0.832424642
302	92	284	1	0	BS	5	1900	223	Not tested	2.421139256	-2.316304546	-1.343435856
303	0	0	1	0	BS	0	1975	224	Not tested	8.726138509	-1.954644183	-0.147127254
304	57	249	1	0.00418091	BS	4	1976	10314	Not tested	1.337937129	-0.612338197	-2.813785882
305	178	275	1	0	NA	4	1900	225	Not tested	8.021439605	-1.191825553	-2.373490726
306	87	261	1	0	BS	6	1900	226	Not tested	4.221677136	-0.985157363	-1.339217244
307	241	286	1	0	NA	0	1900	227	Not tested	8.482934232	-1.185322219	0.034065383
308	238	278	1	0	BS	3	1974	10315	Not tested	8.518132805	-1.840894171	-0.344207553
309	0	0	1	0	NA	0	1900	228	Not tested	8.713392696	-1.956539891	-0.194001816
310	39	267	1	0	BS	2	1972	10316	Not tested	7.107659097	-1.953119148	0.462202983
311	0	0	1	0	NA	0	1900	229	Not tested	8.710649443	-2.014781569	0.048816587
312	41	272	1	0	BS	4	1900	230	Not tested	5.2491004	-1.460930044	-1.122291093
313	0	0	1	0	BS	0	1900	231	Not tested	8.728377648	-2.018555381	0.021467503
314	0	0	1	0	NA	0	1900	232	Not tested	8.698370241	-1.880691622	-0.065647909
315	95	287	1	0	BS	5	1972	10317	Not tested	8.765035802	-1.682387126	-0.16136288
316	0	0	1	0	NA	0	1900	233	Not tested	8.718493475	-2.010767093	0.030862075
317	232	256	1	0	BS	4	1971	10318	Not tested	8.300762509	-1.878712919	-0.250436498
318	0	0	1	0	NA	0	1900	234	Not tested	8.452178005	-2.02456829	0.197979145
319	0	0	1	0	NA	0	1900	235	Not tested	8.466972754	-2.013589724	0.181415158
320	0	0	1	0	NA	0	1900	236	Not tested	8.62079433	-1.913612436	0.042582644
321	223	246	2	0	NA	3	1900	237	Not tested	5.829115699	1.436213612	-0.987519826
322	239	280	2	0	NA	4	1900	238	Not tested	8.711316781	-2.037054381	0.002600593
323	130	149	2	0	NA	6	1900	239	Not tested	5.831562129	-1.585083928	-0.631346628
324	222	262	2	0	BS	7	1981	10319	Not tested	9.116234962	1.834072758	-1.275757003
325	0	0	2	0	NA	0	1900	240	Not tested	8.702757919	-1.99452054	-0.070317461
326	0	0	2	0	NA	0	1900	241	Not tested	8.682969643	-2.019347783	0.058887099
327	221	247	2	0.00976562	NA	4	1980	10320	Not tested	3.519300979	2.316871324	-2.400491176
328	0	0	2	0	NA	0	1900	242	Not tested	8.708930366	-1.953881846	-0.141750447
329	0	0	2	0	NA	0	1900	243	Not tested	8.471997953	-2.021534976	0.171288295
330	225	271	2	0	NA	0	1900	244	Not tested	8.976097122	-1.00600167	-0.287680305
331	231	258	2	0	NA	6	1900	245	Not tested	-0.479901334	-1.67424182	-2.46997385
332	184	244	2	0	BS	4	1981	10321	Not tested	9.214236154	2.00233559	-1.27208341
333	230	253	2	0.125	NA	1	1900	246	Not tested	8.563864695	-0.521007941	-0.086286035
334	228	242	2	0	NA	3	1900	247	Not tested	-4.071057912	-3.588659872	-3.381206376
335	169	259	2	0.00488281	BS	4	1978	10322	Not tested	8.737802323	-0.345621154	-1.950483434
336	86	103	2	0	BS	7	1972	10323	Not tested	4.453992875	-1.768597097	-0.570634054
337	0	0	2	0	BS	0	1900	248	Not tested	8.562479899	-1.841799159	-0.013252139
338	226	252	2	0	NA	1	1900	249	Not tested	4.763758218	-0.968181978	-0.722105127
339	240	285	2	0	BS	2	1977	10324	Not tested	0.973648227	-0.666529129	0.762565412
340	235	274	2	0	NA	3	1900	250	Not tested	8.479127351	-1.892368861	-0.466906278
341	236	254	2	0	NA	0	1900	251	Not tested	8.833791222	-1.222728348	-0.41700452
342	0	0	2	0	NA	0	1900	252	Not tested	8.483791568	-1.845154475	-0.443462729
343	0	0	2	0	NA	0	1900	253	Not tested	8.699840893	-1.930692386	-0.181224415
344	0	0	2	0	NA	0	1900	254	Not tested	8.673632073	-2.027919693	0.008275264
345	94	260	2	0	BS	8	1972	10325	Not tested	5.08808276	-2.319681346	0.252762889
346	224	248	2	0	BS	0	1979	10326	Not tested	8.887515114	0.078462176	-0.446471893
347	84	263	2	0	BS	5	1969	10327	Not tested	6.689398155	-1.165106676	-0.493061411
348	0	0	2	0	NA	0	1900	255	Not tested	8.740333452	-2.015448153	0.024766817
349	227	243	2	0.0156937	BS	5	1979	10328	Not tested	6.043134769	-1.595248068	-0.472524681
350	0	0	2	0	NA	0	1900	256	Not tested	8.710649487	-2.0147815	0.048815808
351	0	0	2	0	NA	0	1900	257	Not tested	8.736643948	-2.00037469	-0.018691933
352	0	0	2	0	NA	0	1900	258	Not tested	8.61839267	-2.146482135	0.063864984
353	92	255	2	0	NA	4	1900	259	Not tested	3.166308406	-1.761765158	-1.048590046
354	0	0	2	0	BS	0	1900	260	Not tested	8.728377568	-2.01855544	0.021467046
355	0	0	2	0	NA	0	1900	261	Not tested	8.700826936	-1.881696208	-0.066050633
356	121	281	2	0	NA	3	1900	262	Not tested	8.849079872	-1.068605936	-0.551922335
357	228	250	2	0	NA	5	1978	10329	Not tested	1.660376354	-2.049858558	-2.734710626
358	229	277	2	0	NA	2	1900	263	Not tested	8.161224773	-1.604307563	0.183716769
359	57	257	2	0	BS	5	1973	10330	Not tested	2.285447276	-0.762038353	-2.2877804
360	237	276	2	0	BS	3	1969	10331	Not tested	8.768264284	-2.019291588	-0.017655323
361	0	0	2	0	NA	0	1900	264	Not tested	8.687217244	-1.964819576	-0.024654096
362	57	282	2	0	NA	3	1900	265	Not tested	2.587492395	-0.985401205	-1.940727246
363	57	269	2	0	BS	5	1976	10332	Not tested	2.067234721	-0.496395097	-2.745214723
364	0	0	2	0	NA	0	1900	266	Not tested	8.71849349	-2.010767059	0.030861227
365	0	0	2	0	NA	0	1900	267	Not tested	8.534446119	-1.966581897	-0.091974978
366	0	0	2	0	NA	0	1900	268	Not tested	8.608237745	-2.077977119	-0.005237752
367	57	283	2	0	NA	3	1900	269	Not tested	2.622804184	-1.081585379	-2.061296507
368	0	0	2	0	NA	0	1900	270	Not tested	8.452177938	-2.024568023	0.197979146
369	57	199	2	0	NA	3	1900	271	Not tested	0.348718947	-1.633392033	-2.336703541
370	0	0	2	0	NA	0	1900	272	Not tested	8.620794348	-1.913612337	0.042582113
371	62	347	1	0	BS	8	1972	10333	Not tested	6.649280791	-1.038964543	-0.52677985
372	0	0	1	0	BS	0	1980	273	Not tested	8.695534532	-1.75363759	-0.169982452
373	294	349	1	0.015625	BS	3	1981	10334	Not tested	5.490081115	-1.958010214	0.037389304
374	308	338	1	0	NA	3	1979	10335	Not tested	6.626399378	-1.305035797	-0.601342342
375	92	108	1	0	BS	8	1900	274	Not tested	2.797168202	-1.827493894	-0.128227999
376	306	359	1	0.0235062	BS	8	1900	275	Not tested	2.767800561	-0.508051035	-2.151811314
377	169	259	1	0.00488281	BS	4	1978	10322	Not tested	8.935013832	-0.230376192	-1.416662064
378	302	331	1	0.00209045	NA	5	1900	276	Not tested	-2.218540075	-2.137240829	-3.394059772
379	305	335	1	0	BS	2	1980	10336	Not tested	8.21380829	-0.639186697	-2.7852378
380	231	336	1	0.00836182	NA	8	1900	277	Not tested	-0.327020525	-1.572472325	-1.625113093
381	127	203	1	0.000274658	BS	6	1900	278	Not tested	0.360689159	-1.89401606	-1.651202544
382	228	250	1	0	BS	5	1978	10329	Not tested	1.068112903	-2.418697947	-3.674238942
383	289	247	1	0.00634766	BS	4	1982	10337	Not tested	4.855861748	2.924436169	-1.408312828
384	0	0	1	0	NA	0	1900	279	Not tested	8.699416639	-2.005390376	0.030173082
385	304	249	1	0.25209	NA	4	1900	280	Not tested	4.066537277	-1.106971174	-1.813768122
386	231	340	1	0	NA	5	1900	281	Not tested	1.760887112	-1.458316449	-1.741414641
387	0	0	1	0	NA	0	1900	282	Not tested	8.579401169	-0.871515366	0.360239397
388	295	332	1	0.0704346	BS	5	1982	10338	Not tested	9.474513973	3.213783207	-1.477727417
389	303	328	1	0	NA	2	1900	283	Not tested	8.729015551	-1.937038915	-0.196748075
390	297	324	1	0.00012207	BS	4	1983	10339	Not tested	8.644525993	2.265588414	-1.268905639
391	123	141	1	0	NA	3	1900	284	Not tested	3.902510987	0.665885158	-1.272750454
392	0	0	1	0	NA	0	1900	285	Not tested	8.649009004	-1.748676533	0.138994593
393	123	358	1	0	BS	4	1900	286	Not tested	3.767175845	-0.084123047	-0.861874915
394	0	0	1	0	BS	0	1973	287	Not tested	8.707642749	-2.039702338	-0.017142193
395	62	337	1	0	NA	6	1900	288	Not tested	7.462283239	-1.197039872	-0.355763672
396	0	0	1	0	NA	0	1900	289	Not tested	8.659178644	-1.534454831	0.156433072
397	172	344	1	0	NA	1	1900	290	Not tested	7.195027587	-0.893311172	-0.845625591
398	316	364	1	0	BS	0	1973	10340	Not tested	8.711440835	-2.003858526	0.027875821
399	0	0	1	0	NA	0	1900	291	Not tested	8.625573419	-1.961933162	0.152105799
400	85	348	1	0	BS	3	1973	10341	Not tested	8.841591627	-1.327844501	-0.377733129
401	301	334	1	0.0333405	NA	4	1900	292	Not tested	-7.380822	-3.155321952	-2.019359279
402	296	326	2	0	NA	2	1900	293	Not tested	6.382887156	-1.706697206	-0.464344016
403	130	353	2	0	NA	4	1900	294	Not tested	1.461246069	-1.112892082	-2.31582537
404	310	260	2	0.0625	BS	7	1976	10342	Not tested	4.77388931	-1.996519971	0.557902571
405	57	365	2	0	BS	3	1975	10343	Not tested	2.34231034	-1.011837479	-2.175341351
406	303	328	2	0	NA	2	1900	295	Not tested	8.689444804	-1.907741051	-0.267579817
407	307	333	2	0	BS	0	1982	10344	Not tested	8.297483572	-0.077226182	0.06259764
408	305	341	2	0	NA	1	1900	296	Not tested	8.495106559	-1.026507433	-1.507067127
409	295	330	2	0.015625	BS	4	1982	10345	Not tested	9.361339095	1.712141038	-0.989594856
410	221	247	2	0.00976562	BS	4	1981	10346	Not tested	3.433348609	2.959932105	-2.54425872
411	291	357	2	0.0683765	NA	2	1900	297	Not tested	2.646882123	-1.695238286	-2.191746592
412	228	242	2	0	NA	3	1900	298	Not tested	-0.606107554	-2.928934159	-3.483438866
413	298	361	2	0	NA	4	1900	299	Not tested	8.395919995	-1.727889151	-0.20374871
414	170	360	2	0	BS	7	1975	10347	Not tested	8.069503895	-1.928426099	-0.101470787
415	0	0	2	0	NA	0	1900	300	Not tested	8.579401161	-0.871515349	0.360238473
416	311	350	2	0	NA	0	1900	301	Not tested	8.695756671	-2.011878066	0.063756807
417	320	370	2	0	BS	0	1978	10348	Not tested	8.516092253	-1.809615751	0.051306456
418	312	351	2	0	NA	3	1900	302	Not tested	7.003963379	-1.713355372	-0.622996901
419	290	346	2	0	BS	3	1983	10349	Not tested	7.356997488	2.345588442	-0.764082433
420	293	342	2	0	NA	1	1900	303	Not tested	4.659275843	-1.133578496	-2.090016144
421	123	362	2	0.0860062	BS	4	1979	10350	Not tested	1.498677318	-0.048527836	-2.020076285
422	0	0	2	0	NA	0	1900	304	Not tested	7.654227841	-2.133730757	0.391909394
423	0	0	2	0	BS	0	1975	305	Not tested	8.437490185	-2.100799038	-0.022012678
424	299	325	2	0	NA	0	1900	306	Not tested	8.783049506	-2.070507895	0.03482154
425	0	0	2	0	BS	0	1974	307	Not tested	8.757445572	-2.013340192	0.014427661
426	300	327	2	0.0671005	BS	4	1983	10351	Not tested	5.069274076	3.019704885	-2.520138262
427	288	339	2	0.0646973	BS	3	1981	10352	Not tested	-1.015279475	-1.201281371	-1.04127438
428	0	0	2	0	NA	0	1900	308	Not tested	8.719480517	-2.013559695	0.003034779
429	317	367	2	0	NA	4	1900	309	Not tested	5.45256361	-1.470113275	-1.253297071
430	319	329	2	0	NA	0	1900	310	Not tested	8.21102206	-2.013477365	0.323755808
431	0	0	2	0	NA	0	1900	311	Not tested	8.621202105	-2.032112315	-0.024715248
432	304	363	2	0.126045	NA	7	1900	312	Not tested	1.47763947	-0.292786344	-3.261096523
433	92	345	2	0.125	BS	8	1975	10353	Not tested	2.457784526	-2.456011786	0.03366278
434	167	141	2	0	BS	3	1900	313	Not tested	6.420394617	1.236433381	-1.330399944
435	291	369	2	0.0117531	NA	2	1900	314	Not tested	1.161346937	-1.873356389	-1.120966387
436	226	366	2	0	NA	1	1900	315	Not tested	4.560660542	-1.122919906	-0.714164268
437	314	355	2	0	NA	0	1900	316	Not tested	8.672434277	-1.744315173	-0.165287774
438	0	0	2	0	NA	0	1900	317	Not tested	8.713510283	-2.037821107	0.040725482
439	294	323	2	0	BS	4	1979	10354	Not tested	5.577969801	-1.899498714	0.061680918
440	292	322	2	0	NA	2	1900	318	Not tested	8.641061533	-2.043324508	-0.019433832
441	318	368	2	0	BS	0	1974	10355	Not tested	8.178929311	-2.03146351	0.361945562
442	290	321	2	0.125244	BS	4	1981	10356	Not tested	5.549185434	2.512045622	-0.925457343
443	0	0	2	0	BS	0	1973	319	Not tested	8.697069106	-1.919418792	0.050945444
444	57	352	2	0	NA	3	1900	320	Not tested	2.468210305	-1.281563965	-1.941715791
445	309	343	2	0	BS	0	1977	10357	Not tested	8.692515463	-1.881776713	-0.415218189
446	0	0	2	0	BS	0	1972	321	Not tested	8.568602297	-1.875238514	0.037157536
447	0	0	2	0	NA	0	1900	322	Not tested	8.710097018	-1.970135403	0.035699504
448	0	0	2	0	NA	0	1900	323	Not tested	8.721792471	-2.020101639	-0.000626774
449	0	0	2	0	NA	0	1900	324	Not tested	8.727909501	-1.944690935	0.028739991
450	315	356	2	0.03125	NA	5	1900	325	Not tested	8.798132612	-1.314008077	-0.375073397
451	0	0	2	0	NA	0	1900	326	Not tested	8.725230548	-2.005173385	-0.120015044
452	0	0	2	0	NA	0	1900	327	Not tested	8.715786921	-1.910469022	0.07007445
453	305	144	2	0	NA	2	1900	328	Not tested	8.339534452	-1.434432654	-1.332062825
454	0	0	2	0	NA	0	1900	329	Not tested	8.625573453	-1.961933428	0.15210512
455	313	354	2	0	NA	4	1900	330	Not tested	8.731204459	-2.019425789	0.009090233
456	289	410	1	0.0230093	BS	6	1982	10358	Not tested	3.176312833	3.092222951	-1.872468096
457	390	419	1	0.00500703	BS	4	1985	10359	Not tested	7.826679326	3.524859943	-0.742256488
458	301	334	1	0.0333405	BS	4	1981	10360	Not tested	-15.13656389	-4.763379109	-3.619875235
459	378	403	1	0.0356789	BS	2	1981	10361	Not tested	-1.234101163	0.041516694	-2.674571885
460	375	404	1	0.15625	BS	8	1981	10362	Not tested	3.059712555	-1.788983929	0.804031085
461	222	424	1	0	BS	4	1982	10363	Not tested	9.065872631	0.525658762	-0.878604226
462	388	409	1	0.146515	BS	4	1984	10364	Not tested	9.681612798	3.829135128	-1.475166559
463	380	444	1	0.0666809	BS	3	1977	10365	Not tested	0.855544223	-1.681463888	-1.720688643
464	301	339	1	0.0127125	BS	3	1900	331	Not tested	-9.968884136	-0.789204057	1.582090151
465	385	414	1	0.09375	BS	5	1978	10366	Not tested	6.129552387	-1.515270617	-1.047477241
466	223	420	1	0.0110035	BS	3	1983	10367	Not tested	3.944596365	1.384290197	-2.448182199
467	294	433	1	0.015625	BS	6	1978	10368	Not tested	2.833151127	-2.608243111	0.729643319
468	169	253	1	0	NA	3	1900	332	Not tested	8.850037426	-0.347869523	-0.838672135
469	376	363	1	0.0742531	BS	8	1900	333	Not tested	1.899466023	0.019217911	-2.968196636
470	57	282	1	0	NA	3	1900	334	Not tested	2.573061445	-1.038546429	-1.93841413
471	398	453	1	0	BS	2	1977	10369	Not tested	8.507504858	-1.703833523	-0.658032553
472	168	412	1	0	BS	5	1978	10370	Not tested	1.623255061	-2.432337932	-1.765133002
473	290	321	1	0.125244	BS	4	1981	10356	Not tested	5.738095178	2.182491456	-0.902894724
474	123	429	1	0.0430031	BS	4	1978	10371	Not tested	2.947332844	-0.401218601	-1.914865008
475	304	420	1	0.0953178	BS	3	1982	10372	Not tested	2.645679563	-0.786815765	-2.844680859
476	221	431	1	0	BS	3	1979	10373	Not tested	4.406012049	-0.466809016	-1.666106635
477	0	0	1	0	NA	0	1900	335	Not tested	8.763836994	-1.977643993	0.026126978
478	0	0	1	0	NA	0	1900	336	Not tested	8.710115034	-1.804580452	0.08990937
479	0	0	1	0	BS	0	1974	337	Not tested	8.759441209	-1.992632466	0.005466392
480	0	0	1	0	NA	0	1900	338	Not tested	8.702301319	-1.349987101	0.116277093
481	0	0	1	0	NA	0	1900	339	Not tested	8.727122062	-2.009407504	-0.000589954
482	224	425	1	0	NA	2	1900	340	Not tested	8.912055661	-0.749078643	-0.451804765
483	0	0	1	0	BS	0	1980	341	Not tested	8.562775895	-1.747090558	0.197993608
484	25	455	1	0	BS	4	1968	10374	Not tested	7.915802014	-1.726322176	-0.20968748
485	399	454	1	0	NA	0	1900	342	Not tested	8.525652681	-1.906241348	0.270235865
486	386	420	1	0.0327492	BS	1	1900	343	Not tested	3.148168976	-1.205726664	-2.188242078
487	387	415	1	0	NA	0	1900	344	Not tested	8.433311904	0.273843493	0.686238246
488	226	441	1	0	BS	3	1977	10375	Not tested	3.966749171	-1.102456443	-0.1607302
489	0	0	1	0	NA	0	1900	345	Not tested	8.733127218	-2.015953894	0.029675034
490	0	0	1	0	NA	0	1900	346	Not tested	8.700861621	-2.042408892	0.009298387
491	222	439	2	0	BS	4	1981	10376	Not tested	7.470950342	0.616766979	-0.872148679
492	391	442	2	0.0644574	BS	2	1982	10377	Not tested	4.225978313	2.709859496	-0.942808092
493	393	432	2	0.0432558	NA	5	1900	347	Not tested	2.468290855	-0.035752691	-2.061096766
494	305	341	2	0	NA	1	1900	348	Not tested	8.424826327	-0.739550592	-1.619540742
495	383	426	2	0.102039	BS	4	1985	10378	Not tested	4.876260822	3.465276436	-1.83606142
496	184	450	2	0	NA	4	1980	10379	Not tested	8.94811534	0.189949878	-0.766762312
497	223	407	2	0	BS	3	1983	10380	Not tested	5.435617093	2.890666622	-1.083342823
498	130	448	2	0	NA	3	1900	349	Not tested	6.430420793	-1.432849238	-0.733784637
499	294	430	2	0	BS	2	1980	10381	Not tested	6.23970027	-2.126778173	0.833202772
500	377	408	2	0.00556946	BS	3	1981	10382	Not tested	8.792898737	-0.275481357	-1.62612613
501	372	437	2	0	NBS	2	1981	10383	Not tested	8.62289963	-1.652022089	-0.407885054
502	379	411	2	5.01E-05	BS	2	1983	10384	Not tested	5.171196961	-0.942162794	-3.329841802
503	374	413	2	0.000139236	BS	2	1981	10385	Not tested	7.408530619	-1.402411209	-0.51623419
504	170	445	2	0	BS	4	1978	10386	Not tested	8.026844908	-1.848218224	-0.317057708
505	227	423	2	0	NA	6	1900	350	Not tested	6.329366317	-1.885640401	-0.333455041
506	384	435	2	0	BS	0	1981	10387	Not tested	4.901294276	-1.924210745	-0.547522768
507	401	250	2	0.00195312	NA	3	1981	10388	Not tested	-1.27676939	-2.895942875	-1.42118803
508	291	357	2	0.0683765	NA	2	1900	351	Not tested	2.731589375	-1.651365882	-1.706073444
509	392	421	2	0	BS	1	1981	10389	Not tested	5.000629976	-0.641349118	-0.840026462
510	295	332	2	0.0704346	BS	5	1982	10338	Not tested	9.589692466	3.911533948	-1.58955316
511	167	191	2	0.00195312	BS	4	1978	10296	Not tested	4.228980609	2.086654605	-2.034841641
512	180	428	2	0	NA	2	1900	352	Not tested	8.291161864	-2.066325482	-0.18240869
513	293	406	2	0	BS	2	1981	10390	Not tested	4.941854082	-1.241979668	-1.771437614
514	306	451	2	0	NA	4	1900	353	Not tested	6.46834375	-1.483914683	-0.882979827
515	177	417	2	0	BS	1	1980	10391	Not tested	8.416578974	-1.684217299	-0.367032254
516	371	402	2	0.015625	NA	4	1900	354	Not tested	6.422957736	-1.372001027	-0.44301526
517	375	405	2	0.00418091	BS	7	1900	355	Not tested	2.466913774	-1.415653684	-1.404579134
518	0	0	2	0	NA	0	1900	356	Not tested	8.763246481	-1.997746155	0.003509009
519	228	242	2	0	BS	3	1975	10392	Not tested	-0.463836029	-2.849537544	-2.50559921
520	381	403	2	0.0157623	NA	4	1900	357	Not tested	-1.758475174	-2.440051927	-3.2735722
521	373	427	2	0.0124009	BS	3	1983	10393	Not tested	1.939139022	-1.544854749	-0.661950595
522	172	195	2	0	NA	1	1979	10394	Not tested	7.081383337	0.764356155	-1.579909443
523	0	0	2	0	NA	0	1900	358	Not tested	8.746913984	-1.971365151	0.026852809
524	0	0	2	0	NA	0	1900	359	Not tested	8.720649208	-2.041235215	0.017689846
525	396	452	2	0	NA	0	1900	360	Not tested	8.67772395	-1.615319333	0.149420765
526	226	447	2	0	NBS	1	1979	10395	Not tested	4.713390553	-0.961256519	-0.652784636
527	382	436	2	0.00224876	BS	1	1981	10396	Not tested	2.576711465	-1.889421724	-2.269781616
528	0	0	2	0	NA	0	1900	361	Not tested	8.759441371	-1.992631949	0.005465467
529	0	0	2	0	NA	0	1900	362	Not tested	7.895727557	-2.171597202	0.463337882
530	0	0	2	0	NA	0	1900	363	Not tested	8.56572221	-0.537013808	0.402012521
531	0	0	2	0	NA	0	1900	364	Not tested	8.727122095	-2.009408246	-0.000589008
532	400	264	2	0	NA	4	1900	365	Not tested	8.882694471	-0.851101118	-0.427517383
533	0	0	2	0	BS	0	1970	366	Not tested	8.717886149	-2.018850731	-0.023885293
534	167	446	2	0	BS	5	1975	10397	Not tested	6.70865513	0.6563485	-0.955400904
535	382	434	2	0.00390625	BS	4	1981	10398	Not tested	3.594012174	-0.53980848	-2.782406812
536	395	449	2	0	NA	2	1900	367	Not tested	8.097458844	-1.497923749	-0.168622322
537	397	440	2	0	BS	0	1982	10399	Not tested	7.802317988	-1.485304074	-0.481221239
538	87	359	2	0.0470123	BS	8	1976	10400	Not tested	1.323536316	-0.621130133	-2.149695332
539	375	405	2	0.00418091	NA	7	1900	368	Not tested	2.409323095	-1.470313914	-1.198346498
540	0	0	2	0	NA	0	1900	369	Not tested	8.706411801	-1.351542023	0.1150687
541	389	418	2	0	NA	2	1900	370	Not tested	7.865656563	-1.784530743	-0.510311468
542	0	0	2	0	NA	0	1900	371	Not tested	8.765816792	-1.956180391	-0.032361085
543	0	0	2	0	NA	0	1900	372	Not tested	8.816757529	-1.983156538	-0.019306087
544	0	0	2	0	BS	0	1900	373	Not tested	7.733253417	-2.14490068	0.697072785
545	0	0	2	0	NA	0	1900	374	Not tested	8.733127057	-2.015954126	0.029675133
546	394	438	2	0	NA	2	1900	375	Not tested	8.698546358	-2.05888531	0.018651278
547	0	0	2	0	BS	0	1974	376	Not tested	8.730083849	-2.025094949	0.022984227
548	0	0	2	0	NA	0	1900	377	Not tested	8.700861622	-2.042408893	0.009298183
549	57	443	2	0	BS	5	1975	10401	Not tested	2.585254166	-0.940491773	-1.959362076
550	302	433	2	0.15625	BS	7	1979	10402	Not tested	2.154374921	-2.721867502	-0.359581762
551	123	416	2	0	NA	3	1980	10403	Not tested	4.54901386	-0.68199982	-1.03352606
552	226	422	2	0	NA	1	1979	10404	Not tested	3.12663947	-1.200860241	-0.109155406
553	457	497	1	0.0372336	BS	4	1986	10405	Not tested	6.249981856	4.69494556	-0.300453743
554	294	529	1	0	BS	2	1980	10406	Not tested	5.767720658	-2.366979901	1.037154752
555	301	546	1	0	BS	4	1978	10407	Not tested	-0.775928156	-2.312554767	-0.391810554
556	460	550	1	0.126953	BS	8	1984	10408	Not tested	2.093157686	-2.858207102	0.753701358
557	225	498	1	0	NA	1	1979	10409	Not tested	7.644742992	-1.284612578	-0.587792519
558	459	492	1	0.00692111	BS	0	1984	10410	Not tested	0.469122105	3.634268829	-1.481687659
559	465	504	1	0.109375	NA	4	1980	10411	Not tested	7.11029558	-1.639967705	-0.797532587
560	305	335	1	0	BS	2	1980	10336	Not tested	8.370236676	-0.743875871	-2.472408466
561	486	513	1	0.0793972	BS	2	1983	10412	Not tested	3.921542828	-1.033716169	-2.453591051
562	308	338	1	0	NA	3	1979	10335	Not tested	6.67118698	-1.411805015	-0.543301247
563	288	499	1	0.0078125	BS	5	1982	10413	Not tested	0.725859774	-1.924387775	-0.331402307
564	0	0	1	0	NA	0	1900	378	Not tested	8.749799742	-2.037520766	-0.031265101
565	289	410	1	0.0230093	BS	6	1982	10358	Not tested	3.198575081	2.644092168	-2.02242222
566	462	510	1	0.215866	BS	2	1985	10414	Not tested	9.70027087	5.355065565	-1.590901595
567	376	507	1	0.01933	BS	4	1983	10415	Not tested	0.572990621	-1.754622386	-1.896027676
568	221	537	1	0.00215912	BS	3	1983	10416	Not tested	3.865364836	-0.211717466	-1.930290391
569	377	408	1	0.00556946	BS	3	1981	10382	Not tested	8.738915731	-0.615976174	-1.506603118
570	0	0	1	0	NA	0	1900	379	Not tested	8.256234601	-2.180114994	0.174566855
571	301	519	1	0.0333405	BS	6	1981	10417	Not tested	-6.0840407	-2.98112891	-1.248205011
572	224	251	1	0	BS	3	1981	10418	Not tested	8.087994055	3.279998444	-2.142090737
573	305	517	1	0	BS	5	1980	10419	Not tested	5.033011959	-1.291602614	-2.390880896
574	456	495	1	0.142061	BS	5	1986	10420	Not tested	3.882632316	4.197261399	-1.545940732
575	0	0	1	0	NA	0	1900	380	Not tested	8.702578096	-1.814423367	0.065156582
576	379	538	1	0.000130653	BS	6	1982	10421	Not tested	4.76576798	-0.606934333	-2.491932813
577	469	432	1	0.19383	BS	6	1984	10422	Not tested	1.428273613	0.189648364	-3.97814476
578	461	491	1	0.125	BS	2	1983	10423	Not tested	8.264845497	0.657221942	-0.857927798
579	92	543	1	0	BS	4	1974	10424	Not tested	5.096157929	-1.946095808	-0.477877579
580	0	0	1	0	NA	0	1900	381	Not tested	8.286911543	-2.190403405	0.17109104
581	0	0	1	0	NA	0	1900	382	Not tested	8.724822595	-2.021213235	-0.022648614
582	0	0	1	0	BS	0	1900	383	Not tested	8.699851774	-2.010704705	0.04286475
583	304	549	1	0.126045	NA	7	1900	384	Not tested	1.90184048	-0.578380672	-2.347155852
584	0	0	1	0	NA	0	1900	385	Not tested	8.754034494	-2.010574749	0.019512785
585	480	530	1	0	NA	0	1900	386	Not tested	8.61076838	-0.276304393	0.341411863
586	0	0	1	0	NA	0	1900	387	Not tested	8.715015812	-1.758023238	0.099614444
587	0	0	1	0	NA	0	1900	388	Not tested	8.754034262	-2.010574724	0.019511746
588	0	0	1	0	NA	0	1900	389	Not tested	8.753831489	-2.010548754	0.019433312
589	298	518	2	0	BS	4	1980	10425	Not tested	8.511867998	-1.777993092	-0.161573239
590	222	494	2	0.00488281	NA	4	1900	390	Not tested	8.876306032	2.083880758	-2.160474575
591	463	516	2	0.00347805	NA	3	1981	10426	Not tested	3.442125862	-1.49601604	-0.974273218
592	121	536	2	0	BS	3	1981	10427	Not tested	8.529190513	-0.710817893	-0.641013722
593	379	515	2	0.0334473	BS	2	1983	10428	Not tested	8.190916576	-1.157378174	-1.867842915
594	177	254	2	0.00610352	BS	1	1981	10429	Not tested	8.655439137	-1.477879235	-0.465439056
595	0	0	2	0	NA	0	1900	391	Not tested	8.715566908	-1.904147758	0.051240766
596	184	541	2	0	NA	3	1900	392	Not tested	8.530910114	-0.152705479	-0.828575658
597	474	514	2	0.0381031	BS	4	1981	10430	Not tested	4.689561579	-0.917483484	-1.692463685
598	467	552	2	0.0157108	BS	3	1981	10431	Not tested	0.846542411	-2.12280334	1.039542222
599	226	501	2	0	BS	2	1983	10432	Not tested	4.556901768	-0.655260677	-1.354874229
600	375	405	2	0.00418091	BS	7	1900	393	Not tested	2.449934213	-1.270031829	-1.101779855
601	289	247	2	0.00634766	BS	4	1982	10337	Not tested	4.429759954	3.854642677	-1.514608644
602	177	417	2	0	BS	1	1981	10433	Not tested	8.321730551	-1.480065221	-0.061262358
603	378	520	2	0.026845	BS	2	1981	10434	Not tested	-7.175249418	-4.30828019	-5.886283396
604	485	353	2	0	NA	1	1900	394	Not tested	5.610576318	-1.715605828	-0.143344734
605	0	0	2	0	NA	0	1900	395	Not tested	8.749799819	-2.037520613	-0.031265665
606	288	527	2	0.0414505	BS	3	1983	10435	Not tested	-0.315295833	-2.018382049	-2.456432828
607	457	407	2	0.0117188	BS	3	1986	10436	Not tested	7.953713041	2.19918455	-0.138086629
608	476	522	2	0.00215912	BS	3	1982	10437	Not tested	5.507152184	0.117733369	-1.717440938
609	488	544	2	0	BS	5	1900	396	Not tested	4.85514923	-1.749141913	0.929865587
610	458	435	2	0.0520792	BS	3	1984	10438	Not tested	-7.360022891	-3.261755146	-2.352983291
611	478	525	2	0	NA	0	1900	397	Not tested	8.668209647	-1.493408756	0.19215822
612	172	264	2	0	BS	2	1981	10439	Not tested	7.374070179	0.101607649	-1.092842281
613	490	548	2	0	NA	0	1900	398	Not tested	8.676185587	-2.067113994	-0.015262742
614	463	505	2	0.00273705	BS	4	1981	10440	Not tested	3.025167487	-1.934248252	-1.132067749
615	473	509	2	0.0192914	BS	1	1984	10441	Not tested	5.218090014	1.272640398	-0.671203799
616	0	0	2	0	NA	0	1900	399	Not tested	8.73521782	-2.016547412	-0.177473305
617	477	523	2	0	NA	0	1900	400	Not tested	8.7767309	-1.928215665	0.019522594
618	475	521	2	0.0131783	BS	4	1985	10442	Not tested	1.721921572	-1.079314857	-1.94749969
619	300	500	2	0.016571	BS	6	1984	10443	Not tested	7.787526174	1.816369478	-2.300937186
620	468	526	2	0	BS	1	1983	10444	Not tested	6.745190607	-0.558161758	-0.740759976
621	467	539	2	0.0638065	BS	5	1981	10445	Not tested	2.301159042	-2.137441676	-0.324927419
622	482	532	2	0.03125	NA	2	1900	401	Not tested	8.939933877	-0.787645284	-0.473675994
623	0	0	2	0	BS	0	1974	402	Not tested	8.710537544	-2.012375642	0.035103674
624	167	542	2	0	NA	3	1900	403	Not tested	7.004396059	0.534981567	-1.059644978
625	481	531	2	0	NA	0	1900	404	Not tested	8.728696906	-2.001133857	-0.034999348
626	0	0	2	0	NA	0	1900	405	Not tested	8.702578014	-1.814423107	0.065155632
627	378	535	2	0.0127296	BS	2	1982	10446	Not tested	0.468283267	-1.22107236	-3.549948697
628	300	496	2	0.000488281	BS	4	1982	10447	Not tested	7.817413015	1.785881943	-1.742004892
629	227	524	2	0	NA	4	1900	406	Not tested	6.75077146	-1.788482	-0.269755189
630	394	533	2	0	BS	4	1974	10448	Not tested	8.705106696	-2.030437547	-0.078194025
631	376	493	2	0.0656514	BS	5	1982	10449	Not tested	2.308582031	0.01770415	-2.105013087
632	0	0	2	0	NA	0	1900	407	Not tested	8.271323578	-2.187995376	0.173666412
633	472	508	2	0.126469	BS	3	1982	10450	Not tested	2.083919069	-1.733017815	-1.641550067
634	474	512	2	0	BS	4	1981	10451	Not tested	5.599934925	-1.22196625	-1.108060176
635	0	0	2	0	NA	0	1978	408	Not tested	8.007080299	-2.343922451	0.637200917
636	464	503	2	0.00368118	BS	5	1986	10452	Not tested	-1.325715304	-0.879014635	0.579681521
637	375	547	2	0	BS	6	1977	10453	Not tested	5.768162983	-1.933706961	-0.063500753
638	471	506	2	0	BS	3	1982	10454	Not tested	6.631557775	-1.774581182	-0.599282518
639	0	0	2	0	NA	0	1900	409	Not tested	8.722878106	-2.020451815	-0.022628228
640	483	511	2	0	BS	3	1981	10455	Not tested	6.233351918	0.439919687	-0.754600223
641	479	528	2	0	BS	2	1900	410	Not tested	8.793317991	-1.96760627	-0.022887671
642	466	502	2	0.0103943	BS	4	1984	10456	Not tested	4.389149564	0.55964523	-3.410777236
643	223	520	2	0.0130916	BS	4	1980	10457	Not tested	0.754912767	0.757058445	-2.72743573
644	0	0	2	0	NA	0	1900	411	Not tested	8.754034531	-2.010574691	0.019512496
645	487	540	2	0	NA	0	1900	412	Not tested	8.546604903	0.128486341	0.482997543
646	0	0	2	0	NA	0	1900	413	Not tested	8.716940077	-1.758673771	0.099451067
647	0	0	2	0	NA	0	1900	414	Not tested	8.708101832	-1.930073417	0.061659509
648	391	206	2	0	NA	1	1900	415	Not tested	6.396521515	-0.26093176	-0.716478395
649	0	0	2	0	NA	0	1900	416	Not tested	8.737063156	-2.028311683	0.008809944
650	0	0	2	0	NA	0	1900	417	Not tested	8.754034229	-2.010574624	0.019510181
651	484	205	2	0	NA	6	1900	418	Not tested	6.658537295	-1.348694394	-0.367997378
652	472	507	2	0.0988941	BS	3	1984	10458	Not tested	-0.636765706	-3.052246474	-1.117170475
653	489	545	2	0	NA	0	1900	419	Not tested	8.74070181	-2.014222859	0.02549572
654	470	551	2	0.0430031	BS	2	1981	10459	Not tested	3.474611514	-0.836926294	-1.413260956
655	0	0	2	0	NA	0	1900	420	Not tested	8.715517973	-2.008645053	-0.168796133
656	0	0	2	0	NA	0	1900	421	Not tested	8.719039673	-2.02032101	-0.014958136
657	0	0	2	0	NA	0	1900	422	Not tested	7.991962376	-2.33552547	0.644598199
658	395	534	2	0.015625	NA	6	1900	423	Not tested	6.768781226	0.013877483	-0.64769748
659	458	603	1	0.0280828	BS	5	1983	10460	Not tested	-11.73876977	-4.349552914	-5.796483571
660	458	636	1	0.0712769	BS	5	1988	10461	Not tested	-8.310989379	-2.387016526	-1.421705701
661	577	642	1	0.0317645	BS	2	1985	10462	Not tested	2.636320274	0.949518559	-4.402330056
662	221	601	1	0.0247183	BS	6	1984	10463	Not tested	2.210056685	3.180877292	-2.89783687
663	298	641	1	0	BS	7	1981	10464	Not tested	8.545637004	-1.726278041	-0.200149378
664	297	612	1	0.203125	BS	0	1985	10465	Not tested	7.805871008	0.63044209	-1.078829201
665	464	598	1	0.0050168	BS	4	1983	10466	Not tested	-5.013557072	-1.464332328	1.068055265
666	301	511	1	0.0273867	BS	4	1979	10467	Not tested	-3.001110643	-0.196114761	-1.514679249
667	469	631	1	0.207418	BS	5	1986	10468	Not tested	1.504930407	0.576331905	-2.524783414
668	586	646	1	0	BS	0	1981	10469	Not tested	8.703509509	-1.498192515	0.165099521
669	464	618	1	0.0560187	BS	6	1986	10470	Not tested	-4.872820551	-0.78901536	-0.180174846
670	571	435	1	0.0520792	BS	4	1983	10471	Not tested	-3.93293195	-3.019953396	-0.345940239
671	580	632	1	0	NA	0	1900	424	Not tested	7.823222692	-2.357866281	0.312669885
672	558	497	1	0.0511534	BS	3	1985	10472	Not tested	2.46012502	3.928778466	-1.698825831
673	564	605	1	0	BS	0	1978	10473	Not tested	8.774036789	-2.057341788	-0.096300476
674	556	591	1	0.00516415	BS	5	1985	10474	Not tested	2.366257187	-2.086205845	0.104547825
675	464	503	1	0.00368118	BS	5	1985	10475	Not tested	-1.437090622	-1.069487639	0.27917122
676	572	619	1	0.0687103	BS	5	1985	10476	Not tested	8.016754892	3.239620989	-2.438274061
677	121	655	1	0	BS	3	1979	10477	Not tested	8.837789795	-1.100556934	-0.841363709
678	374	617	1	0	BS	1	1982	10478	Not tested	7.721486647	-1.514240807	-0.301063814
679	572	590	1	0.000396729	BS	4	1984	10479	Not tested	8.452170011	4.545858201	-3.031473525
680	583	643	1	0.0149367	BS	3	1984	10480	Not tested	1.211679106	0.459524833	-2.452677368
681	300	500	1	0.016571	BS	6	1984	10443	Not tested	7.840853367	1.820195044	-2.395612489
682	231	340	1	0	BS	5	1975	10481	Not tested	1.737682899	-1.43595436	-1.887251329
683	381	635	1	0	NA	3	1900	425	Not tested	3.461931044	-2.442935628	0.100528498
684	289	622	1	0	BS	3	1983	10482	Not tested	6.056439614	0.671771983	-0.924079043
685	563	621	1	0.0553761	BS	5	1984	10483	Not tested	0.899229038	-2.21203423	-0.494002789
686	578	628	1	0.0369873	BS	1	1985	10484	Not tested	8.029383496	1.381855076	-1.265664954
687	92	647	1	0	BS	4	1900	426	Not tested	4.961486721	-1.859373479	-0.370985923
688	562	333	1	0	BS	1	1982	10485	Not tested	7.623214384	-0.97495336	-0.320771127
689	458	652	1	0.103811	BS	4	1986	10486	Not tested	-7.971498102	-4.058091679	-2.269151393
690	585	645	1	0	NA	0	1900	427	Not tested	8.523267096	1.268231014	0.621362125
691	294	629	1	0.015625	BS	3	1900	428	Not tested	6.026880289	-2.027944135	0.17945143
692	587	650	1	0	NA	0	1900	429	Not tested	8.782507681	-2.003469097	0.005204297
693	0	0	1	0	NA	0	1900	430	Not tested	8.73943209	-2.009021894	0.026493589
694	574	611	2	0	NA	1	1900	431	Not tested	6.210672666	1.778250479	-0.532771499
695	288	627	2	0.0151711	BS	3	1984	10487	Not tested	-1.543400093	-1.251519838	-4.010645756
696	289	589	2	0.00125504	BS	6	1982	10488	Not tested	5.815850962	0.194135296	-0.75095849
697	301	334	2	0.0333405	BS	4	1981	10360	Not tested	-7.208391071	-2.946520121	-2.066743152
698	459	602	2	0.000557899	BS	0	1984	10489	Not tested	3.232204717	-0.307761812	-1.043654246
699	393	658	2	0.00439453	BS	4	1982	10490	Not tested	4.636581127	0.528913602	-0.738240975
700	305	616	2	0	BS	1	1980	10491	Not tested	8.374417896	-1.597471037	-1.48094493
701	573	593	2	0.0627396	BS	2	1986	10492	Not tested	6.535195748	-1.228778847	-2.276336527
702	553	615	2	0.0569585	BS	3	1989	10493	Not tested	5.412223674	4.015642227	-0.06607503
703	560	597	2	0.00201845	BS	1	1984	10494	Not tested	6.48702203	-0.778655956	-2.665881739
704	582	623	2	0	NA	4	1900	432	Not tested	8.679507211	-2.00457005	0.047989433
705	0	0	2	0	NA	0	1978	433	Not tested	8.251072713	-2.229747248	0.488485718
706	289	604	2	0.00788116	BS	3	1983	10495	Not tested	3.858298905	0.415582449	-0.195317709
707	378	535	2	0.0127296	BS	2	1982	10446	Not tested	0.605938668	-1.352297221	-3.17964623
708	563	633	2	0.0131092	BS	5	1985	10496	Not tested	1.253858375	-1.349102591	-0.850758523
709	561	599	2	0.00264072	BS	1	1986	10497	Not tested	4.062902575	-0.517579822	-2.405418193
710	172	195	2	0	BS	1	1979	10394	Not tested	7.266990732	0.699059853	-1.44319376
711	570	614	2	0	BS	1	1984	10498	Not tested	5.170971294	-2.218480847	-0.338148908
712	0	0	2	0	NA	0	1979	434	Not tested	8.708497767	-2.032750506	0.006658498
713	391	625	2	0	NA	1	1900	435	Not tested	6.314874041	-0.649569148	-0.722606459
714	554	609	2	0.00195312	BS	6	1982	10499	Not tested	3.667714453	-2.323260846	2.019068274
715	458	652	2	0.103811	BS	4	1986	10486	Not tested	-9.315872576	-4.481127624	-1.577279782
716	555	637	2	0.00442886	BS	7	1981	10500	Not tested	2.491477126	-2.125820862	-0.23958035
717	168	613	2	0	BS	4	1982	10501	Not tested	6.662520456	-2.002088046	-0.359003682
718	289	410	2	0.0230093	BS	6	1982	10358	Not tested	3.220517063	2.745677258	-1.874781448
719	372	437	2	0	NBS	2	1981	10383	Not tested	8.679158599	-1.568442617	-0.125056625
720	464	593	2	0.00238347	BS	4	1985	10502	Not tested	-1.063770944	-0.956835695	-0.5585594
721	295	332	2	0.0704346	BS	5	1984	10503	Not tested	9.100161983	2.709197277	-1.353065131
722	0	0	2	0	NA	0	1900	436	Not tested	8.716632927	-2.000515704	0.032231832
723	464	610	2	0.0856678	BS	4	1985	10504	Not tested	-9.368582446	-1.902273618	-0.339012142
724	168	649	2	0	NA	4	1900	437	Not tested	6.761186779	-1.951729193	-0.326058812
725	307	651	2	0	BS	2	1977	10505	Not tested	7.557812023	-1.260102231	-0.260898153
726	289	624	2	0.00634766	BS	4	1981	10506	Not tested	5.11830565	1.42457283	-1.2894705
727	563	609	2	0.0186329	BS	8	1985	10507	Not tested	2.435772302	-1.80013784	0.583141529
728	222	592	2	0.0625	BS	7	1984	10508	Not tested	8.958908933	1.484026357	-1.306395804
729	294	630	2	0	NA	6	1980	10509	Not tested	6.981024072	-2.140552694	0.221093645
730	301	657	2	0	BS	3	1982	10510	Not tested	-1.832187484	-2.731379309	0.513622682
731	576	638	2	0.0277259	BS	3	1984	10511	Not tested	5.671376355	-1.139919651	-1.579708032
732	221	522	2	0.00431824	BS	3	1981	10512	Not tested	3.672687717	1.191016161	-2.659555501
733	460	634	2	0.00115013	BS	5	1983	10513	Not tested	4.286728413	-1.480151582	-0.26282975
734	222	262	2	0	BS	7	1981	10319	Not tested	9.226535932	1.795628005	-1.635214368
735	289	496	2	0	BS	4	1983	10514	Not tested	6.049367039	1.331739369	-1.0511641
736	465	504	2	0.109375	BS	4	1980	10411	Not tested	7.092581102	-1.694525923	-0.6944694
737	464	598	2	0.0050168	BS	4	1983	10466	Not tested	-7.961158228	-1.95359698	3.244899376
738	575	626	2	0	BS	0	1982	10515	Not tested	8.666024269	-1.606502371	0.096256745
739	581	639	2	0	NA	0	1900	438	Not tested	8.721176601	-2.023589312	-0.079067739
740	562	333	2	0	BS	1	1982	10485	Not tested	7.624806292	-0.963769468	-0.317590939
741	465	648	2	0.00556493	BS	3	1980	10516	Not tested	6.270252354	-0.884690398	-0.888898237
742	588	543	2	0	NA	0	1900	439	Not tested	8.813565087	-1.989721563	-0.014318775
743	224	251	2	0	BS	3	1982	10517	Not tested	8.081718035	2.327679308	-1.672831486
744	567	606	2	0.0486323	BS	2	1985	10518	Not tested	-0.219450116	-1.953899346	-2.347421709
745	557	403	2	0.0625	BS	1	1982	10519	Not tested	4.529940943	-1.202921314	-1.554510143
746	568	608	2	0.0804682	BS	2	1985	10520	Not tested	4.188656483	-0.154228633	-1.981106425
747	123	656	2	0	BS	3	1975	10521	Not tested	4.595168147	-0.699757659	-1.155135329
748	295	330	2	0.015625	BS	4	1981	10522	Not tested	9.242421908	1.026827492	-0.91132375
749	458	519	2	0.14167	BS	6	1983	10523	Not tested	-8.110069796	-3.852436455	-2.850697581
750	565	620	2	0.0360343	BS	2	1985	10524	Not tested	4.892404166	1.232341564	-1.368610295
751	390	419	2	0.00500703	BS	4	1985	10359	Not tested	8.075293664	3.000118804	-1.230995293
752	288	511	2	0.0383472	BS	4	1982	10525	Not tested	0.651558591	0.185567471	-2.783880894
753	579	653	2	0	BS	3	1979	10526	Not tested	6.92968902	-1.975183122	-0.234530338
754	566	607	2	0.0119476	BS	5	1988	10527	Not tested	8.614357531	4.607727013	-0.50043374
755	0	0	2	0	NA	0	1900	440	Not tested	8.782741115	-2.020948133	0.002514207
756	57	343	2	0	BS	3	1975	10528	Not tested	2.604433022	-1.019897669	-2.081547418
757	469	654	2	0.0747306	BS	4	1984	10529	Not tested	2.522923959	-0.364281065	-2.052525457
758	373	600	2	0.0320253	BS	6	1983	10530	Not tested	3.878263874	-1.654369215	-0.531341212
759	298	595	2	0	BS	4	1979	10531	Not tested	8.440371148	-1.637662985	-0.090014359
760	0	0	2	0	NA	0	1900	441	Not tested	8.601477974	-1.11286221	0.334014488
761	559	596	2	0.000976562	BS	2	1982	10532	Not tested	7.858482821	-0.867636018	-0.866463243
762	226	441	2	0	NA	3	1900	442	Not tested	4.4096895	-0.988694153	-0.494684204
763	223	640	2	0.125488	BS	4	1983	10533	Not tested	4.497474605	2.418924675	-1.174901564
764	0	0	2	0	NA	0	1900	443	Not tested	8.72503764	-2.029265494	-0.026512054
765	92	0	2	0	BS	4	1900	444	Not tested	4.971075351	-1.921388767	-0.390667187
766	0	0	2	0	NA	0	1900	445	Not tested	8.723788488	-1.823410472	0.071069923
767	584	644	2	0	NA	0	1900	446	Not tested	8.782508062	-2.003469162	0.0052067
768	0	0	2	0	NA	0	1900	447	Not tested	8.735835317	-2.021273783	0.017316051
769	0	0	2	0	NA	0	1900	448	Not tested	8.739431849	-2.009021964	0.02649401
770	569	594	2	0.0716248	BS	3	1983	10534	Not tested	8.692335645	-1.044154136	-1.035324943
771	0	0	2	0	NA	0	1900	449	Not tested	8.73316259	-2.028080061	0.030271165
772	0	0	2	0	BS	0	1974	450	Not tested	8.714003981	-2.015011105	0.027204575
773	382	412	1	0.125	BS	2	1981	10535	Not tested	0.082606812	-2.649522856	-4.470158826
774	666	497	1	0.0695908	BS	4	1984	10536	Not tested	1.210390015	1.355816158	-1.400445126
775	674	727	1	0.0166283	BS	5	1987	10537	Not tested	1.688634554	-1.859456627	0.902724579
776	670	715	1	0.105434	BS	4	1988	10538	Not tested	-9.382152114	-4.873110917	0.623146054
777	464	598	1	0.0050168	BS	4	1983	10466	Not tested	-4.865694977	-1.341131619	1.079929303
778	556	733	1	0.180895	BS	5	1985	10539	Not tested	3.095800788	-2.112282998	0.018465959
779	667	699	1	0.0548993	BS	6	1988	10540	Not tested	1.920917556	1.499355474	-1.579888511
780	464	601	1	0.00966454	BS	6	1987	10541	Not tested	-3.20524228	2.798415872	0.341494172
781	300	710	1	0.1875	BS	3	1981	10542	Not tested	7.031685555	2.026053485	-2.158978024
782	671	711	1	0	BS	0	1987	10543	Not tested	5.545304731	-2.604332076	0.269189703
783	659	695	1	0.0642112	NBS	7	1986	10544	Not tested	-7.271717092	-2.189712458	-6.541290194
784	459	410	1	0.0193944	BS	3	1986	10545	Not tested	1.085877821	2.127963735	-2.789653023
785	382	412	1	0.125	BS	2	1900	451	Not tested	-0.599446175	-3.083033937	-4.561592557
786	223	704	1	0	BS	5	1981	10546	Not tested	5.971003891	0.792369166	-1.083255311
787	577	752	1	0.0315023	BS	2	1985	10547	Not tested	0.863661013	0.231568067	-4.031219432
788	458	603	1	0.0280828	BS	5	1987	10548	Not tested	-18.25418545	-7.588391507	-8.254620296
789	300	743	1	0.132812	BS	4	1984	10549	Not tested	7.442232172	3.434789579	-2.384195269
790	226	719	1	0	BS	2	1983	10550	Not tested	4.700954124	-0.43239671	-0.63639084
791	558	702	1	0.0504829	BS	3	1991	10551	Not tested	2.453725484	5.608336356	0.030318368
792	393	757	1	0.0683873	BS	6	1986	10552	Not tested	2.805901032	-0.1325842	-1.169338957
793	464	714	1	0.00104809	BS	7	1987	10553	Not tested	-6.41796037	-2.075706678	3.850992664
794	662	750	1	0.0987689	BS	4	1987	10554	Not tested	3.392300844	2.575755312	-2.104832055
795	679	734	1	0.0632324	BS	5	1985	10555	Not tested	8.958972862	3.66444281	-2.862818518
796	288	511	1	0.0383472	BS	4	1982	10525	Not tested	0.74948106	0.1649732	-2.454815571
797	684	761	1	0.00110507	BS	3	1985	10556	Not tested	7.019698437	-0.036512958	-1.002367255
798	0	0	1	0	NA	0	1900	452	Not tested	8.747374455	-1.994034811	-0.051172823
799	682	725	1	0.00585938	BS	1	1980	10557	Not tested	4.615829313	-1.332216623	-1.259870303
800	666	729	1	0.00195312	BS	4	1984	10558	Not tested	1.959002071	-1.172895577	-0.685842199
801	672	763	1	0.112767	BS	2	1987	10559	Not tested	2.895447431	3.935659791	-0.818224473
802	579	742	1	0.125	NA	3	1900	453	Not tested	7.007483215	-1.952153556	-0.274719887
803	460	749	1	0.00449753	BS	6	1985	10560	Not tested	-2.583161302	-2.838638419	-1.087180638
804	668	760	1	0	NA	0	1900	454	Not tested	8.594706914	-0.762220288	0.412627093
805	288	614	1	0.0226345	BS	4	1986	10561	Not tested	-0.546512715	-1.992342009	-2.255638398
806	673	739	1	0	BS	0	1984	10562	Not tested	8.721595062	-2.038289099	-0.195557697
807	687	771	1	0	NA	3	1900	455	Not tested	6.854933809	-1.954109394	-0.173953667
808	0	0	1	0	NA	0	1900	456	Not tested	8.578035328	-1.285088909	0.318615341
809	558	706	1	0.0280748	BS	5	1986	10563	Not tested	1.864009809	2.242414294	-0.53088439
810	690	766	1	0	NA	0	1900	457	Not tested	8.621767015	-0.083469989	0.383376554
811	0	0	1	0	NA	0	1900	458	Not tested	8.588970503	-1.204713608	0.319595857
812	0	0	1	0	NA	0	1900	459	Not tested	8.749854445	-1.947051481	0.001567203
813	665	703	1	0.00991619	BS	3	1986	10564	Not tested	0.779664321	-1.05519864	-0.907069402
814	305	335	1	0	BS	2	1980	10336	Not tested	8.323565975	-0.739922386	-2.544785955
815	0	0	1	0	NA	0	1900	460	Not tested	8.749493982	-1.947102483	0.001581243
816	0	0	1	0	NA	0	1900	461	Not tested	8.752124581	-2.019450667	0.024884754
817	0	0	1	0	NA	0	1900	462	Not tested	8.704678103	-2.037203688	0.026835718
818	0	0	1	0	NA	0	1900	463	Not tested	8.749853986	-1.947051358	0.001565859
819	131	765	1	0.125	BS	7	1972	10565	Not tested	3.390097054	-1.804110745	-0.47972977
820	0	0	1	0	NA	0	1900	464	Not tested	8.704807401	-2.037151833	0.024733951
821	167	756	2	0	BS	6	1978	10566	Not tested	3.859153432	0.992628174	-1.990710624
822	300	732	2	0.0983505	BS	4	1984	10567	Not tested	5.034528719	2.686436954	-3.237903418
823	661	709	2	0.0323875	BS	0	1987	10568	Not tested	3.215605878	0.730697704	-3.528982714
824	289	707	2	0.00909328	BS	3	1986	10569	Not tested	1.817522264	0.363037113	-2.426133702
825	686	735	2	0.0825062	BS	3	1986	10570	Not tested	7.072251755	1.726941507	-1.242585336
826	678	740	2	0.0625	BS	0	1985	10571	Not tested	7.679589638	-1.23272381	-0.313200101
827	573	720	2	0.0393933	BS	2	1986	10572	Not tested	1.624389832	-1.086173099	-2.310895476
828	553	754	2	0.106156	BS	5	1990	10573	Not tested	6.948957163	6.464092304	0.405814685
829	456	495	2	0.142061	BS	5	1986	10420	Not tested	3.990894992	3.314513591	-1.907147664
830	288	603	2	0.0508327	BS	5	1986	10574	Not tested	-7.424874618	-4.127027434	-4.71638116
831	460	749	2	0.00449753	BS	6	1985	10560	Not tested	-2.998109611	-2.877265495	-0.588532036
832	675	737	2	0.133378	BS	7	1987	10575	Not tested	-4.766708412	-1.480045201	1.536051764
833	288	527	2	0.0414505	BS	3	1983	10435	Not tested	-0.278474172	-1.873884295	-2.635247496
834	223	713	2	0.0644574	BS	3	1983	10576	Not tested	4.831896559	1.482701619	-1.615401521
835	470	722	2	0	BS	1	1982	10577	Not tested	5.634692991	-1.501788823	-0.954253586
836	669	723	2	0.170416	BS	3	1987	10578	Not tested	-8.452573157	-1.104038453	-0.171838855
837	557	403	2	0.0625	BS	1	1982	10519	Not tested	4.493129623	-1.208949029	-1.443288139
838	223	640	2	0.125488	BS	4	1984	10579	Not tested	4.787484214	2.110326039	-1.49926302
839	289	496	2	0	BS	4	1983	10514	Not tested	5.909175192	1.081355814	-1.050844822
840	390	745	2	0.00488281	BS	3	1984	10580	Not tested	6.556295874	0.539764403	-1.569927496
841	300	726	2	0.0338821	BS	4	1983	10581	Not tested	5.939356309	2.383770332	-2.064458819
842	168	705	2	0	BS	4	1981	10582	Not tested	6.02948802	-2.251260569	0.392096628
843	680	708	2	0.0268622	BS	1	1986	10583	Not tested	0.998368102	0.31907644	-1.483461542
844	0	0	2	0	NA	0	1900	465	Not tested	8.757003445	-1.995249473	0.001434282
845	306	451	2	0	BS	4	1978	10584	Not tested	6.478245319	-1.493906396	-0.72994365
846	685	746	2	0.0119349	BS	3	1986	10585	Not tested	1.612563779	-1.383344464	-1.529339865
847	223	403	2	0.0161304	BS	4	1980	10586	Not tested	1.603746359	0.874081584	-3.229153116
848	0	0	2	0	NA	0	1900	466	Not tested	8.747374126	-1.994034437	-0.051173499
849	230	253	2	0.125	NA	1	1900	467	Not tested	8.67127729	-0.828023998	-0.115247786
850	223	741	2	0.0367202	BS	4	1983	10587	Not tested	4.831325939	1.341787092	-1.5784675
851	221	601	2	0.0247183	BS	6	1984	10463	Not tested	2.248800937	2.850721121	-2.305438197
852	460	762	2	0.0254936	BS	5	1983	10588	Not tested	3.674835699	-1.270323288	0.175082999
853	681	734	2	0.00672913	BS	8	1986	10589	Not tested	8.638386441	2.352013389	-2.38257835
854	0	0	2	0	NA	0	1900	468	Not tested	8.731704468	-1.999323931	0.025175775
855	223	724	2	0.0078125	BS	4	1981	10590	Not tested	5.058273122	0.794303599	-1.306489736
856	664	728	2	0.000549316	BS	2	1987	10591	Not tested	8.410764454	1.613505843	-1.331514109
857	669	701	2	0.010814	BS	2	1987	10592	Not tested	0.766984999	-1.005933332	-1.313457561
858	676	751	2	0.0322506	BS	4	1986	10593	Not tested	8.177800963	4.450219732	-2.240320682
859	300	748	2	0.00012207	BS	4	1982	10594	Not tested	8.020025794	2.181771404	-1.935439876
860	692	767	2	0	NA	0	1900	469	Not tested	8.835547837	-1.987753945	-0.023315719
861	689	606	2	0.0385243	BS	4	1987	10595	Not tested	-4.282140752	-3.316347957	-2.156093655
862	464	718	2	0.0186379	BS	7	1987	10596	Not tested	-3.439145062	1.406061049	-0.060155953
863	464	731	2	0.0202184	BS	3	1985	10597	Not tested	-2.185851459	-0.95960464	-0.071886179
864	486	764	2	0	BS	2	1981	10598	Not tested	5.936105168	-1.628874318	-1.1667083
865	224	251	2	0	BS	3	1981	10418	Not tested	8.069349178	2.007202222	-1.597871444
866	300	726	2	0.0338821	BS	4	1984	10599	Not tested	5.968080404	2.470961846	-2.222202924
867	390	770	2	0.00709915	BS	4	1985	10600	Not tested	8.651654741	0.616404115	-1.245187799
868	305	755	2	0	BS	1	1977	10601	Not tested	8.41409724	-1.594941966	-1.194034514
869	693	769	2	0	NA	0	1900	470	Not tested	8.753308322	-2.000361534	0.019118097
870	395	747	2	0.0078125	NA	5	1900	471	Not tested	6.013726988	-0.953089923	-0.851819924
871	460	738	2	0	BS	6	1984	10602	Not tested	5.828406271	-1.33818238	0.575281311
872	300	726	2	0.0338821	BS	4	1983	10581	Not tested	5.927652308	2.33387339	-2.025253617
873	679	721	2	0.0505867	BS	2	1986	10603	Not tested	8.132555869	3.401222276	-1.955210367
874	0	0	2	0	NA	0	1900	472	Not tested	8.702851966	-1.988296933	0.030653503
875	561	599	2	0.00264072	BS	1	1984	10604	Not tested	4.187650146	-0.806858019	-2.126374109
876	665	744	2	0.0330474	BS	3	1987	10605	Not tested	-3.313515217	-1.841245847	-0.97959328
877	691	325	2	0	BS	2	1982	10606	Not tested	7.338701596	-2.009058125	-0.052367722
878	683	730	2	0.00216961	BS	2	1984	10607	Not tested	-0.650916482	-3.219558552	1.5267168
879	227	524	2	0	NA	4	1900	473	Not tested	6.762110122	-1.780675529	-0.262039625
880	390	419	2	0.00500703	BS	4	1985	10359	Not tested	8.102053812	2.582567233	-1.112648759
881	688	736	2	0.00128818	BS	1	1983	10608	Not tested	7.358606227	-1.348320495	-0.515334494
882	561	599	2	0.00264072	BS	1	1984	10604	Not tested	4.204911385	-0.827475587	-2.08070533
883	663	696	2	0.0631275	BS	6	1983	10609	Not tested	7.226355738	-0.698864703	-0.584156389
884	478	768	2	0	NA	0	1900	474	Not tested	8.733258006	-1.916506008	0.037064667
885	0	0	2	0	NA	0	1900	475	Not tested	8.561702201	-1.281562125	0.306429419
886	464	759	2	0.00331306	BS	4	1984	10610	Not tested	-0.787578242	-0.986515762	0.780810111
887	121	753	2	0	BS	4	1981	10611	Not tested	7.963800984	-1.078115092	-0.686318509
888	660	694	2	0.00945307	NA	1	1900	476	Not tested	-1.053964348	-0.117116619	-0.942136755
889	0	0	2	0	NA	0	1900	477	Not tested	8.749854485	-1.947052129	0.001568312
890	396	760	2	0	NA	0	1900	478	Not tested	8.564094369	-0.96278344	0.381918655
891	458	519	2	0.14167	BS	6	1982	10612	Not tested	-7.871401509	-3.711856815	-3.323147009
892	677	700	2	0	BS	1	1983	10613	Not tested	8.549965636	-1.320352346	-1.544363358
893	558	698	2	0.13137	BS	2	1986	10614	Not tested	1.212166264	2.492365326	-0.584184961
894	231	772	2	0	BS	6	1977	10615	Not tested	1.89383389	-1.559590979	-1.359076617
895	0	0	2	0	NA	0	1900	479	Not tested	8.748543764	-1.946829699	0.001135575
896	659	717	2	0.00927734	BS	5	1984	10616	Not tested	-2.602258225	-3.192353755	-3.146062006
897	301	729	2	0	BS	4	1983	10617	Not tested	-1.609726559	-2.313178525	-0.306937002
898	0	0	2	0	NA	0	1900	480	Not tested	8.71831917	-1.638261372	0.089114785
899	556	697	2	0.00928402	BS	7	1985	10618	Not tested	-2.651994888	-2.702092525	-0.536568071
900	0	0	2	0	NA	0	1900	481	Not tested	8.589809469	-1.204525516	0.319482629
901	0	0	2	0	NA	0	1900	482	Not tested	8.749493983	-1.947102364	0.00158151
902	289	716	2	0.00941992	BS	5	1984	10619	Not tested	2.767262329	-0.033974047	-0.767452528
903	0	0	2	0	NA	0	1900	483	Not tested	8.752124611	-2.01945085	0.024884731
904	685	758	2	0.0879068	BS	5	1986	10620	Not tested	2.206704449	-2.006583021	-0.509905418
905	379	538	2	0.000130653	BS	6	1982	10421	Not tested	4.771494162	-0.647147061	-2.48650477
906	0	0	2	0	NA	0	1900	484	Not tested	8.749853979	-1.947051348	0.001566766
907	555	712	2	0	BS	3	1984	10621	Not tested	3.941409942	-2.182315489	-0.218834904
908	0	0	2	0	NA	0	1900	485	Not tested	8.704807405	-2.037151533	0.024733554
909	788	830	1	0.153839	BS	8	1988	10622	Not tested	-17.01053707	-7.625341796	-6.961737809
910	787	502	1	0.0168888	BS	1	1987	10623	Not tested	2.655829958	-0.22234286	-4.850614157
911	780	843	1	0.024444	BS	4	1989	10624	Not tested	-1.569047164	3.078356404	-0.228020662
912	568	608	1	0.0804682	BS	2	1985	10520	Not tested	4.6904006	-0.010299682	-1.837539623
913	556	852	1	0.187564	BS	7	1987	10625	Not tested	2.757896501	-1.820406151	0.504262645
914	679	858	1	0.09565	BS	4	1990	10626	Not tested	8.574351015	7.204000503	-3.451417007
915	396	885	1	0	NA	0	1900	486	Not tested	8.614977513	-1.384975469	0.226268279
916	393	850	1	0.0523494	BS	4	1986	10627	Not tested	4.296132055	0.636320522	-1.222115723
917	289	737	1	0.0387473	BS	6	1987	10628	Not tested	-2.673153223	0.059782948	1.016884039
918	793	737	1	0.140804	BS	7	1988	10629	Not tested	-13.73133343	-3.041374861	7.656946297
919	775	831	1	0.0593504	BS	6	1989	10630	Not tested	-1.735197173	-2.513620445	1.164977916
920	469	905	1	0.0733321	BS	8	1985	10631	Not tested	3.339037478	-0.346918415	-2.76251999
921	778	875	1	0.0133074	BS	5	1986	10632	Not tested	3.539379589	-1.387783457	-1.47025547
922	801	893	1	0.104858	BS	3	1989	10633	Not tested	0.927943069	4.672262358	0.495249861
923	662	822	1	0.0936497	BS	5	1985	10634	Not tested	3.453594053	3.490208723	-3.69323024
924	558	880	1	0.0250994	BS	5	1988	10635	Not tested	4.480124769	3.652091577	-1.483965036
925	777	836	1	0.150249	BS	3	1989	10636	Not tested	-6.69120658	-0.845401558	0.516708496
926	690	869	1	0	NA	0	1900	487	Not tested	8.661911397	-0.348001876	0.309465808
927	774	729	1	0.00195312	BS	4	1985	10637	Not tested	4.058817851	-0.383841655	-0.763529571
928	687	0	1	0	NA	3	1900	488	Not tested	6.774580136	-1.657593756	-0.079533036
929	809	706	1	0.266008	BS	7	1989	10638	Not tested	2.303277784	1.619406494	0.259740536
930	816	903	1	0	NA	0	1900	489	Not tested	8.778688893	-2.021216597	0.015945406
931	554	870	1	0	BS	3	1983	10639	Not tested	5.85308337	-1.665924052	-0.095648185
932	813	883	1	0.00603694	BS	2	1987	10640	Not tested	4.085778912	-0.748271715	-0.953133631
933	781	841	1	0.180607	BS	2	1984	10641	Not tested	6.529558336	2.312446161	-2.178681487
934	790	871	1	0.0127468	NA	4	1900	490	Not tested	5.182613593	-0.0989213	0.244109965
935	783	823	1	0.0289007	BS	2	1990	10642	Not tested	-2.288415139	0.270108302	-5.249918664
936	804	898	1	0	NA	0	1900	491	Not tested	8.649285536	-0.821116489	0.306040579
937	795	853	1	0.155923	BS	7	1988	10643	Not tested	9.112183876	3.851534898	-3.219032375
938	805	846	1	0.051917	BS	2	1988	10644	Not tested	-0.872492439	-1.953955656	-2.574771369
939	818	906	1	0	NA	0	1900	492	Not tested	8.774151058	-1.876451818	-0.030691269
940	458	878	1	0.0707903	BS	3	1987	10645	Not tested	-7.9745346	-4.017832095	-1.073568571
941	465	844	1	0	BS	3	1981	10646	Not tested	7.461597655	-1.729048553	-0.552155647
942	777	857	1	0.080149	BS	3	1989	10647	Not tested	-2.169599847	-1.16222568	-0.27594722
943	458	838	1	0.0143015	BS	4	1986	10648	Not tested	-5.206574879	-1.13067021	-2.532716225
944	804	890	1	0.125	NA	0	1900	493	Not tested	8.443112189	-0.139974451	0.670235926
945	0	0	1	0	NA	0	1900	494	Not tested	8.709771339	-2.041131097	0.074503844
946	456	897	1	0.01408	BS	5	1986	10649	Not tested	0.779582156	0.399895288	-1.091675761
947	817	885	1	0	NA	0	1900	495	Not tested	8.612327202	-1.678874463	0.159611825
948	87	895	1	0	NA	4	1900	496	Not tested	4.575018598	-1.145333414	-1.010825613
949	0	0	1	0	NA	0	1900	497	Not tested	8.754550251	-1.986230412	0.047931312
950	803	896	2	0.0509626	BS	4	1986	10650	Not tested	-2.719550832	-3.044393731	-2.2499002
951	783	827	2	0.0247652	BS	2	1988	10651	Not tested	-3.087439594	-1.555785736	-5.234484216
952	794	851	2	0.181954	BS	7	1988	10652	Not tested	2.497253785	3.382320402	-2.09782911
953	383	865	2	0.0640869	BS	4	1984	10653	Not tested	6.467479058	2.478318145	-1.50652548
954	577	752	2	0.0315023	BS	2	1986	10654	Not tested	1.011351386	0.191173198	-3.484670807
955	668	884	2	0	NA	0	1900	498	Not tested	8.722007272	-1.686644603	0.09415953
956	678	849	2	0	BS	0	1984	10655	Not tested	8.172920794	-0.973542786	-0.18167479
957	791	828	2	0.0976182	BS	2	1992	10656	Not tested	3.993962603	7.976919138	1.331737973
958	464	838	2	0.0201593	BS	4	1987	10657	Not tested	-2.598471114	0.668137645	0.043479445
959	563	633	2	0.0131092	BS	5	1986	10658	Not tested	1.367220056	-1.70380183	-0.93329656
960	556	833	2	0.0300021	BS	7	1987	10659	Not tested	0.50079797	-2.444285619	-1.219336802
961	776	861	2	0.12571	BS	6	1989	10660	Not tested	-7.063772511	-4.615449446	-0.397880097
962	456	872	2	0.0926837	BS	5	1986	10661	Not tested	4.585049219	2.737805861	-1.948824813
963	799	882	2	0.0238535	BS	0	1989	10662	Not tested	4.322016458	-1.033039265	-2.009945301
964	773	864	2	0.0159998	NBS	3	1986	10663	Not tested	2.986583571	-2.147261461	-2.898759396
965	675	618	2	0.0306708	BS	7	1987	10664	Not tested	0.106084783	-1.07263187	-0.990046843
966	686	735	2	0.0825062	BS	3	1986	10570	Not tested	7.068723104	1.379198158	-1.146418927
967	565	834	2	0.0258372	BS	3	1984	10665	Not tested	3.97129191	2.113802788	-2.049926074
968	784	862	2	0.0859292	BS	5	1990	10666	Not tested	-1.275784055	2.572514674	-1.222570119
969	382	697	2	0.0801468	BS	4	1986	10667	Not tested	-3.080615878	-2.681268124	-2.883479485
970	797	859	2	0.00720072	BS	4	1987	10668	Not tested	7.59120773	1.19755385	-1.663515619
971	288	904	2	0.0897822	BS	4	1987	10669	Not tested	-0.519155624	-1.964193598	-1.557757013
972	806	877	2	0	NBS	1	1985	10670	Not tested	7.97423039	-2.017769079	-0.339450957
973	792	886	2	0.0168554	BS	5	1988	10671	Not tested	0.964172199	-0.118652737	-0.126405707
974	558	891	2	0.0162542	BS	6	1986	10672	Not tested	-3.827574365	0.139560875	-2.88375438
975	663	327	2	0.00346947	BS	5	1984	10673	Not tested	6.043238002	0.324482618	-1.310187897
976	302	359	2	0.00418091	BS	7	1979	10674	Not tested	2.377492457	-1.470412329	-1.849439965
977	474	894	2	0.0371265	BS	7	1982	10675	Not tested	2.394691177	-0.971988821	-1.646010284
978	289	825	2	0.126879	BS	4	1988	10676	Not tested	5.129578435	2.616242195	-1.409932083
979	782	873	2	0.000320435	BS	0	1989	10677	Not tested	5.529111106	-0.062527729	-0.359333092
980	802	860	2	0	NA	1	1900	499	Not tested	7.974159604	-1.958178759	-0.177491699
981	288	762	2	0.0706253	BS	4	1982	10678	Not tested	0.811778242	-1.404348944	-1.613935197
982	784	829	2	0.113463	BS	4	1987	10679	Not tested	2.501675845	2.757204873	-2.39076398
983	458	839	2	0.0040884	BS	4	1985	10680	Not tested	-4.801786197	-1.923454533	-2.387517241
984	819	0	2	0	NA	4	1900	500	Not tested	5.991424438	-1.641615853	-0.13761958
985	682	445	2	0	BS	1	1983	10681	Not tested	5.141905158	-1.542218846	-1.53650677
986	802	860	2	0	NA	1	1900	501	Not tested	7.961347478	-1.949504651	-0.173606235
987	289	707	2	0.00909328	BS	3	1986	10569	Not tested	1.702200812	0.331489924	-2.182376063
988	798	848	2	0	BS	0	1980	10682	Not tested	8.767237909	-1.969619908	-0.136123646
989	800	907	2	0.0410355	BS	4	1985	10683	Not tested	2.898173544	-1.694767491	-0.504076081
990	467	404	2	0.113281	BS	7	1982	10684	Not tested	3.793527176	-2.295638526	0.646437299
991	465	881	2	0.164862	BS	3	1985	10685	Not tested	6.72857523	-1.453608763	-0.791255725
992	773	832	2	0.0122246	BS	4	1989	10686	Not tested	-2.447759944	-1.995001933	-1.832938233
993	777	695	2	0.0337659	BS	6	1988	10687	Not tested	-3.376369732	-1.403097821	-1.569987352
994	289	829	2	0.19758	BS	4	1988	10688	Not tested	3.494206834	2.712394393	-1.633047711
995	467	591	2	0.00344276	BS	4	1983	10689	Not tested	3.14162733	-2.061501961	-0.12428684
996	295	332	2	0.0704346	BS	5	1984	10503	Not tested	9.395799124	2.629061368	-1.432976947
997	690	900	2	0	NA	0	1900	502	Not tested	8.420855022	0.844451333	0.755743009
998	679	840	2	0.0231571	BS	2	1988	10690	Not tested	7.412351241	2.544616996	-2.60581963
999	457	837	2	0.00393784	BS	3	1986	10691	Not tested	6.035515206	1.136437736	-1.067509081
1000	814	892	2	0.0786743	BS	2	1985	10692	Not tested	8.311322557	-0.969530648	-2.803597789
1001	459	902	2	0.0257232	BS	1	1986	10693	Not tested	0.729628409	-0.009452953	-1.75424388
1002	784	866	2	0.0361572	BS	6	1989	10694	Not tested	3.623723774	2.564431233	-2.892361308
1003	563	842	2	0	BS	5	1986	10695	Not tested	2.418422708	-2.501798774	0.933752306
1004	779	876	2	0.0384895	BS	7	1989	10696	Not tested	-2.063913773	-0.429288614	-1.943457601
1005	812	889	2	0	NA	0	1900	503	Not tested	8.774151737	-1.876452471	-0.030689214
1006	456	863	2	0.0146657	BS	7	1986	10697	Not tested	0.490112205	1.076598785	-0.979852655
1007	302	835	2	0.00209045	BS	3	1984	10698	Not tested	4.003387489	-1.87103857	-1.149335304
1008	168	874	2	0	BS	4	1979	10699	Not tested	6.711155574	-1.891460712	-0.293963786
1009	785	847	2	0.0146871	BS	5	1983	10700	Not tested	-1.055077976	-1.839539618	-5.58951131
1010	462	510	2	0.215866	BS	2	1988	10701	Not tested	9.998529243	4.879614114	-1.887341192
1011	662	822	2	0.0936497	BS	5	1985	10634	Not tested	3.59656907	3.181122036	-3.021372268
1012	662	822	2	0.0936497	BS	5	1985	10634	Not tested	3.528894718	3.034860039	-3.476001022
1013	221	821	2	0.0742531	BS	7	1984	10702	Not tested	2.140645574	1.132727386	-2.596060516
1014	172	854	2	0	BS	1	1983	10703	Not tested	7.280500449	-0.850081534	-0.819826837
1015	485	208	2	0	BS	1	1979	10704	Not tested	8.450651027	-1.34964277	0.076029997
1016	379	868	2	0.125	BS	2	1984	10705	Not tested	8.330554484	-1.092058663	-2.003241508
1017	807	879	2	0.015625	BS	2	1983	10706	Not tested	6.807439001	-1.879741249	-0.226014318
1018	789	856	2	0.0345459	BS	3	1989	10707	Not tested	7.960937019	3.698799953	-2.129612049
1019	460	899	2	0.179983	BS	8	1987	10708	Not tested	0.027773637	-1.832136845	0.364751782
1020	0	0	2	0	NA	0	1900	504	Not tested	8.852729093	-2.209426705	0.128864835
1021	820	908	2	0	NA	0	1900	505	Not tested	8.684073808	-2.05659231	0.015607856
1022	0	0	2	0	NA	0	1900	506	Not tested	8.730662929	-2.025844322	-0.011471073
1023	660	694	2	0.00945307	NA	1	1900	507	Not tested	-1.183409168	0.392158542	-0.712648175
1024	796	867	2	0.0005261	BS	4	1986	10709	Not tested	4.658789309	0.402504238	-2.022567388
1025	569	887	2	0.0372925	BS	4	1983	10710	Not tested	8.365595412	-0.816808545	-1.124642821
1026	810	888	2	0	NA	0	1900	508	Not tested	3.775048159	0.28631688	-0.205771306
1027	460	493	2	0.00794125	BS	5	1984	10711	Not tested	2.758827811	-0.88201036	-0.63086108
1028	0	0	2	0	BS	0	1978	509	Not tested	8.709771199	-2.04113098	0.074504134
1029	474	845	2	0.0381031	BS	6	1982	10712	Not tested	4.712998718	-0.940795372	-1.322343826
1030	789	826	2	0.000566483	BS	3	1986	10713	Not tested	7.558918971	1.110606639	-1.350693133
1031	786	638	2	0.00299206	BS	2	1985	10714	Not tested	6.168263674	-0.461829252	-0.790724747
1032	458	855	2	0.0105109	BS	6	1986	10715	Not tested	-5.079711765	-2.003258658	-2.469924507
1033	783	824	2	0.073652	BS	3	1987	10716	Not tested	-2.744052672	-0.920394076	-4.527547946
1034	811	530	2	0	NA	0	1900	510	Not tested	8.440824757	-0.058451474	0.646236155
1035	221	710	2	0.00431824	BS	3	1984	10717	Not tested	3.828854476	0.912414553	-2.330454237
1036	0	0	2	0	NA	0	1900	511	Not tested	8.735795114	-1.976611576	0.0228891
1037	791	828	2	0.0976182	BS	2	1992	10656	Not tested	4.538272161	7.154895231	0.550649144
1038	0	0	2	0	NA	0	1900	512	Not tested	8.73103699	-1.962911778	0.035643018
1039	808	885	2	0	NA	0	1900	513	Not tested	8.4224161	-0.551245192	0.5969852
1040	815	901	2	0	NA	0	1900	514	Not tested	8.773431018	-1.876554061	-0.03066371
1041	0	0	2	0	NA	0	1900	515	Not tested	8.721587362	-2.021451658	0.03160869
1042	918	836	1	0.148915	BS	4	1990	10718	Not tested	-13.45680791	-1.971266148	3.82869483
1043	938	1004	1	0.040326	BS	2	1991	10719	Not tested	-3.782004557	-1.414642802	-2.747100585
1044	921	709	1	0.137276	BS	2	1989	10720	Not tested	3.56544269	-0.791706654	-2.819913059
1045	914	1018	1	0.0736533	BS	6	1992	10721	Not tested	8.293541924	7.143272729	-3.024557122
1046	909	1009	1	0.0455319	BS	8	1990	10722	Not tested	-10.76920639	-5.571034229	-8.168948306
1047	932	970	1	0.0123946	BS	1	1989	10723	Not tested	5.956270864	0.475690813	-1.667582477
1048	929	957	1	0.04399	BS	4	1994	10724	Not tested	3.091443053	5.07863736	0.87174626
1049	925	973	1	0.0822421	BS	4	1991	10725	Not tested	-2.910770899	0.277496048	0.324774566
1050	800	969	1	0.0422225	BS	4	1988	10726	Not tested	-0.572476532	-1.911936797	-1.794482265
1051	937	1002	1	0.0271814	BS	4	1992	10727	Not tested	6.542456896	3.694690321	-3.766560595
1052	923	1000	1	0.00320017	BS	2	1989	10728	Not tested	5.63504757	1.370087228	-4.613925591
1053	674	853	1	0.00410378	BS	7	1990	10729	Not tested	5.39778038	0.343450691	-1.275287932
1054	909	993	1	0.0829842	BS	8	1991	10730	Not tested	-10.2652131	-4.626329964	-4.392727622
1055	469	988	1	0	BS	6	1986	10731	Not tested	5.350626657	-0.928732907	-1.70508603
1056	288	600	1	0.0445023	BS	7	1981	10732	Not tested	-0.225984199	-1.141427286	-1.772844148
1057	373	980	1	0.00391483	BS	2	1985	10733	Not tested	6.755084824	-1.953465504	-0.080263105
1058	464	981	1	0.0228043	BS	6	1987	10734	Not tested	-4.642683738	-1.129214857	-0.067324006
1059	910	951	1	0.0433888	BS	0	1990	10735	Not tested	-0.501554585	-0.768033178	-6.065858576
1060	0	0	1	0	NA	0	1900	516	Not tested	8.673240811	-2.187469149	0.093090166
1061	672	967	1	0.067981	BS	3	1986	10736	Not tested	3.131161661	3.118930221	-2.318074635
1062	779	952	1	0.0314434	BS	6	1990	10737	Not tested	2.080719189	2.445828732	-2.006995133
1063	934	997	1	0	NA	1	1900	517	Not tested	6.528356655	1.987061765	1.066060607
1064	931	964	1	0.00404733	BS	4	1987	10738	Not tested	4.349082061	-1.910364555	-1.629220046
1065	672	974	1	0.144581	BS	3	1988	10739	Not tested	-0.944845491	2.400255379	-3.286008425
1066	795	1012	1	0.0150442	BS	4	1988	10740	Not tested	6.150988186	3.44639596	-3.5632073
1067	913	994	1	0.0360097	BS	5	1991	10741	Not tested	3.059511949	0.503943527	-0.634126257
1068	927	1024	1	0.0299735	BS	2	1987	10742	Not tested	4.267370564	0.031897244	-1.73703377
1069	913	962	1	0.0237038	BS	7	1988	10743	Not tested	3.695920448	0.459474605	-0.713420006
1070	926	1036	1	0	NA	0	1900	518	Not tested	8.709097787	-1.12124344	0.155188944
1071	0	0	1	0	NA	0	1900	519	Not tested	8.686754308	-1.993653078	0.067180662
1072	918	971	1	0.0389811	BS	7	1990	10744	Not tested	-7.632948171	-2.642052062	3.114694205
1073	675	618	1	0.0306708	BS	7	1987	10664	Not tested	-0.051104547	-1.043311363	-0.950478752
1074	295	847	1	0	BS	7	1982	10745	Not tested	5.539027573	1.978966121	-2.348203337
1075	937	1010	1	0.0606408	BS	4	1991	10746	Not tested	9.863606619	5.238794571	-2.852512988
1076	674	853	1	0.00410378	BS	7	1990	10729	Not tested	5.48596293	0.141855414	-1.12025995
1077	918	987	1	0.0237459	BS	5	1990	10747	Not tested	-6.26586342	-1.406496505	2.805434428
1078	681	1013	1	0.0185022	BS	6	1986	10748	Not tested	4.998477874	1.608848633	-2.487525114
1079	916	958	1	0.0675905	BS	4	1989	10749	Not tested	0.829679236	0.664310651	-0.57409969
1080	944	1023	1	0.0078125	NA	0	1900	520	Not tested	3.371870146	1.473114505	0.491360551
1081	299	1020	1	0	NA	0	1900	521	Not tested	8.981573334	-2.390519968	0.225715214
1082	0	0	1	0	NA	0	1900	522	Not tested	8.671343636	-1.992022923	0.035845275
1083	0	0	1	0	NA	0	1900	523	Not tested	8.670373441	-1.991381872	0.035650054
1084	460	976	1	0.0484428	BS	8	1983	10750	Not tested	2.758219798	-1.498575098	-0.581782823
1085	0	0	1	0	NA	0	1900	524	Not tested	8.791380658	-1.927548203	0.022539096
1086	556	990	1	0.186035	BS	8	1985	10751	Not tested	2.900541053	-2.553772366	0.692970599
1087	0	0	1	0	NA	0	1900	525	Not tested	8.759051111	-1.975529593	0.052232762
1088	585	645	1	0	NA	0	1900	526	Not tested	8.583773685	-0.08142746	0.367138499
1089	0	0	1	0	NA	0	1900	527	Not tested	8.670373583	-1.991382302	0.035651045
1090	0	0	1	0	NA	0	1900	528	Not tested	8.938039204	-2.374693933	0.229452659
1091	0	0	1	0	NA	0	1900	529	Not tested	8.673240834	-2.18746918	0.09308994
1092	0	0	1	0	NA	0	1900	530	Not tested	8.690626734	-2.000337838	0.072940493
1093	0	0	1	0	NA	0	1900	531	Not tested	8.670373621	-1.991382275	0.035651078
1094	469	1014	2	0.00362396	BS	4	1986	10752	Not tested	4.594629623	-0.378523496	-1.907988776
1095	294	629	2	0.015625	NA	3	1900	532	Not tested	6.01033842	-2.046266055	0.280640171
1096	222	592	2	0.0625	BS	7	1984	10508	Not tested	8.865499275	1.121081198	-1.134786849
1097	228	329	2	0	BS	3	1978	10753	Not tested	3.094460557	-2.104504736	-1.871664599
1098	914	978	2	0.0171918	BS	4	1991	10754	Not tested	6.952595939	5.081964136	-2.680793665
1099	913	708	2	0.0206833	BS	5	1989	10755	Not tested	1.92968942	-1.354429434	-0.059630357
1100	942	701	2	0.140801	BS	3	1991	10756	Not tested	2.118933053	-1.194481168	-1.412902197
1101	791	828	2	0.0976182	BS	2	1992	10656	Not tested	4.636804206	6.351878835	0.303526261
1102	931	954	2	0.0192791	BS	3	1987	10757	Not tested	3.371850645	-0.725401687	-2.010150242
1103	940	715	2	0.178261	BS	4	1989	10758	Not tested	-8.67639732	-4.230027837	-1.33915127
1104	456	863	2	0.0146657	BS	7	1986	10697	Not tested	0.427134729	1.064568196	-1.106922921
1105	458	878	2	0.0707903	BS	3	1989	10759	Not tested	-10.61538641	-5.217192378	1.360498377
1106	783	992	2	0.0484154	BS	3	1990	10760	Not tested	-5.039522236	-2.000549868	-4.81913431
1107	914	1018	2	0.0736533	BS	6	1992	10721	Not tested	8.345003093	5.765690312	-3.085265975
1108	947	1021	2	0	NA	0	1900	533	Not tested	8.602637557	-1.90541286	0.073436605
1109	920	991	2	0.0125343	BS	5	1986	10761	Not tested	4.993576067	-0.935043776	-1.79001734
1110	464	1031	2	0.0112466	BS	3	1987	10762	Not tested	-2.148783458	-0.674136692	0.494009195
1111	910	963	2	0.0165878	BS	0	1990	10763	Not tested	3.30795107	-0.532674509	-4.081865052
1112	0	0	2	0	NA	0	1900	534	Not tested	8.673241064	-2.18746948	0.093089932
1113	458	977	2	0.0594034	BS	5	1985	10764	Not tested	-6.423236514	-2.84348811	-2.643562888
1114	930	986	2	0	BS	0	1982	10765	Not tested	8.392901288	-1.979711951	-0.089637422
1115	909	950	2	0.0899104	BS	7	1990	10766	Not tested	-10.00055649	-5.33705277	-4.763314343
1116	458	1035	2	0.0431576	BS	4	1985	10767	Not tested	-5.663871331	-1.925393949	-2.993008008
1117	475	521	2	0.0131783	BS	4	1985	10442	Not tested	2.272937332	-1.18176926	-1.870987743
1118	788	830	2	0.153839	BS	8	1988	10622	Not tested	-13.01661812	-5.927807635	-6.360753194
1119	487	1034	2	0	NA	0	1900	535	Not tested	8.160258099	1.732663821	1.236428253
1120	919	1003	2	0.0435218	BS	3	1991	10768	Not tested	-1.51921332	-3.299894212	2.802231677
1121	783	965	2	0.0363387	BS	4	1990	10769	Not tested	-3.642556791	-1.62283866	-4.013973737
1122	942	618	2	0.0953747	BS	6	1991	10770	Not tested	-0.363809698	-1.08718594	-1.21916675
1123	773	703	2	0.0107856	BS	2	1988	10771	Not tested	3.140873791	-1.672322042	-4.536636364
1124	783	972	2	0.00243238	BS	2	1988	10772	Not tested	0.219634137	-2.071069449	-3.821332819
1125	475	1012	2	0.0416378	BS	4	1987	10773	Not tested	2.995306241	1.218322259	-3.547193711
1126	221	821	2	0.0742531	BS	7	1984	10702	Not tested	2.06912836	1.085541375	-2.528964174
1127	661	1011	2	0.0361862	BS	1	1988	10774	Not tested	3.06197763	2.555641069	-3.611767254
1128	289	982	2	0.110681	BS	4	1989	10775	Not tested	2.712717896	2.482241742	-1.906720386
1129	784	1006	2	0.081674	BS	5	1988	10776	Not tested	0.776509314	1.618951044	-1.889642777
1130	782	846	2	0.00585851	BS	1	1990	10777	Not tested	3.012457882	-2.149967372	-0.560369231
1131	458	1009	2	0.0624359	BS	7	1988	10778	Not tested	-9.505637542	-3.940344967	-6.12166646
1132	0	0	2	0	NA	0	1900	536	Not tested	8.780881563	-2.016507015	0.055115626
1133	779	968	2	0.0254901	BS	7	1993	10779	Not tested	0.199323667	2.013982201	-1.269836203
1134	915	955	2	0	NA	0	1900	537	Not tested	8.668891697	-1.486882945	0.151727313
1135	457	407	2	0.0117188	BS	3	1987	10780	Not tested	8.04446753	1.736480709	-0.323632636
1136	659	983	2	0.142965	BS	5	1987	10781	Not tested	-8.418741193	-3.202489274	-4.14228867
1137	377	1016	2	0.0633545	BS	4	1985	10782	Not tested	8.656283838	-0.612408891	-1.730680344
1138	459	999	2	0.0764694	BS	1	1989	10783	Not tested	2.132332659	0.535380878	-1.800222912
1139	941	1025	2	0.000451684	BS	4	1985	10784	Not tested	7.934554652	-1.211849016	-0.89174883
1140	943	956	2	0.000807695	BS	3	1987	10785	Not tested	1.399856383	-0.624842656	-1.28362227
1141	456	975	2	0.071151	BS	5	1986	10786	Not tested	4.62308588	1.763316687	-1.606030031
1142	946	1030	2	0.0170906	BS	2	1987	10787	Not tested	4.159774124	0.774911101	-1.222517878
1143	463	995	2	0.137626	BS	5	1985	10788	Not tested	1.992886412	-1.877629459	-0.920436356
1144	785	847	2	0.0146871	BS	5	1983	10700	Not tested	0.512984678	-1.062984192	-3.914939139
1145	935	998	2	0.00690259	BS	0	1992	10789	Not tested	2.463281434	1.423636124	-4.252939571
1146	661	985	2	0.01942	BS	0	1991	10790	Not tested	3.71140741	-0.059544522	-3.693938654
1147	788	979	2	0.00489338	BS	4	1991	10791	Not tested	-8.998976011	-4.743006742	-3.304205018
1148	924	1010	2	0.0119476	BS	6	1990	10792	Not tested	7.563971605	5.201954159	-2.003677093
1149	922	1037	2	0.0992925	BS	3	1994	10793	Not tested	2.492720046	7.692545757	1.025143893
1150	779	1019	2	0.00967925	BS	8	1990	10794	Not tested	0.652641049	0.634489505	-0.14563427
1151	289	1001	2	0.139633	BS	3	1988	10795	Not tested	1.816597609	0.994037245	-1.559575154
1152	0	0	2	0	NA	0	1900	538	Not tested	8.690251272	-1.999902802	0.072673443
1153	464	989	2	0.0679716	BS	4	1987	10796	Not tested	-3.637375878	-1.273414042	0.439373409
1154	933	996	2	0.00604248	BS	1	1992	10797	Not tested	8.030572451	2.671487959	-1.92597542
1155	928	984	2	0.03125	NBS	2	1983	10798	Not tested	6.280351113	-1.269175048	0.009291027
1156	778	1007	2	0.0715574	BS	6	1987	10799	Not tested	3.529565489	-1.971929341	-0.573474668
1157	463	516	2	0.00347805	BS	3	1900	539	Not tested	3.649219287	-1.550544517	-1.083975465
1158	911	959	2	0.0842113	BS	6	1991	10800	Not tested	-0.17958009	0.948879878	-0.465378406
1159	289	1008	2	0.015625	BS	6	1984	10801	Not tested	4.836610142	0.143130874	-0.772866371
1160	308	338	2	0	NA	3	1979	10335	Not tested	6.655999697	-1.409145385	-0.54204805
1161	912	953	2	0.022836	BS	1	1986	10802	Not tested	5.561540514	1.245803052	-1.657719142
1162	917	961	2	0.0353936	BS	8	1991	10803	Not tested	-4.838952076	-2.189031933	0.167386762
1163	776	960	2	0.0233282	BS	7	1991	10804	Not tested	-5.263167787	-3.811308174	-0.862041754
1164	0	0	2	0	NA	0	1900	540	Not tested	8.671343659	-1.992022637	0.035844914
1165	57	1041	2	0	NA	3	1900	541	Not tested	2.622947321	-1.094123532	-1.990076141
1166	939	1005	2	0	NA	0	1900	542	Not tested	8.818846484	-1.733807896	-0.095125333
1167	773	1033	2	0.0535651	BS	2	1989	10805	Not tested	-1.361257762	-1.797630246	-4.577353177
1168	288	1015	2	0	BS	3	1980	10806	Not tested	2.887452902	-1.565710569	-1.310625423
1169	373	600	2	0.0320253	BS	6	1984	10807	Not tested	3.925314418	-1.650979636	-0.547556904
1170	0	0	2	0	NA	0	1900	543	Not tested	8.670373231	-1.991381297	0.035650177
1171	945	1028	2	0	BS	0	1981	10808	Not tested	8.694000459	-2.064564287	0.115100038
1172	940	1032	2	0.150785	BS	5	1989	10809	Not tested	-6.601471737	-3.043861032	-1.781110546
1173	948	1040	2	0	NA	1	1900	544	Not tested	6.718199838	-1.368402058	-0.585158982
1174	909	993	2	0.0829842	BS	8	1991	10730	Not tested	-10.40393226	-4.569763249	-4.306092618
1175	913	962	2	0.0237038	BS	7	1988	10743	Not tested	3.700433674	0.497703438	-0.727412767
1176	936	1026	2	0	NA	0	1900	545	Not tested	6.19271586	0.509179604	0.198215198
1177	574	1038	2	0	NA	1	1900	546	Not tested	6.311931605	1.168034727	-0.753503579
1178	396	1022	2	0	NA	0	1900	547	Not tested	8.70002921	-1.788300394	0.027184018
1179	0	0	2	0	NA	0	1900	548	Not tested	8.670373715	-1.991382393	0.035650312
1180	0	0	2	0	NA	0	1900	549	Not tested	8.938039382	-2.374694392	0.229452791
1181	0	0	2	0	NA	0	1900	550	Not tested	8.92251486	-2.370894851	0.213010724
1182	460	738	2	0	BS	6	1984	10602	Not tested	5.82022382	-1.66715111	0.388993799
1183	460	1017	2	0.0488281	BS	4	1986	10810	Not tested	4.927854067	-1.85509151	0.274242974
1184	574	1039	2	0	NA	1	1900	551	Not tested	5.875075411	3.183624014	0.053502034
1185	949	966	2	0	NA	1	1900	552	Not tested	7.939429523	-0.273386751	-0.535765155
1186	288	718	2	0.0441532	BS	7	1985	10811	Not tested	0.253812011	0.498465781	-2.286875488
1187	0	0	2	0	NA	0	1900	553	Not tested	8.673240787	-2.187468635	0.093089795
1188	0	0	2	0	NA	0	1900	554	Not tested	8.69062664	-2.000338366	0.072941477
1189	460	1029	2	0.00151634	BS	6	1983	10812	Not tested	3.88413239	-1.351295179	-0.257809449
1190	667	1027	2	0.105828	BS	6	1987	10813	Not tested	2.119831607	-0.092303407	-1.580692892
1191	0	0	2	0	NA	0	1900	555	Not tested	8.74586733	-2.030354186	0.029039272
1192	0	0	2	0	NA	0	1900	556	Not tested	8.670373708	-1.991381908	0.035650358
1193	1085	1175	1	0	NA	2	1900	557	Not tested	6.310932951	-0.625930487	-0.36358753
1194	777	1153	1	0.149625	BS	6	1991	10814	Not tested	-4.419438711	-1.351214216	0.572168784
1195	1075	1148	1	0.176236	BS	7	1994	10815	Not tested	9.188829994	6.626170905	-2.914595403
1196	779	952	1	0.0314434	BS	6	1990	10737	Not tested	2.10179595	2.483838666	-1.714943149
1197	780	1140	1	0.0294436	BS	7	1991	10816	Not tested	-1.06645319	1.93829747	-0.314519677
1198	1065	1146	1	0.0250557	BS	0	1994	10817	Not tested	1.047584316	1.607052318	-4.822078728
1199	918	1150	1	0.027698	BS	8	1993	10818	Not tested	-7.212436204	0.474839741	4.722471923
1200	776	1174	1	0.0572292	BS	7	1993	10819	Not tested	-10.22184862	-4.750590547	-1.985424481
1201	1059	1111	1	0.147234	BS	0	1992	10820	Not tested	1.043868503	-0.462754706	-6.346872542
1202	918	1105	1	0.0563148	BS	5	1993	10821	Not tested	-16.52662675	-6.04454635	8.418403351
1203	1045	1149	1	0.0216338	BS	3	1996	10822	Not tested	5.396525863	7.886491185	-0.989682389
1204	1090	1180	1	0	NA	0	1900	558	Not tested	9.150353435	-2.731428485	0.425027285
1205	787	1117	1	0.0650899	BS	1	1988	10823	Not tested	1.520182523	-0.501893087	-3.158438768
1206	1068	1145	1	0.0257547	BS	0	1993	10824	Not tested	3.161907909	0.759498113	-3.622220054
1207	579	980	1	0.15625	BS	3	1982	10825	Not tested	6.5647355	-1.934294661	-0.347179107
1208	458	1102	1	0.0230007	BS	4	1989	10826	Not tested	-5.997272266	-2.71372264	-3.242012697
1209	1043	1163	1	0.0449895	BS	6	1994	10827	Not tested	-6.044913732	-2.84435866	-2.875934286
1210	555	1095	1	0.00110722	BS	3	1983	10828	Not tested	2.571335836	-2.216856796	0.021565398
1211	659	1182	1	0.0139306	NBS	6	1988	10829	Not tested	-3.047928873	-2.935555328	-2.829794122
1212	1072	1130	1	0.0409222	BS	4	1991	10830	Not tested	-3.4174413	-2.68782693	1.430760844
1213	783	827	1	0.0247652	BS	2	1988	10651	Not tested	-2.967962669	-1.638534305	-4.665257902
1214	1049	968	1	0.0685352	BS	6	1994	10831	Not tested	-2.159198186	2.906170555	-0.184063544
1215	909	1136	1	0.148932	BS	7	1992	10832	Not tested	-12.84860254	-5.47430877	-5.570837778
1216	912	1142	1	0.0327963	BS	0	1990	10833	Not tested	4.402453362	0.418898811	-1.528799715
1217	57	197	1	0.0158997	NA	5	1900	559	Not tested	0.813539255	-0.073297474	-2.62096612
1218	670	831	1	0.0760157	BS	6	1986	10834	Not tested	-3.47147815	-2.918379206	-0.463520593
1219	1047	1098	1	0.0364875	BS	1	1994	10835	Not tested	6.547953759	3.0762834	-2.316250292
1220	1057	1114	1	0.067385	BS	1	1986	10836	Not tested	7.588607109	-1.942406067	-0.10185203
1221	457	497	1	0.0372336	BS	4	1987	10837	Not tested	6.658947536	3.302591454	-0.944958171
1222	809	1190	1	0.0196115	BS	6	1990	10838	Not tested	1.965871954	1.201807001	-1.060386095
1223	780	1094	1	0.0150821	BS	5	1989	10839	Not tested	0.685858796	1.28272922	-0.787286439
1224	556	990	1	0.186035	BS	8	1985	10840	Not tested	2.955381564	-2.565150591	0.707128781
1225	1053	1107	1	0.0347624	BS	8	1995	10841	Not tested	6.939947782	3.242623513	-2.472660856
1226	0	0	1	0	NA	0	1900	560	Not tested	8.698632029	-2.035733249	0.055306777
1227	690	1177	1	0	NA	0	1900	561	Not tested	7.425810427	1.326709264	-0.061775183
1228	1058	1109	1	0.0227298	BS	5	1990	10842	Not tested	0.083086257	-1.103143086	-0.955696353
1229	1060	1112	1	0	NA	0	1900	562	Not tested	8.620909876	-2.357081382	0.152296431
1230	1082	1164	1	0	NA	0	1900	563	Not tested	8.617160703	-1.966367504	0.037848589
1231	288	904	1	0.0897822	BS	4	1987	10669	Not tested	-0.333862128	-1.95691456	-1.622436875
1232	0	0	1	0	NA	0	1900	564	Not tested	8.74092609	-2.027626356	0.022637656
1233	1071	1135	1	0	NA	1	1900	565	Not tested	8.327052335	-0.104698903	-0.095190279
1234	1080	1184	1	0.0380527	BS	0	1993	10843	Not tested	4.020738988	5.241870053	1.408052763
1235	1087	1185	1	0	NA	0	1900	566	Not tested	8.369732784	-1.104062465	-0.232338003
1236	300	726	1	0.0338821	BS	4	1984	10599	Not tested	5.926088645	2.307922294	-2.015787186
1237	0	0	1	0	NA	0	1900	567	Not tested	9.173206262	-2.371709824	0.216197003
1238	1083	1170	1	0	NA	0	1900	568	Not tested	8.615220767	-1.965086418	0.037458807
1239	0	0	1	0	NA	0	1900	569	Not tested	8.69523971	-2.034402763	0.055287928
1240	0	0	1	0	NA	0	1900	570	Not tested	8.745978165	-2.024610319	0.020305629
1241	1076	1152	1	0	NA	2	1900	571	Not tested	7.052890288	-0.91127007	-0.485162704
1242	1084	1173	1	0.00354862	NA	2	1900	572	Not tested	4.821139117	-1.154237355	-0.708604901
1243	0	0	1	0	NA	0	1900	573	Not tested	8.838901475	-2.120424153	0.078113784
1244	1055	1141	2	0.0139199	BS	3	1989	10844	Not tested	4.99768652	0.520693803	-1.668461223
1245	780	1126	2	0.0428581	BS	6	1989	10845	Not tested	-0.687933529	1.988416593	-0.964673615
1246	1048	1101	2	0.181189	BS	1	1995	10846	Not tested	3.728784428	6.337011539	0.759436115
1247	460	1157	2	0.00413132	BS	7	1983	10847	Not tested	3.356334814	-1.69217464	-0.139565393
1248	1042	1122	2	0.127026	BS	5	1993	10848	Not tested	-7.112501324	-1.527159547	1.183106128
1249	1086	1113	2	0.00468063	BS	3	1986	10849	Not tested	-1.847013686	-2.64939847	-0.989677492
1250	679	734	2	0.0632324	BS	5	1985	10555	Not tested	8.867183463	3.186312873	-2.36116288
1251	566	978	2	0.0280056	BS	3	1990	10850	Not tested	7.401814057	5.05300985	-1.535460939
1252	1042	1158	2	0.057913	BS	7	1994	10851	Not tested	-6.944370118	-0.045332724	1.89262354
1253	1061	1121	2	0.0243608	BS	1	1992	10852	Not tested	-0.360834899	0.763272956	-3.616009429
1254	1066	1125	2	0.150968	BS	2	1989	10853	Not tested	4.368052287	2.502489184	-4.320628902
1255	1046	1131	2	0.191069	BS	8	1991	10854	Not tested	-12.44544008	-5.807550938	-9.676225818
1256	168	1097	2	0	BS	5	1983	10855	Not tested	3.935292166	-1.985609807	-1.253988435
1257	558	706	2	0.0280748	BS	5	1988	10856	Not tested	2.063004928	1.974006618	-0.758572545
1258	467	1191	2	0	NA	3	1900	574	Not tested	5.809659174	-2.331863346	0.374578755
1259	783	992	2	0.0484154	BS	3	1990	10760	Not tested	-4.909102595	-2.026713741	-4.355686353
1260	917	1110	2	0.0683079	BS	5	1989	10857	Not tested	-2.494854745	-0.226213978	0.634516504
1261	678	1160	2	0.125	BS	1	1985	10858	Not tested	7.191491548	-1.462003358	-0.431968271
1262	1046	1131	2	0.191069	BS	8	1991	10854	Not tested	-10.54757108	-4.931820834	-7.534414238
1263	923	1127	2	0.174197	BS	1	1990	10859	Not tested	3.144552731	3.995973602	-3.439289816
1264	390	419	2	0.00500703	BS	4	1986	10860	Not tested	8.002487437	2.318535279	-1.020808263
1265	1044	1106	2	0.0251004	BS	0	1991	10861	Not tested	-1.073412481	-1.220139229	-5.001551402
1266	1064	1104	2	0.0130991	BS	3	1989	10862	Not tested	2.242536319	-0.423031608	-1.623135502
1267	914	1154	2	0.0472333	BS	3	1995	10863	Not tested	8.438664298	5.364402254	-2.940525446
1268	1081	1181	2	0	NA	0	1900	575	Not tested	9.14883577	-2.733636054	0.398500156
1269	390	745	2	0.00488281	BS	3	1985	10864	Not tested	6.564610876	0.513209293	-1.445605545
1270	558	1156	2	0.0397861	BS	6	1989	10865	Not tested	1.952224264	0.872770812	-1.042575332
1271	559	541	2	0.00195312	BS	1	1983	10866	Not tested	7.452595118	-1.645461109	-0.814158255
1272	918	1118	2	0.0400684	BS	6	1990	10867	Not tested	-13.66765329	-4.597192027	0.874126372
1273	1056	1155	2	0.034214	BS	2	1986	10868	Not tested	2.82457447	-0.471331555	-0.654197316
1274	909	1100	2	0.0242699	BS	5	1993	10869	Not tested	-7.511650231	-4.360061517	-4.382933788
1275	458	1159	2	0.00506496	BS	7	1986	10870	Not tested	-5.265282035	-2.205198029	-2.188206068
1276	556	1183	2	0.202148	BS	7	1987	10871	Not tested	3.49406232	-2.393797393	0.48229613
1277	776	1120	2	0.0402061	BS	5	1993	10872	Not tested	-8.669776783	-5.427338331	4.664879684
1278	788	830	2	0.153839	BS	8	1988	10622	Not tested	-13.22410647	-6.06557586	-6.895219572
1279	487	540	2	0	NA	0	1900	576	Not tested	8.573984375	-0.540542366	0.399366932
1280	1052	1123	2	0.0308822	BS	1	1991	10873	Not tested	4.367498208	-0.066604014	-4.776006071
1281	458	1189	2	0.015214	BS	4	1987	10874	Not tested	-5.63269982	-3.026817865	-1.935857758
1282	1067	1128	2	0.162848	BS	2	1992	10875	Not tested	2.728948892	1.621129868	-1.426444951
1283	1077	1138	2	0.0312398	BS	1	1993	10876	Not tested	-2.569177313	-0.537582729	0.632425916
1284	783	1167	2	0.180691	BS	3	1989	10877	Not tested	-4.377185459	-2.014085825	-5.700522969
1285	467	404	2	0.113281	BS	7	1982	10684	Not tested	3.954572363	-2.443469641	0.725571765
1286	579	980	2	0.15625	BS	3	1982	10825	Not tested	6.556562439	-1.93039939	-0.346966086
1287	1043	1133	2	0.0968266	BS	4	1994	10878	Not tested	-2.054764514	0.242228146	-1.720602034
1288	459	520	2	0.142363	BS	1	1982	10879	Not tested	-1.539216217	-1.222473901	-3.002971158
1289	919	1103	2	0.0600912	BS	3	1992	10880	Not tested	-5.259225312	-3.328426844	-0.112884702
1290	0	0	2	0	NA	0	1900	577	Not tested	8.731545487	-2.020476875	0.032671636
1291	472	1165	2	0.03125	BS	4	1981	10881	Not tested	2.114074997	-1.769907803	-1.880174731
1292	667	699	2	0.0548993	BS	6	1988	10540	Not tested	3.066984378	0.616855435	-1.637382302
1293	686	1096	2	0.093689	BS	6	1988	10882	Not tested	8.289102252	1.168502026	-1.021824039
1294	779	952	2	0.0314434	BS	6	1990	10737	Not tested	1.869969809	3.629111011	-1.550815481
1295	909	1147	2	0.169036	BS	5	1994	10883	Not tested	-14.66183859	-7.022332267	-4.235887374
1296	457	1139	2	0.00430389	BS	4	1989	10884	Not tested	7.907684859	1.283292274	-0.921389404
1297	1069	1132	2	0	NA	2	1900	578	Not tested	6.256338782	-0.757667618	-0.319756345
1298	457	1137	2	0.00771079	BS	4	1988	10885	Not tested	8.268785767	1.547389961	-1.267711806
1299	558	702	2	0.0504829	BS	3	1991	10551	Not tested	2.782452784	4.089629372	-0.739974015
1300	577	502	2	0.0189887	BS	2	1986	10886	Not tested	3.286900673	-0.384251449	-3.649137839
1301	1074	1144	2	0.130688	BS	4	1985	10887	Not tested	3.046763946	0.546357755	-3.163121676
1302	1073	1151	2	0.0183501	BS	3	1991	10888	Not tested	0.887501725	-0.015341938	-1.269746832
1303	0	0	2	0	NA	0	1900	579	Not tested	8.75169079	-1.989232437	0.048857414
1304	1051	1162	2	0.0185531	BS	2	1995	10889	Not tested	0.919550732	0.941708517	-2.093925763
1305	659	717	2	0.00927734	BS	5	1987	10890	Not tested	-2.587700989	-3.233199516	-3.086870504
1306	788	1172	2	0.153867	BS	5	1991	10891	Not tested	-12.56119266	-5.373877452	-5.029909765
1307	1061	1121	2	0.0243608	BS	1	1992	10852	Not tested	-0.258550313	0.75618298	-3.176611689
1308	376	1143	2	0.0371015	BS	6	1986	10892	Not tested	2.365983708	-1.200641986	-1.527234729
1309	929	957	2	0.04399	BS	4	1994	10724	Not tested	2.398497212	5.050353108	1.624017351
1310	0	0	2	0	NA	0	1900	580	Not tested	8.698631801	-2.035733284	0.055307674
1311	1070	1134	2	0	NA	0	1900	581	Not tested	8.697495301	-1.196462049	0.157838494
1312	556	1171	2	0	BS	4	1986	10893	Not tested	5.347680702	-2.493886079	0.507284168
1313	1091	1187	2	0	NA	0	1900	582	Not tested	8.620909695	-2.357080815	0.152296194
1314	1055	1124	2	0.00914137	BS	2	1991	10894	Not tested	2.740048575	-1.482683694	-2.929839989
1315	1093	1192	2	0	NA	0	1900	583	Not tested	8.61522133	-1.965087296	0.037459738
1316	659	981	2	0.0296978	BS	7	1986	10895	Not tested	-5.479210667	-2.8867786	-3.701465304
1317	1088	1178	2	0	NA	0	1900	584	Not tested	8.648238351	-0.949804759	0.106540952
1318	1062	1115	2	0.0231705	BS	3	1992	10896	Not tested	-4.212916131	-1.428474611	-3.66781973
1319	778	1116	2	0.0115996	BS	4	1988	10897	Not tested	-1.299065081	-2.015660182	-1.515457323
1320	691	1168	2	0.0098877	BS	3	1983	10898	Not tested	4.468840436	-1.80245163	-0.582202807
1321	914	1018	2	0.0736533	BS	6	1992	10721	Not tested	8.225006257	5.790732504	-2.799002881
1322	1054	1108	2	0	BS	4	1994	10899	Not tested	-0.922306823	-3.336680664	-2.186870135
1323	919	1099	2	0.0980137	BS	5	1993	10900	Not tested	-0.066081482	-1.440282605	0.793868598
1324	685	1169	2	0.0879068	BS	5	1989	10901	Not tested	2.323266943	-2.000362016	-0.549665555
1325	0	0	2	0	NA	0	1900	585	Not tested	8.740925978	-2.027626532	0.022637594
1326	0	0	2	0	NA	0	1900	586	Not tested	8.74324822	-2.028908949	0.026566427
1327	1079	1161	2	0.0196769	NA	1	1900	587	Not tested	3.157459587	0.978410423	-1.084715179
1328	784	1186	2	0.0808183	BS	5	1988	10902	Not tested	0.652162795	1.330993296	-2.555332551
1329	1063	1119	2	0.0234375	BS	0	1993	10903	Not tested	6.785397351	5.108071298	2.289651117
1330	1050	1129	2	0.030337	BS	2	1989	10904	Not tested	0.079823041	-0.117160397	-1.837880761
1331	690	1176	2	0.0625	BS	0	1994	10905	Not tested	7.316340021	2.441398841	0.705629661
1332	0	0	2	0	NA	0	1900	588	Not tested	8.762973541	-2.037342849	0.045196415
1333	0	0	2	0	NA	0	1900	589	Not tested	9.173206394	-2.371709726	0.21619707
1334	1089	1179	2	0	NA	0	1900	590	Not tested	8.615221213	-1.965087496	0.037459617
1335	0	0	2	0	NA	0	1900	591	Not tested	8.695239569	-2.034402515	0.055287523
1336	0	0	2	0	NA	0	1900	592	Not tested	8.745978229	-2.024610603	0.020305304
1337	1092	1188	2	0	NA	0	1900	593	Not tested	8.655712607	-1.982983618	0.111918337
1338	1078	1166	2	0	NA	3	1900	594	Not tested	6.993349142	0.221529733	-1.418856983
1339	0	0	2	0	NA	0	1900	595	Not tested	8.8389016	-2.120423894	0.078113074
1340	661	827	1	0.033859	BS	0	1991	10906	Not tested	1.848542914	-0.074806031	-3.887730144
1341	913	1292	1	0.00374526	BS	6	1989	10907	Not tested	2.912901832	-0.559979703	-0.57271739
1342	1214	1331	1	0.00711852	BS	4	1997	10908	Not tested	2.497672694	5.573908614	0.812772551
1343	788	1255	1	0.179177	BS	6	1994	10909	Not tested	-19.4074634	-8.585038758	-13.50549679
1344	1201	1265	1	0.0530912	BS	0	1992	10910	Not tested	-0.692670569	-0.484911933	-8.039852471
1345	776	1120	1	0.0402061	BS	5	1993	10872	Not tested	-5.750370062	-4.235348738	2.068064853
1346	665	1249	1	0.0585665	BS	3	1988	10911	Not tested	-3.619893741	-1.936404897	0.012150493
1347	1199	1287	1	0.0845655	BS	5	1996	10912	Not tested	-5.141531954	0.243999945	2.062995212
1348	777	695	1	0.0337659	BS	6	1988	10687	Not tested	-3.22635094	-1.305272083	-1.467708013
1349	1195	1107	1	0.0473851	BS	8	1996	10913	Not tested	8.826855633	6.442452887	-3.161809951
1350	1237	1333	1	0	NA	0	1900	596	Not tested	9.620633512	-2.725530141	0.398524834
1351	1218	1281	1	0.116601	BS	5	1988	10914	Not tested	-4.560272277	-2.909278119	-1.191407446
1352	1202	1277	1	0.0600549	BS	7	1997	10915	Not tested	-19.18420833	-8.466224013	12.57152587
1353	1221	1298	1	0.136867	BS	4	1989	10916	Not tested	7.505714072	2.600534873	-1.162044552
1354	1234	1329	1	0.00265429	BS	0	1996	10917	Not tested	4.225090188	10.83130181	4.054865128
1355	922	1299	1	0.155085	BS	4	1992	10918	Not tested	1.550837454	4.869808902	-0.055690123
1356	1224	1303	1	0	NA	2	1900	597	Not tested	5.877235996	-2.251409512	0.391584776
1357	913	1328	1	0.0362394	BS	5	1990	10919	Not tested	1.67182402	-0.214383331	-1.052313523
1358	1209	1323	1	0.0610364	BS	7	1997	10920	Not tested	-3.367958582	-1.18483755	-0.57450462
1359	0	0	1	0	NA	0	1900	598	Not tested	8.840874994	-2.108194253	0.096732047
1360	1231	1324	1	0.16639	BS	6	1990	10921	Not tested	0.823350313	-2.105769542	-1.139279834
1361	0	0	1	0	NA	0	1900	599	Not tested	8.732508041	-2.040082497	0.086219276
1362	910	951	1	0.0433888	BS	0	1994	10922	Not tested	-0.425324839	-0.823874815	-5.539892943
1363	1052	1123	1	0.0308822	BS	1	1993	10923	Not tested	4.090126397	-0.151036295	-6.392467022
1364	577	642	1	0.0317645	BS	2	1985	10462	Not tested	2.871572033	0.411111378	-3.920584459
1365	1042	1321	1	0.00557699	BS	5	1996	10924	Not tested	-2.700169792	2.551286576	0.501811434
1366	1045	1251	1	0.0250111	BS	3	1994	10925	Not tested	7.770452778	8.489046898	-2.323785692
1367	464	1031	1	0.0112466	BS	3	1987	10762	Not tested	-1.918434355	-0.518518336	0.398607659
1368	911	1294	1	0.0538415	BS	4	1992	10926	Not tested	-0.598239471	5.965232797	-0.248434703
1369	914	1267	1	0.297529	BS	4	1997	10927	Not tested	8.587670882	6.54829353	-3.42042946
1370	1053	1293	1	0.0406532	BS	8	1992	10928	Not tested	6.512917876	0.584110489	-0.784723856
1371	464	1291	1	0.0274403	BS	4	1984	10929	Not tested	-3.941811971	-1.288500632	-0.148695395
1372	1211	1260	1	0.0259095	BS	2	1990	10930	Not tested	-2.921632251	-1.418147759	-1.326443981
1373	932	1302	1	0.042388	BS	0	1993	10931	Not tested	2.492773563	-0.36239724	-1.135932892
1374	457	1250	1	0.0509634	BS	4	1986	10932	Not tested	8.359236101	3.355032203	-1.574036279
1375	1227	1311	1	0.03125	BS	0	1994	10933	Not tested	8.074785747	0.281303805	0.056549408
1376	0	0	1	0	NA	0	1900	600	Not tested	8.773655157	-2.038160802	0.037780604
1377	1242	1338	1	0.00565997	NA	1	1900	601	Not tested	6.074838516	0.105934575	-1.319220944
1378	778	1316	1	0.032819	BS	5	1989	10934	Not tested	-1.219086083	-2.516206405	-1.831640926
1379	1073	1151	1	0.0183501	BS	3	1991	10888	Not tested	0.829276036	-0.048671764	-1.270873887
1380	1044	1259	1	0.0251004	BS	0	1991	10935	Not tested	-0.761205264	-1.281762063	-3.891246793
1381	1042	1283	1	0.102491	BS	3	1995	10936	Not tested	-8.267214962	-1.357878485	2.219771981
1382	1197	1246	1	0.0240959	BS	4	1996	10937	Not tested	1.261267407	4.476283415	0.300563779
1383	556	961	1	0.0129635	BS	8	1992	10938	Not tested	-2.485034614	-3.767535427	0.183571461
1384	463	1247	1	0.13831	BS	6	1986	10939	Not tested	2.110186406	-1.696482362	-0.93645749
1385	1058	1319	1	0.0366074	BS	5	1990	10940	Not tested	-3.001384767	-1.563572846	-0.851284822
1386	1043	1318	1	0.0681235	BS	2	1994	10941	Not tested	-4.075239112	-1.342896965	-3.357187302
1387	1230	1315	1	0	NA	0	1900	602	Not tested	8.502049132	-1.911640512	0.041316659
1388	0	0	1	0	NA	0	1900	603	Not tested	8.769376749	-2.036477068	0.037785578
1389	1204	1268	1	0	NA	0	1900	604	Not tested	9.066640746	-3.077621637	0.547271276
1390	457	407	1	0.0117188	BS	3	1986	10436	Not tested	8.076635473	1.716094081	-0.359238893
1391	0	0	1	0	NA	0	1900	605	Not tested	8.892777731	-2.118562137	0.071404517
1392	785	697	1	0.110909	BS	5	1983	10942	Not tested	-3.915922421	-3.023491481	-3.326603546
1393	1233	1327	1	0.00523208	NA	0	1900	606	Not tested	5.661820656	0.484507177	-0.523901069
1394	1217	1279	1	0	NA	1	1900	607	Not tested	4.697127567	-0.309703169	-1.113290027
1395	1226	1310	1	0	NA	0	1900	608	Not tested	8.668341356	-2.052447775	0.076698588
1396	297	324	1	0.00012207	BS	4	1983	10339	Not tested	8.643252637	1.186136447	-1.08935158
1397	673	1326	1	0	BS	0	1979	10943	Not tested	8.77633463	-2.054345804	-0.042137728
1398	1220	1286	1	0.137212	BS	1	1989	10944	Not tested	7.095607435	-1.892083538	-0.254273706
1399	1212	1248	1	0.078587	BS	4	1996	10945	Not tested	-5.404397853	-2.18154529	1.107645181
1400	690	1317	1	0.125	NA	0	1900	609	Not tested	8.588054458	0.154049059	0.330769867
1401	0	0	1	0	BS	0	1973	610	Not tested	8.72700778	-2.020199032	0.032608621
1402	1236	1332	1	0	NA	1	1900	611	Not tested	7.381306191	0.115980491	-0.974157357
1403	1235	1185	1	0.25	NA	0	1900	612	Not tested	8.188574953	-0.646149107	-0.364775777
1404	460	738	1	0	BS	6	1984	10602	Not tested	5.867819551	-1.702864072	0.443109217
1405	0	0	1	0	NA	0	1900	613	Not tested	8.753975227	-2.033284895	0.007930544
1406	1213	1266	2	0.0301977	BS	0	1992	10946	Not tested	-0.657348063	-1.036024144	-3.610212884
1407	789	1264	2	0.0377524	BS	4	1988	10947	Not tested	7.720803075	2.898147411	-1.708113315
1408	929	1257	2	0.265948	NBS	8	1993	10948	Not tested	2.051991842	1.734755123	-0.109996128
1409	935	1263	2	0.0607957	BS	0	1992	10949	Not tested	0.205526711	3.989492929	-3.903053008
1410	935	1314	2	0.0891805	BS	0	1992	10950	Not tested	0.135970966	-0.570693233	-4.411273847
1411	788	1262	2	0.179177	BS	6	1993	10951	Not tested	-14.79531589	-6.422243556	-8.467625706
1412	1223	1292	2	0.060657	BS	3	1990	10952	Not tested	1.868992234	0.995753557	-1.211856167
1413	1053	1107	2	0.0347624	BS	8	1995	10841	Not tested	6.866345041	3.209051977	-2.289868795
1414	458	878	2	0.0707903	BS	3	1989	10759	Not tested	-7.909342119	-3.930008414	-1.033936394
1415	776	1275	2	0.122557	BS	7	1989	10953	Not tested	-7.43812617	-3.473500397	-0.799703629
1416	0	0	2	0	NA	0	1900	614	Not tested	8.831617712	-2.104693853	0.096000343
1417	0	0	2	0	NA	0	1900	615	Not tested	8.732508104	-2.040082338	0.086219435
1418	1206	1124	2	0.0472473	BS	0	1994	10954	Not tested	1.480238978	-0.590060662	-4.22199725
1419	1065	1254	2	0.0194053	BS	0	1995	10955	Not tested	1.553800204	2.659157615	-4.24173829
1420	1203	1329	2	0.000831509	BS	0	1998	10956	Not tested	6.174091761	7.103650876	0.621663519
1421	463	1285	2	0.00615835	BS	4	1984	10957	Not tested	2.68753259	-2.325255634	-0.34390759
1422	1199	957	2	0.0105166	BS	4	1997	10958	Not tested	-1.986675149	7.349239808	4.212168016
1423	1219	1267	2	0.0973957	BS	3	1997	10959	Not tested	7.661242465	4.785489273	-2.881725814
1424	464	731	2	0.0202184	BS	3	1986	10960	Not tested	-2.165466425	-0.868169645	0.010579176
1425	1200	1282	2	0.0275621	BS	4	1996	10961	Not tested	-3.990823805	-1.456294382	-1.989372497
1426	1052	1244	2	0.0299415	BS	0	1991	10962	Not tested	5.327878017	1.156926421	-3.148982679
1427	1053	1296	2	0.0193949	BS	5	1993	10963	Not tested	6.685729467	1.054676968	-1.294059646
1428	663	696	2	0.0631275	BS	6	1985	10964	Not tested	7.175207873	-0.756055615	-0.466935647
1429	784	862	2	0.0859292	BS	5	1991	10965	Not tested	-1.203084014	1.808418403	-1.448155019
1430	1197	1246	2	0.0240959	BS	4	1996	10937	Not tested	1.216612585	4.569528375	0.370792438
1431	909	950	2	0.0899104	BS	7	1990	10766	Not tested	-9.90583139	-5.336590947	-4.632276116
1432	679	721	2	0.0505867	BS	2	1988	10966	Not tested	8.944850549	4.142047061	-2.422344119
1433	464	598	2	0.0050168	BS	4	1984	10967	Not tested	-4.571415089	-1.462199898	1.313313132
1434	914	1252	2	0.00572563	BS	5	1997	10968	Not tested	0.558899463	4.543164421	-0.335249059
1435	909	1147	2	0.169036	BS	5	1994	10883	Not tested	-15.28925401	-7.242613387	-3.505370509
1436	1198	1280	2	0.0218277	BS	0	1997	10969	Not tested	2.684334625	0.787549586	-5.06299174
1437	790	1320	2	0.0235243	BS	5	1985	10970	Not tested	4.605104733	-1.126045202	-0.635072384
1438	458	1288	2	0.0191631	BS	5	1984	10971	Not tested	-8.374049613	-3.010555623	-3.326026217
1439	1205	1284	2	0.0427441	BS	0	1992	10972	Not tested	-1.539896546	-1.294672561	-4.688314687
1440	1215	1306	2	0.195123	BS	3	1994	10973	Not tested	-12.94157521	-5.523281173	-5.312852835
1441	659	618	2	0.0258794	BS	7	1989	10974	Not tested	-5.069547665	-2.741942725	-3.887456864
1442	679	721	2	0.0505867	BS	2	1986	10603	Not tested	8.77360413	3.72746387	-2.187382019
1443	1061	1271	2	0.00412613	BS	1	1990	10975	Not tested	5.19845397	0.87372302	-1.885378434
1444	788	830	2	0.153839	BS	8	1989	10976	Not tested	-12.94289884	-5.919661231	-6.554786757
1445	0	0	2	0	NA	0	1900	616	Not tested	8.753268803	-2.03118078	0.021814041
1446	909	1276	2	0.041019	NA	6	1900	617	Not tested	-6.780356061	-5.066748124	-3.295870325
1447	778	1007	2	0.0715574	BS	6	1987	10799	Not tested	3.512073651	-1.934831331	-0.552304133
1448	1196	1245	2	0.0850859	BS	6	1991	10977	Not tested	0.475710118	2.321306618	-1.062673025
1449	922	1309	2	0.0871225	BS	4	1997	10978	Not tested	0.194941566	4.643008665	2.620430699
1450	1208	1307	2	0.0455278	BS	1	1994	10979	Not tested	-3.132070569	-0.962027318	-3.224972053
1451	1232	1325	2	0	NA	0	1900	618	Not tested	8.756296849	-2.037557705	0.011431509
1452	775	1308	2	0.0518959	BS	6	1989	10980	Not tested	1.995944696	-1.545630343	-0.292006827
1453	909	1305	2	0.110745	BS	5	1990	10981	Not tested	-9.830311263	-5.491236084	-5.034922605
1454	1225	1304	2	0.0466023	BS	2	1997	10982	Not tested	3.984701256	2.302680504	-2.743807804
1455	910	951	2	0.0433888	BS	0	1990	10735	Not tested	-0.244257491	-0.882519145	-5.127769736
1456	777	983	2	0.0461174	BS	4	1989	10983	Not tested	-4.857310553	-1.620596165	-0.67247995
1457	1207	986	2	0.210938	BS	1	1985	10984	Not tested	7.291271356	-1.897850031	-0.291861435
1458	305	517	2	0	BS	5	1980	10419	Not tested	5.2479057	-1.305724858	-1.890551218
1459	1216	1330	2	0.0462788	BS	0	1992	10985	Not tested	2.196797778	0.197180873	-1.662552167
1460	458	519	2	0.14167	BS	6	1982	10612	Not tested	-7.799835301	-3.81425655	-3.075864144
1461	1228	1322	2	0.0299568	BS	4	1996	10986	Not tested	-0.604922817	-2.360057269	-1.622654907
1462	1210	1312	2	0.0130624	BS	2	1989	10987	Not tested	3.823554365	-2.421377193	0.435611015
1463	1238	1334	2	0	NA	0	1900	619	Not tested	8.501078803	-1.910999576	0.041121644
1464	1042	1278	2	0.0509206	BS	7	1992	10988	Not tested	-13.97898096	-4.366576057	-2.231021504
1465	1043	1289	2	0.0346492	BS	2	1994	10989	Not tested	-4.503842051	-2.256901523	-1.575852783
1466	0	0	2	0	NA	0	1900	620	Not tested	8.813204339	-2.05526948	0.041716101
1467	918	1295	2	0.0329642	BS	5	1996	10990	Not tested	-15.42186677	-5.459931067	2.843022323
1468	458	1273	2	0.0175419	BS	3	1989	10991	Not tested	-6.547216798	-1.131042064	-1.66896522
1469	1222	1301	2	0.0309571	BS	1	1991	10992	Not tested	2.539528089	1.036178045	-2.161305282
1470	788	1269	2	0.0233455	BS	5	1988	10993	Not tested	-5.87088549	-3.552709702	-4.877707287
1471	779	1019	2	0.00967925	BS	8	1990	10794	Not tested	0.956858828	-0.170558101	-0.624943587
1472	1208	1253	2	0.0455278	BS	1	1995	10994	Not tested	-3.254490755	-0.893495251	-3.576082548
1473	659	1256	2	0.0315001	BS	5	1985	10995	Not tested	-3.890649191	-3.176671318	-3.544151193
1474	0	0	2	0	NA	0	1900	621	Not tested	8.742123292	-2.035580478	-0.057257918
1475	0	0	2	0	NA	0	1900	622	Not tested	8.892777763	-2.118562753	0.071404979
1476	775	1270	2	0.0449292	BS	5	1991	10996	Not tested	1.726526409	-0.411561428	-0.100220104
1477	1229	1313	2	0	NA	0	1900	623	Not tested	8.512318626	-2.694447629	0.270669813
1478	1241	1337	2	0	NA	0	1900	624	Not tested	7.780606462	-1.410889403	-0.108866197
1479	1239	1335	2	0	NA	0	1900	625	Not tested	8.664948471	-2.051117588	0.076679307
1480	673	1258	2	0	BS	1	1981	10997	Not tested	7.309209093	-2.205859857	0.131950536
1481	913	1292	2	0.00374526	BS	6	1989	10907	Not tested	2.905640422	-0.560080076	-0.565995161
1482	1243	1339	2	0	NA	0	1900	626	Not tested	8.952180009	-2.223096851	0.122411207
1483	1194	1274	2	0.0753039	BS	5	1996	10998	Not tested	-6.104663964	-2.929773675	-2.105496486
1484	556	1300	2	0.00477886	BS	4	1988	10999	Not tested	2.661859525	-1.636771042	-1.434191797
1485	792	1272	2	0.0237336	BS	5	1993	11000	Not tested	-5.770910856	-2.541920785	0.217533142
1486	554	609	2	0.00195312	BS	6	1982	10499	Not tested	5.293349829	-2.071363646	0.992858699
1487	0	0	2	0	NA	0	1900	627	Not tested	8.727007951	-2.020199271	0.03260938
1488	1069	1132	2	0	NA	2	1900	628	Not tested	6.27511744	-0.798205302	-0.317560494
1489	678	1261	2	0.3125	BS	0	1988	11001	Not tested	7.458665913	-1.487737521	-0.385518585
1490	1193	1297	2	0.0742207	NA	0	1900	629	Not tested	6.317204607	-0.649181433	-0.322351634
1491	1240	1336	2	0	NA	0	1900	630	Not tested	8.766395502	-2.031522271	0.006734839
1492	0	0	2	0	NA	0	1900	631	Not tested	8.716162448	-2.017850941	-0.02912862
1493	227	1290	2	0	BS	4	1977	11002	Not tested	6.767547039	-1.764419448	-0.251039132
1494	0	0	2	0	NA	0	1900	632	Not tested	8.753975206	-2.033285309	0.007931623
1495	1354	1422	1	0.00779786	BS	1	1999	11003	Not tested	0.434631514	12.8171303	5.898225251
1496	663	696	1	0.0631275	BS	6	1987	11004	Not tested	7.16191849	-0.746631801	-0.452641505
1497	1377	1423	1	0.0118573	BS	1	2000	11005	Not tested	7.170316196	3.523715116	-2.576359329
1498	1397	1480	1	0.125	BS	0	1983	11006	Not tested	8.070671245	-2.149440382	0.030545415
1499	556	1421	1	0.0981495	BS	5	1989	11007	Not tested	2.963366804	-3.121063735	0.517792105
1500	1042	1415	1	0.0675977	BS	7	1995	11008	Not tested	-10.63584288	-2.589850983	1.47391403
1501	1352	1435	1	0.0574439	BS	5	1998	11009	Not tested	-21.25778714	-9.70878727	7.60877895
1502	1045	1427	1	0.0384334	BS	3	1995	11010	Not tested	7.512472604	4.476423886	-2.44894761
1503	566	1432	1	0.148681	BS	2	1991	11011	Not tested	9.609676142	5.66010241	-2.410136345
1504	1392	1288	1	0.0174327	BS	6	1987	11012	Not tested	-2.742524803	-2.132933772	-3.172372965
1505	1357	1429	1	0.116052	BS	2	1993	11013	Not tested	0.184473605	0.872162244	-1.289960118
1506	1042	1471	1	0.0314404	BS	5	1993	11014	Not tested	-6.272528686	-1.077945898	1.557497458
1507	1366	1409	1	0.0210887	BS	2	1996	11015	Not tested	3.56944459	10.20279919	-2.182663458
1508	556	961	1	0.0129635	BS	8	1992	11016	Not tested	-3.412887847	-4.214124623	0.766900445
1509	1370	1485	1	0.00787555	BS	5	1998	11017	Not tested	-0.316379446	-1.336413328	0.459855715
1510	1059	1254	1	0.0234149	BS	0	1996	11018	Not tested	1.798762237	0.872578353	-5.71796353
1511	1354	1430	1	0.0120568	BS	3	1998	11019	Not tested	2.544593873	8.231317828	2.443451567
1512	1374	1437	1	0.00152341	BS	3	1990	11020	Not tested	6.503109078	1.109040207	-1.132392619
1513	1204	1268	1	0	NA	0	1900	633	Not tested	9.477148491	-2.983563423	0.554897482
1514	1393	1478	1	0.00279859	BS	0	1997	11021	Not tested	6.556704385	-0.367564529	-0.18269446
1515	231	1451	1	0	NA	4	1977	11022	Not tested	1.952969034	-1.591303957	-1.381989359
1516	1389	1477	1	0	BS	0	1998	11023	Not tested	8.568325858	-3.558571189	0.645627861
1517	938	1004	1	0.040326	BS	2	1995	11024	Not tested	-1.996401176	-1.420553779	-3.079768391
1518	1344	1419	1	0.0270353	BS	0	1997	11025	Not tested	0.382646064	1.111705253	-6.429787634
1519	1356	966	1	0.00520086	NA	1	1900	634	Not tested	6.499584325	-0.423612064	-0.366307619
1520	221	601	1	0.0247183	BS	6	1984	10463	Not tested	2.392528222	2.527405917	-2.32425699
1521	1345	1462	1	0.0290654	BS	4	1994	11026	Not tested	-1.230390124	-3.452704318	1.583450672
1522	0	0	1	0	NA	0	1900	635	Not tested	8.826546733	-2.076174057	0.05842699
1523	1073	1151	1	0.0183501	BS	3	1989	11027	Not tested	0.848002669	-0.030547869	-1.30004689
1524	1387	1463	1	0	BS	0	1996	11028	Not tested	8.270754998	-1.796341327	0.051238041
1525	0	0	1	0	NA	0	1900	636	Not tested	8.783377657	-1.963811079	0.112819881
1526	1073	1442	1	0.00123978	BS	2	1990	11029	Not tested	4.34866037	1.536062192	-1.551825842
1527	1358	1434	1	0.0277007	BS	5	1999	11030	Not tested	-1.940797153	3.683761083	0.482104618
1528	1055	1124	1	0.00914137	BS	2	1991	10894	Not tested	2.781889703	-1.504888169	-2.798846867
1529	1341	1412	1	0.150946	BS	1	1993	11031	Not tested	2.372850459	0.308850675	-0.887182373
1530	0	0	1	0	NA	0	1900	637	Not tested	8.73847011	-1.995716209	0.042787145
1531	0	0	1	0	NA	0	1900	638	Not tested	8.768031965	-2.058377609	0.066953413
1532	0	0	1	0	NA	0	1900	639	Not tested	8.772815479	-2.060344977	0.04743922
1533	1362	1418	1	0.0627991	BS	0	1996	11032	Not tested	0.117807229	-0.575061842	-5.820781572
1534	1054	1446	1	0.184811	BS	5	1993	11033	Not tested	-8.517129658	-4.922979224	-3.938662429
1535	1382	957	1	0.164208	BS	1	1997	11034	Not tested	2.624678559	6.258531653	0.808669077
1536	0	0	1	0	NA	0	1900	640	Not tested	8.778220254	-2.050471934	0.053298261
1537	1391	1475	1	0	NA	0	1900	641	Not tested	9.059930944	-2.21934534	0.108919601
1538	1359	1416	1	0	NA	0	1900	642	Not tested	8.942267252	-2.193397989	0.158445217
1539	1213	1266	1	0.0301977	BS	0	1992	10946	Not tested	-0.365221303	-1.025109375	-3.167376152
1540	1405	1494	1	0	NA	0	1900	643	Not tested	8.782384019	-2.048856601	-0.018032175
1541	1369	1465	1	0.00486961	BS	2	1999	11035	Not tested	2.085087268	2.31578622	-2.740317657
1542	1394	871	1	0.000809669	BS	2	1986	11036	Not tested	5.263686156	-0.826385984	-0.271279305
1543	460	1458	1	0.0828152	BS	7	1983	11037	Not tested	4.156920146	-1.549088992	-0.543992835
1544	0	0	1	0	NA	0	1900	644	Not tested	8.759391632	-2.141637418	0.137401542
1545	1402	1488	1	0.024927	NA	0	1900	645	Not tested	6.899780635	-0.380507389	-0.622095052
1546	1396	491	1	0.062561	BS	2	1985	11038	Not tested	8.071318231	0.912188691	-0.994144682
1547	0	0	1	0	NA	0	1900	646	Not tested	8.735062645	-2.013505639	0.064794234
1548	1388	1466	1	0	NA	0	1900	647	Not tested	8.835099864	-2.064650136	0.043677042
1549	1051	1454	1	0.174981	BS	0	1999	11039	Not tested	5.204427515	3.339199121	-3.431033273
1550	0	0	1	0	NA	0	1900	648	Not tested	8.786630153	-2.058774299	0.053829905
1551	780	1452	1	0.0216029	BS	8	1993	11040	Not tested	-0.667807786	0.596010581	0.065868058
1552	0	0	1	0	NA	0	1900	649	Not tested	8.713480614	-2.10588996	0.120639327
1553	0	0	1	0	NA	0	1900	650	Not tested	8.910891026	-2.146074138	0.11184231
1554	0	0	1	0	NA	0	1900	651	Not tested	8.735062702	-2.013506149	0.06479431
1555	0	0	1	0	NA	0	1900	652	Not tested	8.786630223	-2.058775148	0.053827961
1556	0	0	1	0	NA	0	1900	653	Not tested	8.783116317	-2.057975867	0.053775838
1557	1400	1492	1	0	NA	0	1900	654	Not tested	8.643308872	-0.932056409	0.091834155
1558	0	0	1	0	NA	0	1900	655	Not tested	8.772178842	-2.037491408	-0.021474728
1559	1204	1268	1	0	NA	0	1900	656	Not tested	9.294329892	-2.840184899	0.491375472
1560	1379	1441	2	0.0930158	BS	4	1994	11041	Not tested	-2.230990966	-1.443696279	-2.598729026
1561	1351	1414	2	0.122798	BS	2	1991	11042	Not tested	-6.243353389	-3.293168079	-1.094539458
1562	0	0	2	0	NA	0	1900	657	Not tested	8.786539826	-2.059331755	0.053778665
1563	464	1486	2	0.00104809	BS	5	1986	11043	Not tested	-2.377568598	-1.451383435	1.303834576
1564	1342	1422	2	0.0237099	BS	4	2000	11044	Not tested	0.295495681	7.819037901	2.756461808
1565	1399	1483	2	0.0844487	BS	2	1998	11045	Not tested	-6.029651319	-2.701342789	-0.899451207
1566	1340	1406	2	0.0910768	BS	0	1995	11046	Not tested	0.449126255	-0.535098691	-4.182143037
1567	680	1428	2	0.00817975	BS	1	1987	11047	Not tested	4.174686914	-0.129394866	-1.438245121
1568	1042	1122	2	0.127026	BS	5	1993	10848	Not tested	-6.954647237	-1.464044713	1.235880687
1569	1042	1283	2	0.102491	BS	3	1995	10936	Not tested	-8.196960586	-1.120307827	2.261708349
1570	942	701	2	0.140801	BS	3	1991	10756	Not tested	2.161791327	-1.202686995	-1.322181723
1571	1348	1438	2	0.0502085	BS	6	1991	11048	Not tested	-5.83819456	-2.172976339	-2.394568763
1572	1372	1425	2	0.0602781	BS	1	1998	11049	Not tested	-3.639067252	-1.111976648	-2.031272461
1573	776	1275	2	0.122557	BS	7	1989	10953	Not tested	-7.417477725	-3.392372426	-0.753522548
1574	783	1489	2	0.00962455	BS	2	1989	11050	Not tested	0.094567434	-1.837196258	-3.495880471
1575	1346	1447	2	0.0610873	BS	5	1991	11051	Not tested	-0.132658275	-1.814355554	-0.240014033
1576	1222	1459	2	0.0270871	BS	1	1994	11052	Not tested	1.986932512	0.787738862	-1.30902419
1577	1343	1411	2	0.307856	BS	4	1996	11053	Not tested	-17.80755464	-7.787574026	-12.01421241
1578	1073	1456	2	0.0595036	BS	5	1993	11054	Not tested	-2.494692362	-1.306957577	-0.843231289
1579	1375	1426	2	0.0107577	BS	0	1995	11055	Not tested	6.71262983	1.136810321	-1.526575267
1580	922	1309	2	0.0871225	BS	4	1997	10978	Not tested	1.447969644	5.3560251	1.279807283
1581	1404	1437	2	0.0176954	BS	6	1989	11056	Not tested	5.243172544	-1.423668808	-0.111722923
1582	464	601	2	0.00966454	BS	6	1987	10541	Not tested	-2.795659866	1.569138265	0.065580997
1583	1043	1448	2	0.0698637	BS	6	1994	11057	Not tested	-2.102214797	0.616605066	-1.359242445
1584	459	1460	2	0.0177774	BS	4	1984	11058	Not tested	-4.512357833	-1.894478535	-2.887780555
1585	1380	1443	2	0.0156172	BS	0	1997	11059	Not tested	2.16755451	0.086874808	-2.863624562
1586	918	1105	2	0.0563148	BS	5	1993	10821	Not tested	-12.73825239	-4.42219439	4.956053947
1587	1198	1410	2	0.0464451	BS	0	1996	11060	Not tested	0.418172469	0.587675447	-5.208854036
1588	1047	1098	2	0.0364875	BS	1	1994	10835	Not tested	6.54991621	2.829605605	-2.558439349
1589	1383	1453	2	0.0590526	BS	5	1993	11061	Not tested	-6.192082634	-4.657415479	-2.416516055
1590	1381	1440	2	0.0562494	BS	3	1996	11062	Not tested	-10.65428345	-3.455496261	-1.616508283
1591	0	0	2	0	NA	0	1900	658	Not tested	8.826546911	-2.076174097	0.058426653
1592	1073	1444	2	0.0370069	BS	4	1992	11063	Not tested	-6.613363678	-3.53828067	-3.811313769
1593	1367	1424	2	0.168374	BS	2	1989	11064	Not tested	-2.056977658	-0.494430557	0.221766075
1594	1052	824	2	0.0264964	BS	1	1991	11065	Not tested	3.692985498	0.882985083	-3.830112389
1595	1199	957	2	0.0105166	BS	4	1997	10958	Not tested	-1.747470362	4.383341501	3.074262512
1596	1223	1481	2	0.0362954	BS	2	1991	11066	Not tested	1.779182123	0.455643857	-0.674836662
1597	1380	1443	2	0.0156172	BS	0	1997	11059	Not tested	2.081417311	-0.211307205	-3.481550151
1598	1390	1473	2	0.00134484	BS	2	1989	11067	Not tested	2.109276353	-0.744497669	-1.970646383
1599	121	536	2	0	BS	3	1981	10427	Not tested	8.549514304	-0.850656337	-0.646655041
1600	1384	1437	2	0.0150408	BS	6	1987	11068	Not tested	3.360611254	-1.414504834	-0.788997378
1601	1208	1253	2	0.0455278	BS	1	1995	11069	Not tested	-3.29825603	-0.988532307	-4.057709636
1602	0	0	2	0	NA	0	1900	659	Not tested	8.738470223	-1.995716073	0.042787817
1603	1345	1408	2	0.016047	BS	6	1997	11070	Not tested	-1.971768973	-1.322629652	1.091287412
1604	809	706	2	0.266008	NBS	7	1989	10638	Not tested	2.849981918	1.325546538	-0.366857532
1605	1353	1469	2	0.0198136	BS	3	1994	11071	Not tested	5.085635367	2.137305224	-1.755996815
1606	1198	1280	2	0.0218277	BS	0	1996	11072	Not tested	2.684966492	0.91554665	-4.903011345
1607	558	1407	2	0.0191969	BS	3	1992	11073	Not tested	4.067160601	3.288077127	-1.588342326
1608	0	0	2	0	NA	0	1900	660	Not tested	8.900673831	-2.153960039	0.125487319
1609	1385	1455	2	0.0451298	BS	1	1991	11074	Not tested	-1.679160999	-1.202827705	-3.098977686
1610	1365	1420	2	0.0437996	BS	1	2000	11075	Not tested	1.912704161	5.847138728	0.465808858
1611	1343	1464	2	0.149152	BS	7	1997	11076	Not tested	-17.44858162	-6.934124561	-8.507755262
1612	0	0	2	0	NA	0	1900	661	Not tested	8.772815399	-2.060344741	0.047437394
1613	1052	1439	2	0.0166574	BS	0	1994	11077	Not tested	1.799003215	-0.03967206	-5.152432975
1614	922	1037	2	0.0992925	BS	3	1994	10793	Not tested	2.652979806	6.307469336	0.668546749
1615	909	1147	2	0.169036	BS	5	1994	10883	Not tested	-13.7734974	-6.427858534	-5.639728188
1616	1360	1461	2	0.0420921	BS	3	1998	11078	Not tested	-0.229128042	-2.473714461	-1.471082128
1617	1364	1254	2	0.0472659	BS	0	1996	11079	Not tested	3.531794076	1.53238564	-4.522396951
1618	911	952	2	0.0803882	BS	5	1992	11080	Not tested	0.452100437	3.224320125	-1.168276708
1619	1373	1450	2	0.034045	BS	0	1998	11081	Not tested	-0.326091294	-0.636312443	-2.188481202
1620	1202	1467	2	0.187975	BS	4	1998	11082	Not tested	-17.78357137	-6.513946606	7.189790328
1621	1349	1413	2	0.169608	BS	4	1997	11083	Not tested	7.822262234	5.119042464	-2.932517473
1622	1354	1149	2	0.00450848	BS	1	1998	11084	Not tested	2.756857396	12.06747626	3.670109976
1623	302	1445	2	0	NA	3	1900	662	Not tested	5.593086308	-2.177380637	-0.664628823
1624	0	0	2	0	NA	0	1900	663	Not tested	8.77822021	-2.05047202	0.053298193
1625	0	0	2	0	NA	0	1900	664	Not tested	8.786478064	-2.059800478	0.053877869
1626	1346	1476	2	0.0454232	BS	4	1993	11085	Not tested	-1.129048948	-1.013559355	-0.102473917
1627	1368	1468	2	0.0333839	BS	4	1995	11086	Not tested	-4.087237477	4.476380158	-0.17873871
1628	934	1491	2	0	NA	1	1900	665	Not tested	7.00232981	-1.080308926	0.099753257
1629	1347	1449	2	0.0209901	BS	4	1999	11087	Not tested	-2.944773166	2.295033017	2.850739149
1630	1363	1436	2	0.144509	BS	0	1999	11088	Not tested	3.348021703	0.308423854	-5.914031759
1631	464	598	2	0.0050168	BS	4	1984	10967	Not tested	-4.582509983	-1.465769622	1.304546756
1632	1056	1493	2	0.0278492	BS	3	1984	11089	Not tested	3.274123243	-1.455529889	-1.013144943
1633	1075	1148	2	0.176236	BS	7	1992	11090	Not tested	8.892801125	5.77329835	-2.586917063
1634	918	1431	2	0.0352771	BS	6	1992	11091	Not tested	-11.82873145	-4.145896769	1.513441225
1635	1371	1433	2	0.135991	BS	4	1985	11092	Not tested	-4.271930102	-1.386083075	0.587286834
1636	169	262	2	0	BS	6	1980	11093	Not tested	8.943461707	-0.119874257	-1.076035141
1637	1350	1482	2	0	NA	0	1900	666	Not tested	9.508932421	-2.678013227	0.349159718
1638	0	0	2	0	NA	0	1900	667	Not tested	8.759391529	-2.141637099	0.137400783
1639	1378	1484	2	0.110812	BS	2	1994	11094	Not tested	0.660683245	-2.108321832	-1.603353218
1640	1355	1149	2	0.249307	BS	2	1997	11095	Not tested	2.099058974	6.681266768	0.407065671
1641	792	1272	2	0.0237336	BS	5	1992	11096	Not tested	-5.698079514	-2.419259174	-0.012316491
1642	909	1470	2	0.178639	BS	5	1990	11097	Not tested	-11.48261934	-5.611476268	-5.961849543
1643	0	0	2	0	NA	0	1900	668	Not tested	8.735062715	-2.013505697	0.06479502
1644	1376	1466	2	0	NA	0	1900	669	Not tested	8.837239434	-2.065492583	0.043675288
1645	0	0	2	0	NA	0	1900	670	Not tested	8.738550028	-1.995944328	0.042794443
1646	0	0	2	0	NA	0	1900	671	Not tested	8.786630328	-2.05877441	0.053830165
1647	1386	1472	2	0.0468814	BS	3	1997	11098	Not tested	-3.806152216	-0.958011043	-3.740720426
1648	0	0	2	0	NA	0	1900	672	Not tested	8.772754168	-1.990768985	0.059730323
1649	1395	1479	2	0	NA	0	1900	673	Not tested	8.602215792	-2.083694012	0.119408818
1650	1361	1417	2	0	NA	0	1900	674	Not tested	8.739466793	-2.062465622	0.138533035
1651	0	0	2	0	NA	0	1900	675	Not tested	8.726645366	-2.016693227	0.031281259
1652	87	102	2	0.0470123	NA	5	1900	676	Not tested	1.22041573	-0.400768861	-2.043675227
1653	1398	1457	2	0.217165	BS	0	1990	11099	Not tested	7.232357275	-1.810831719	-0.328137929
1654	1401	1487	2	0	BS	2	1974	11100	Not tested	8.728466528	-2.022713969	0.031364772
1655	1080	1474	2	0	NA	0	1900	677	Not tested	6.084730554	-0.298451855	0.189525557
1656	0	0	2	0	NA	0	1900	678	Not tested	8.910891117	-2.146074458	0.111842802
1657	0	0	2	0	NA	0	1900	679	Not tested	8.735062777	-2.013506009	0.064794372
1658	0	0	2	0	NA	0	1900	680	Not tested	8.72846592	-2.011873745	0.065182341
1659	1403	1490	2	0.00786395	NA	0	1900	681	Not tested	7.270328676	-0.65307972	-0.340897426
1660	0	0	2	0	NA	0	1900	682	Not tested	8.786630361	-2.058774715	0.053828472
1661	0	0	2	0	NA	0	1900	683	Not tested	8.728383507	-2.011724204	0.065191111
1662	660	1474	2	0	NA	1	1900	684	Not tested	0.204684119	-2.211856347	-0.800670546
1663	0	0	2	0	NA	0	1900	685	Not tested	8.772178833	-2.037491289	-0.021475405
1664	0	0	2	0	NA	0	1900	686	Not tested	8.771607071	-2.036276893	-0.021872956
1665	0	0	2	0	NA	0	1900	687	Not tested	9.010876559	-2.230986388	0.19307771
1666	1524	1569	1	0	BS	1	1997	11101	Not tested	-0.138414605	-1.353912542	1.156827816
1667	1507	1622	1	0.0179298	BS	3	2000	11102	Not tested	1.925377902	16.6867982	3.064683239
1668	1498	1584	1	0.00269607	BS	1	1988	11103	Not tested	1.789291192	-2.030660567	-1.445247135
1669	1517	1577	1	0.0340304	BS	3	1998	11104	Not tested	-10.44094129	-4.882728831	-8.38649385
1670	1366	1605	1	0.0266526	BS	3	1996	11105	Not tested	6.552555316	5.980743972	-2.232451924
1671	1516	1616	1	0	BS	2	2002	11106	Not tested	3.426710198	-3.529756595	-0.604368978
1672	918	1295	1	0.0329642	BS	5	1996	10990	Not tested	-14.50736606	-5.230352125	1.759763168
1673	1500	1626	1	0.0535769	BS	3	1996	11107	Not tested	-6.247777712	-1.485262761	0.573089983
1674	1534	1655	1	0.0094918	NA	3	1900	688	Not tested	-1.168123659	-2.641840487	-1.925009214
1675	1366	1588	1	0.0980614	BS	2	1999	11108	Not tested	7.324563494	5.73357623	-3.170748195
1676	1548	1644	1	0.125	NA	0	1900	689	Not tested	8.91985929	-2.101073564	0.05153538
1677	1501	1620	1	0.166696	BS	6	2000	11109	Not tested	-22.6073088	-9.349612168	10.06571648
1678	1514	1640	1	0.018326	BS	0	2001	11110	Not tested	4.351978901	3.481207998	0.04541201
1679	1344	1587	1	0.0560691	BS	0	1999	11111	Not tested	-0.372043949	0.032816579	-7.605901441
1680	1559	1665	1	0	NA	0	1900	690	Not tested	9.43773202	-2.748747349	0.501404441
1681	1344	1419	1	0.0270353	BS	0	1999	11112	Not tested	0.198238392	1.437257544	-6.593338029
1682	1526	1593	1	0.0445245	BS	0	1993	11113	Not tested	1.118959549	0.887827079	-0.626098334
1683	1042	1295	1	0.0433415	BS	4	1997	11114	Not tested	-14.65827696	-4.770387059	-0.194929121
1684	1343	1615	1	0.222423	BS	4	1997	11115	Not tested	-17.41530426	-7.643928315	-10.52548356
1685	1504	1604	1	0.0495554	NBS	6	1991	11116	Not tested	0.032176154	-0.416748884	-1.772411914
1686	1533	1613	1	0.0563946	BS	0	1997	11117	Not tested	0.615620219	-0.365688049	-6.046544206
1687	909	1147	1	0.169036	BS	5	1993	11118	Not tested	-13.00070668	-6.20622838	-5.156962101
1688	1508	1639	1	0.141785	BS	4	1995	11119	Not tested	-1.491729559	-3.218308977	-0.360632144
1689	775	1573	1	0.0165014	BS	5	1995	11120	Not tested	-3.014046038	-2.351271754	0.165752759
1690	1558	1663	1	0	NA	0	1900	691	Not tested	8.81877447	-2.057255721	-0.076859569
1691	1495	1579	1	0.016338	BS	2	2000	11121	Not tested	3.631327189	7.708709633	2.217283096
1692	1043	1163	1	0.0449895	BS	6	1994	10827	Not tested	-4.69577457	-2.688530798	-1.898213192
1693	1355	1578	1	0.0125314	BS	2	1996	11122	Not tested	-0.542498777	1.826361236	-0.508024174
1694	1502	1621	1	0.134148	BS	0	2000	11123	Not tested	7.607118033	5.331082408	-3.064506487
1695	674	1631	1	0.0361719	BS	4	1988	11124	Not tested	-1.144245155	-1.789313645	0.692156835
1696	0	0	1	0	NA	0	1900	692	Not tested	8.714699169	-2.069308031	0.083367829
1697	0	0	1	0	NA	0	1900	693	Not tested	8.739857484	-2.025236439	0.037870403
1698	909	983	1	0.085162	BS	5	1990	11125	Not tested	-11.07855987	-4.865768479	-4.688440363
1699	909	993	1	0.0829842	NA	8	1900	694	Not tested	-10.2142056	-4.533534008	-4.280094109
1700	0	0	1	0	NA	0	1900	695	Not tested	8.7987952	-2.055962376	0.058670909
1701	1556	1562	1	0	NA	0	1900	696	Not tested	8.842370584	-2.098907813	0.073674787
1702	0	0	1	0	BS	0	1900	697	Not tested	8.726703436	-2.016662594	0.035019969
1703	1204	1658	1	0	BS	0	1900	698	Not tested	8.94233556	-2.365861742	0.276411059
1704	1497	1564	1	0.0137772	BS	1	2001	11126	Not tested	3.851984898	6.502859228	0.069680078
1705	1532	1612	1	0	NA	0	1900	699	Not tested	8.820055849	-2.102979221	0.061037126
1706	790	1581	1	0.137254	BS	3	1991	11127	Not tested	4.98835158	-0.9397032	-0.388883479
1707	0	0	1	0	NA	0	1900	700	Not tested	8.776057907	-2.055069397	0.050611946
1708	298	641	1	0	BS	7	1981	10464	Not tested	8.494762099	-1.787234864	-0.145268606
1709	1198	1594	1	0.0206471	BS	0	1997	11128	Not tested	2.402712679	1.281739083	-4.504841152
1710	0	0	1	0	NA	0	1900	701	Not tested	8.628039408	-2.133260947	0.15495719
1711	0	0	1	0	NA	0	1900	702	Not tested	8.924722016	-2.171025955	0.122740653
1712	690	1317	1	0.125	NA	0	1900	703	Not tested	8.592258087	0.135235986	0.215700592
1713	1538	1608	1	0	NA	0	1900	704	Not tested	9.054050191	-2.269201838	0.20044886
1714	788	1255	1	0.179177	BS	6	1994	10909	Not tested	-15.40246262	-6.716890264	-9.035405845
1715	0	0	1	0	BS	0	1900	705	Not tested	8.787912359	-1.888359597	0.105381091
1716	0	0	1	0	NA	0	1900	706	Not tested	8.726844545	-2.016687789	0.035052247
1717	0	0	1	0	NA	0	1900	707	Not tested	8.690478227	-2.003025035	0.197885995
1718	0	0	1	0	NA	0	1900	708	Not tested	8.814854916	-2.075814997	0.066840501
1719	0	0	1	0	NA	0	1900	709	Not tested	8.797090118	-2.047734672	0.044578334
1720	1043	1318	1	0.0681235	BS	2	1994	10941	Not tested	-4.433430886	-1.459126655	-3.612395209
1721	0	0	1	0	NA	0	1900	710	Not tested	8.787016029	-2.05351141	0.05305975
1722	0	0	1	0	NA	0	1900	711	Not tested	8.801010704	-2.077295276	0.076231914
1723	0	0	1	0	NA	0	1900	712	Not tested	8.726136666	-2.016552574	0.034882755
1724	0	0	1	0	NA	0	1900	713	Not tested	8.714699248	-2.069308781	0.083374476
1725	1383	1453	1	0.0590526	BS	5	1993	11061	Not tested	-6.120248956	-4.663356147	-2.422816041
1726	0	0	1	0	NA	0	1900	714	Not tested	9.751367389	-2.884031124	0.603071842
1727	0	0	1	0	NA	0	1900	715	Not tested	8.773938069	-2.075969191	0.038772932
1728	1552	1650	1	0	NA	0	1900	716	Not tested	8.714415255	-2.172314588	0.216284737
1729	0	0	1	0	NA	0	1900	717	Not tested	8.836092205	-2.095036494	0.073951399
1730	0	0	1	0	NA	0	1900	718	Not tested	9.751367712	-2.884030892	0.603072306
1731	0	0	1	0	NA	0	1900	719	Not tested	8.736136402	-2.021061106	0.034098044
1732	0	0	1	0	NA	0	1900	720	Not tested	8.800277327	-2.060282057	0.059684277
1733	1554	1657	1	0	BS	0	1900	721	Not tested	8.744582332	-2.009348047	0.095713295
1734	1553	1656	1	0	NA	0	1900	722	Not tested	8.963569929	-2.17887012	0.131279696
1735	1555	1660	1	0	NA	0	1900	723	Not tested	8.84768498	-2.099827645	0.073778577
1736	1087	1645	1	0	NA	0	1900	724	Not tested	8.761795935	-1.964014377	0.056441042
1737	0	0	1	0	NA	0	1900	725	Not tested	8.69047789	-2.003024961	0.197885849
1738	0	0	1	0	NA	0	1900	726	Not tested	8.726844483	-2.016687572	0.035051116
1739	0	0	1	0	NA	0	1900	727	Not tested	8.924722003	-2.171026991	0.122741846
1740	1043	1568	2	0.0468945	BS	3	1996	11129	Not tested	-5.444679233	-1.301429391	-0.893265932
1741	557	403	2	0.0625	BS	1	1982	10519	Not tested	4.566933186	-1.19349825	-1.470859214
1742	1509	1603	2	0.0219352	BS	2	2000	11130	Not tested	-1.355748199	-1.503558913	0.961894874
1743	788	1255	2	0.179177	BS	6	1995	11131	Not tested	-15.48356463	-6.714145664	-9.043343339
1744	909	1147	2	0.169036	BS	5	1993	11118	Not tested	-13.22422073	-5.886726181	-5.199688085
1745	1372	1425	2	0.0602781	BS	1	1998	11049	Not tested	-3.567050309	-1.421255213	-1.6957035
1746	226	719	2	0	BS	2	1983	10550	Not tested	4.697321167	-0.819274004	-0.739925425
1747	1529	1596	2	0.18838	BS	0	1994	11132	Not tested	2.040447581	0.552055687	-0.769564407
1748	1042	1561	2	0.0698714	BS	3	1993	11133	Not tested	-9.852304976	-2.383973477	1.399803593
1749	1540	1628	2	0	NA	0	1900	728	Not tested	7.945256456	-1.594155319	-0.011126004
1750	1197	1246	2	0.0240959	BS	4	1996	10937	Not tested	1.236362073	4.485574898	0.295459141
1751	1523	1592	2	0.157609	BS	2	1994	11134	Not tested	-2.928238447	-1.797254539	-2.619792978
1752	1340	1574	2	0.0163099	BS	0	1994	11135	Not tested	0.969700212	-0.946420257	-3.750580598
1753	1344	1601	2	0.0512569	BS	0	1997	11136	Not tested	-2.167161332	-0.753743766	-6.918016568
1754	1051	1454	2	0.174981	BS	0	1999	11039	Not tested	5.42141772	3.062559822	-3.977000617
1755	1198	1594	2	0.0206471	BS	0	1996	11137	Not tested	2.267543857	1.236641187	-4.698633139
1756	1513	1637	2	0	NA	0	1900	729	Not tested	9.548843711	-2.872121421	0.546237685
1757	1541	1606	2	0.0208416	BS	0	2000	11138	Not tested	2.469319426	1.962125986	-3.872876669
1758	1539	1609	2	0.0719971	BS	0	1994	11139	Not tested	-1.027163859	-1.102905249	-3.162296257
1759	1198	1585	2	0.0447614	BS	0	1998	11140	Not tested	1.584522934	1.255404794	-3.786399056
1760	1343	1464	2	0.149152	BS	7	1997	11076	Not tested	-17.20993807	-6.712190575	-8.635669242
1761	1521	1583	2	0.0244729	BS	5	1996	11141	Not tested	-2.173824227	-1.628810942	0.745288466
1762	1049	968	2	0.0685352	BS	6	1994	10831	Not tested	-2.0805747	1.461584993	-0.464099931
1763	1042	1641	2	0.116159	BS	4	1996	11142	Not tested	-10.08938471	-2.298129611	2.169320707
1764	300	1599	2	0.00292969	BS	4	1983	11143	Not tested	7.635206796	1.185676548	-1.711480124
1765	1209	1611	2	0.0563588	BS	6	2000	11144	Not tested	-12.35645314	-5.299687106	-5.797413248
1766	460	493	2	0.00794125	BS	5	1984	10711	Not tested	2.759256381	-0.918461063	-0.623812852
1767	0	0	2	0	NA	0	1900	730	Not tested	8.743778226	-2.012751154	0.028408547
1768	788	1577	2	0.346609	BS	5	1997	11145	Not tested	-18.54324572	-7.865921718	-10.79040626
1769	1527	1627	2	0.0484121	BS	2	2000	11146	Not tested	-3.926699667	8.100608773	1.915440463
1770	779	952	2	0.0314434	BS	6	1990	10737	Not tested	2.190461363	2.446790045	-1.851475119
1771	911	952	2	0.0803882	BS	5	1991	11147	Not tested	0.459997871	3.233194495	-1.173587809
1772	1531	1608	2	0	NA	0	1900	731	Not tested	8.876817824	-2.146835016	0.129277414
1773	1340	1406	2	0.0910768	BS	0	1995	11046	Not tested	0.161057237	-0.59293323	-4.15653367
1774	1528	1124	2	0.255179	BS	0	1992	11148	Not tested	1.487634051	-1.786380473	-3.357220762
1775	301	1654	2	0	BS	6	1981	11149	Not tested	-0.73431467	-2.260659936	-0.402359999
1776	574	1664	2	0	NA	1	1900	732	Not tested	6.369874792	1.06325842	-0.835725047
1777	918	1571	2	0.08013	BS	5	1994	11150	Not tested	-9.839267149	-2.629390815	2.630998439
1778	1363	1597	2	0.0224949	BS	0	1998	11151	Not tested	2.97087729	-0.218025952	-5.432112784
1779	909	1136	2	0.148932	BS	7	1992	10832	Not tested	-12.82149033	-5.454164629	-5.591046225
1780	1537	1625	2	0	NA	0	1900	733	Not tested	8.984106833	-2.181649423	0.101398581
1781	1515	1652	2	0.0430031	BS	2	1980	11152	Not tested	1.591667423	-0.999997054	-1.718262053
1782	1496	1567	2	0.14495	BS	1	1991	11153	Not tested	5.60869836	-0.396187748	-0.893016483
1783	1352	1629	2	0.0420984	BS	5	2000	11154	Not tested	-11.97229522	-3.407314949	8.676125139
1784	470	1623	2	0.00209045	BS	2	1982	11155	Not tested	4.087404691	-1.610976335	-1.306510141
1785	1518	1630	2	0.051074	BS	0	2000	11156	Not tested	1.79007872	0.685845321	-6.486681231
1786	1344	1609	2	0.0927211	BS	0	1997	11157	Not tested	-1.209625849	-0.849933532	-5.641326943
1787	1549	1572	2	0.0332255	BS	0	1999	11158	Not tested	0.782048927	1.635253913	-2.726934201
1788	1354	1614	2	0.00450848	BS	1	1999	11159	Not tested	3.309625107	9.122901053	2.616775908
1789	1367	1330	2	0.0519597	BS	1	1990	11160	Not tested	-0.922076003	-0.303901038	-0.727314264
1790	0	0	2	0	NA	0	1900	734	Not tested	8.714699183	-2.069308431	0.083368869
1791	665	1635	2	0.196026	BS	4	1989	11161	Not tested	-4.666594774	-1.443536224	0.837829107
1792	1546	856	2	0.0987473	BS	0	1991	11162	Not tested	8.246576477	1.276704091	-1.180049854
1793	775	1563	2	0.0480273	BS	4	1992	11163	Not tested	-0.421339799	-1.688269921	1.129875086
1794	1347	1449	2	0.0209901	BS	4	1999	11087	Not tested	-2.931246186	2.264890757	2.847768191
1795	0	0	2	0	NA	0	1900	735	Not tested	8.739857447	-2.025235969	0.037869623
1796	1042	1575	2	0.0651355	BS	6	1994	11164	Not tested	-6.903077174	-1.639314613	1.85317
1797	788	1642	2	0.301317	BS	5	1992	11165	Not tested	-14.94635369	-6.640296822	-7.18628151
1798	1042	1560	2	0.0784166	BS	4	1997	11166	Not tested	-7.992351077	-1.778619141	0.612151638
1799	1343	1615	2	0.222423	BS	4	1997	11115	Not tested	-16.81408048	-7.653930882	-9.495841526
1800	1354	1422	2	0.00779786	BS	1	1999	11003	Not tested	0.964636545	10.60353673	4.625941435
1801	1542	1600	2	0.0345125	BS	3	1989	11167	Not tested	4.310750526	-1.124302775	-0.534366235
1802	1507	1610	2	0.0513943	BS	3	2001	11168	Not tested	3.088999469	9.64616552	-1.020861736
1803	0	0	2	0	NA	0	1900	736	Not tested	8.802436694	-2.057354833	0.058646041
1804	917	1110	2	0.0683079	BS	5	1990	11169	Not tested	-2.799422585	-0.480591736	1.068670353
1805	784	866	2	0.0361572	BS	6	1988	11170	Not tested	3.542519615	2.327525626	-2.503125459
1806	1503	1147	2	0.0544373	BS	2	1996	11171	Not tested	0.327627898	0.636035912	-2.898893989
1807	1343	1565	2	0.0671576	BS	3	1999	11172	Not tested	-13.03184364	-5.794856785	-7.5988011
1808	223	407	2	0	BS	3	1984	11173	Not tested	5.852622549	1.748940015	-1.109462681
1809	0	0	2	0	BS	0	1900	737	Not tested	8.726703536	-2.016662384	0.03501887
1810	1524	1590	2	0	BS	1	1998	11174	Not tested	-1.240316765	-2.644743829	-0.860883818
1811	1533	1647	2	0.0470007	BS	1	1999	11175	Not tested	-1.983834545	-0.400463011	-4.807268457
1812	1344	1617	2	0.0428557	BS	0	1998	11176	Not tested	1.420928051	0.591711012	-6.607522997
1813	1368	1468	2	0.0333839	BS	4	1994	11177	Not tested	-3.833275328	3.32167326	-0.800348582
1814	556	990	2	0.186035	BS	8	1985	10840	Not tested	2.943952641	-2.582875263	0.697688019
1815	1525	1661	2	0	BS	0	1900	738	Not tested	8.75872436	-1.981829234	0.120320878
1816	1382	1595	2	0.0978964	BS	2	1997	11178	Not tested	-0.382087852	4.792379239	1.766120847
1817	0	0	2	0	NA	0	1900	739	Not tested	8.613555793	-2.120106512	0.147622935
1818	1523	1592	2	0.157609	BS	2	1994	11134	Not tested	-2.898158389	-1.774788631	-2.567600096
1819	1521	1583	2	0.0244729	BS	5	1996	11141	Not tested	-1.700868506	-1.435938734	0.088036126
1820	464	598	2	0.0050168	BS	4	1983	10466	Not tested	-4.601910607	-1.476528781	1.302652443
1821	1042	973	2	0.0819639	BS	4	1992	11179	Not tested	-6.275065657	-0.964782231	1.848601952
1822	1519	1648	2	0	NA	0	1900	740	Not tested	7.683231719	-1.180370294	-0.127509501
1823	555	637	2	0.00442886	BS	7	1981	10500	Not tested	2.499252079	-2.127208676	-0.231277351
1824	0	0	2	0	NA	0	1979	741	Not tested	8.732860544	-2.025189929	0.032481278
1825	1524	1569	2	0	BS	1	1997	11101	Not tested	-0.148673796	-1.277480108	1.203463576
1826	1199	1576	2	0.0427623	BS	4	1996	11180	Not tested	-2.803042652	0.800759691	1.814163483
1827	0	0	2	0	NA	0	1900	742	Not tested	8.622564456	-2.13028011	0.15448014
1828	1510	1566	2	0.0694521	BS	0	1999	11181	Not tested	1.011680081	0.082295151	-5.320412731
1829	1551	1649	2	0	BS	2	1995	11182	Not tested	3.835970621	-0.805472745	0.177021961
1830	776	861	2	0.12571	BS	6	1990	11183	Not tested	-6.863532526	-4.118063213	-0.72160768
1831	0	0	2	0	NA	0	1900	743	Not tested	8.746097878	-1.972404335	0.051377438
1832	1511	1580	2	0.0540299	BS	2	1999	11184	Not tested	1.889430557	6.881407179	2.083406754
1833	0	0	2	0	NA	0	1900	744	Not tested	8.924721873	-2.171026172	0.12274027
1834	1557	1662	2	0	NA	0	1900	745	Not tested	4.401360628	-1.571575442	-0.480399649
1835	1553	1656	2	0	NA	0	1900	746	Not tested	9.043469004	-2.24158801	0.170310772
1836	1520	1582	2	0.146414	BS	8	1990	11185	Not tested	-0.250213259	2.107308226	-1.056840879
1837	1505	1634	2	0.0543032	BS	5	1997	11186	Not tested	-5.80758214	-1.601685978	0.094340457
1838	1503	1633	2	0.159468	BS	5	1996	11187	Not tested	9.555670311	6.6704057	-2.770563553
1839	1357	1618	2	0.0493227	BS	2	1994	11188	Not tested	1.036316911	1.488526809	-1.118750061
1840	0	0	2	0	NA	0	1900	747	Not tested	8.732666068	-2.022581479	0.031981599
1841	914	1653	2	0.000804729	BS	3	1994	11189	Not tested	7.978692733	2.868773838	-2.000852267
1842	0	0	2	0	NA	0	1900	748	Not tested	8.797677901	-2.048338799	0.044793285
1843	790	1320	2	0.0235243	BS	5	1985	10970	Not tested	4.583147471	-1.117721585	-0.615789703
1844	922	1607	2	0.134282	BS	4	1994	11190	Not tested	2.438751828	4.00629093	-0.529289169
1845	1535	1619	2	0.0300953	BS	0	1999	11191	Not tested	1.139742195	2.815072786	-0.705004083
1846	909	1305	2	0.110745	BS	5	1990	10981	Not tested	-9.857229588	-5.470167631	-5.026358018
1847	0	0	2	0	BS	0	1900	749	Not tested	8.787912393	-1.888359575	0.105380571
1848	0	0	2	0	NA	0	1900	750	Not tested	8.726844573	-2.016687988	0.03505203
1849	1522	1591	2	0	NA	0	1900	751	Not tested	8.913850884	-2.129889489	0.082645596
1850	0	0	2	0	NA	0	1900	752	Not tested	8.69367656	-2.004485878	0.198204953
1851	0	0	2	0	NA	0	1900	753	Not tested	8.814854836	-2.075815004	0.066841345
1852	1499	1589	2	0.104961	BS	4	1994	11192	Not tested	-1.67005875	-3.926018594	-0.934192599
1853	1545	1659	2	0.0522113	NA	0	1900	754	Not tested	7.12285786	-0.529142871	-0.474871978
1854	1043	1289	2	0.0346492	BS	2	1996	11193	Not tested	-4.640625124	-2.38398319	-1.321898663
1855	0	0	2	0	NA	0	1900	755	Not tested	9.192828544	-2.31804734	0.26678128
1856	1508	1586	2	0.0508394	BS	7	1998	11194	Not tested	-9.220793173	-4.929083206	3.727545316
1857	1506	1570	2	0.0525957	BS	2	1995	11195	Not tested	-2.096509842	-1.15291439	0.029656177
1858	0	0	2	0	NA	0	1900	756	Not tested	9.222345858	-2.403671112	0.267332359
1859	0	0	2	0	NA	0	1900	757	Not tested	8.801010807	-2.077295235	0.07623265
1860	776	1174	2	0.0572292	BS	7	1993	10819	Not tested	-9.971716865	-4.789416746	-1.777809274
1861	1544	1638	2	0	NA	0	1900	758	Not tested	8.793224698	-2.265493264	0.240838795
1862	1543	1632	2	0.0624385	BS	2	1988	11196	Not tested	3.71656435	-1.502283855	-0.778348083
1863	0	0	2	0	NA	0	1900	759	Not tested	8.71469942	-2.069309092	0.083375258
1864	0	0	2	0	NA	0	1900	760	Not tested	8.808115921	-2.086774523	0.041554617
1865	0	0	2	0	NA	0	1900	761	Not tested	9.751367304	-2.884031455	0.603071523
1866	574	1651	2	0	NA	1	1900	762	Not tested	6.305656326	1.091204636	-0.759724649
1867	0	0	2	0	NA	0	1900	763	Not tested	8.773938073	-2.075969123	0.038772218
1868	459	1636	2	0	BS	2	1983	11197	Not tested	3.85852304	-0.041081416	-1.880566851
1869	0	0	2	0	NA	0	1900	764	Not tested	8.807350306	-2.080638792	0.040934597
1870	0	0	2	0	NA	0	1900	765	Not tested	9.751367881	-2.884030649	0.603071332
1871	0	0	2	0	NA	0	1900	766	Not tested	8.73613626	-2.021060562	0.034097722
1872	1530	1602	2	0	NA	0	1900	767	Not tested	8.751385669	-1.973766554	0.051709329
1873	0	0	2	0	NA	0	1900	768	Not tested	8.733107785	-2.028030572	0.024434078
1874	0	0	2	0	NA	0	1900	769	Not tested	8.828313073	-2.108170194	0.042029837
1875	0	0	2	0	NA	0	1900	770	Not tested	8.824461403	-2.090883525	0.073511584
1876	1547	1643	2	0	BS	0	1900	771	Not tested	8.744582249	-2.009347456	0.095713741
1877	1536	1624	2	0	NA	0	1900	772	Not tested	8.830868117	-2.083238306	0.072710131
1878	0	0	2	0	NA	0	1900	773	Not tested	8.742980707	-2.040198325	0.023311627
1879	1550	1646	2	0	NA	0	1900	774	Not tested	8.847684907	-2.099826824	0.073781172
1880	0	0	2	0	NA	0	1900	775	Not tested	8.690477749	-2.003025398	0.19788586
1881	0	0	2	0	NA	0	1900	776	Not tested	8.726844432	-2.016687788	0.03505031
1882	0	0	2	0	NA	0	1900	777	Not tested	8.924722093	-2.171027377	0.122741898
1883	0	0	2	0	NA	0	1900	778	Not tested	8.798794968	-2.05596256	0.058673397
1884	0	0	2	0	NA	0	1900	779	Not tested	8.743150973	-2.040592558	0.02312154
1885	1512	1598	2	0.0399232	BS	0	1992	11198	Not tested	4.335381114	0.158712389	-1.574281957
1886	1043	1763	1	0.0533832	BS	5	1998	11199	Not tested	-7.960310767	-2.060834264	0.238792696
1887	1352	1449	1	0.0128575	BS	5	2000	11200	Not tested	-10.92772595	-1.894410262	9.143115679
1888	1669	1760	1	0.170786	BS	5	2002	11201	Not tested	-14.27124459	-5.93772834	-9.610929995
1889	1704	1802	1	0.0338377	BS	1	2003	11202	Not tested	3.703913346	9.593953096	-0.546499874
1890	1692	1857	1	0.0460114	BS	6	1997	11203	Not tested	-3.285362438	-1.983122712	-0.94168513
1891	1549	1572	1	0.0332255	BS	0	1999	11158	Not tested	0.689899637	1.169442415	-2.9892111
1892	1667	1769	1	0.0254361	BS	3	2002	11204	Not tested	-1.994137657	17.02086838	4.415502527
1893	1667	1769	1	0.0254361	BS	3	2002	11204	Not tested	-1.820036633	15.71667805	4.057119774
1894	1671	1765	1	0.0267356	BS	2	2003	11205	Not tested	-5.137589594	-4.82321399	-2.961044083
1895	1365	1825	1	0.0870627	BS	1	1999	11206	Not tested	-1.580514889	1.042804648	0.697467092
1896	1511	1580	1	0.0540299	BS	2	1999	11184	Not tested	1.790885803	7.194092745	1.905554994
1897	1352	1856	1	0.134239	BS	6	1999	11207	Not tested	-15.68591761	-7.53043702	9.049174192
1898	1363	1753	1	0.0282704	BS	0	2000	11208	Not tested	0.610839596	-0.490976718	-8.32649755
1899	556	1746	1	0.0225897	BS	6	1986	11209	Not tested	3.395502369	-1.844705623	0.005259642
1900	1195	1838	1	0.25333	BS	7	2000	11210	Not tested	9.907181831	8.337141342	-3.332164226
1901	289	1741	1	0.0273781	BS	3	1985	11211	Not tested	3.834635375	0.446455244	-1.391245718
1902	0	0	1	0	NA	0	1900	780	Not tested	10.24604837	-3.296582119	0.882981915
1903	1352	1742	1	0.0688413	BS	6	2001	11212	Not tested	-10.40336421	-5.015943686	6.873245254
1904	1368	1821	1	0.0537406	BS	2	1996	11213	Not tested	-3.492376925	2.66357088	0.794132573
1905	1342	1748	1	0.0491679	BS	6	1998	11214	Not tested	-3.663753817	2.068638825	1.134710102
1906	1718	1851	1	0	NA	0	1900	781	Not tested	8.904124771	-2.133910003	0.099813786
1907	1352	1761	1	0.0698077	BS	5	1999	11215	Not tested	-11.67425107	-5.460218429	7.917674428
1908	0	0	1	0	NA	0	1900	782	Not tested	10.24604848	-3.296582401	0.88298201
1909	1688	1829	1	0.0208208	BS	5	1997	11216	Not tested	1.046434848	-2.068595578	-0.050508209
1910	1673	1744	1	0.0506342	BS	3	1998	11217	Not tested	-9.836481596	-3.684567181	-2.487521006
1911	1670	1800	1	0.0218761	BS	3	2001	11218	Not tested	3.839104503	8.910727427	1.193759701
1912	1080	1878	1	0	NA	0	1900	783	Not tested	6.074780171	-0.305948158	0.246808833
1913	1209	1807	1	0.0523065	BS	5	2000	11219	Not tested	-10.19363471	-4.63080343	-6.062392662
1914	1212	1804	1	0.0534249	BS	4	1996	11220	Not tested	-3.849766153	-1.914140244	1.850414442
1915	1200	1615	1	0.141776	BS	5	1998	11221	Not tested	-12.13659523	-5.639246145	-3.933102323
1916	1212	1743	1	0.027339	BS	4	2000	11222	Not tested	-9.672948483	-4.705077955	-3.920821613
1917	0	0	1	0	NA	0	1900	784	Not tested	8.890816482	-2.114762169	0.090089949
1918	1344	1755	1	0.0323461	BS	0	2000	11223	Not tested	0.605539946	0.372345431	-6.948955353
1919	1675	1754	1	0.0535149	BS	1	2000	11224	Not tested	6.643940739	4.489428162	-4.858716305
1920	1510	1566	1	0.0694521	BS	0	1997	11225	Not tested	1.005605742	0.18900609	-5.087369723
1921	0	0	1	0	NA	0	1900	785	Not tested	8.711436872	-2.120095207	0.133350082
1922	1354	1816	1	0.00992735	BS	0	1999	11226	Not tested	1.65078083	8.475177232	3.045126234
1923	1043	1774	1	0.0325997	BS	2	1996	11227	Not tested	-1.16950381	-1.593798014	-3.123116939
1924	0	0	1	0	BS	0	1900	786	Not tested	8.844288711	-2.116707686	0.109451227
1925	1541	1606	1	0.0208416	BS	0	2000	11138	Not tested	2.265598649	1.565980755	-3.944992694
1926	1684	1828	1	0.0394495	BS	3	2001	11228	Not tested	-8.382698346	-3.874132899	-8.44118644
1927	1690	1776	1	0	NA	0	1900	787	Not tested	7.673022805	-0.522269445	-0.551983498
1928	1516	1855	1	0	BS	2	1900	788	Not tested	9.151048219	-3.148735756	0.581887319
1929	1725	1864	1	0	NA	1	1900	789	Not tested	1.42401753	-3.442074795	-1.183105524
1930	1673	1744	1	0.0506342	BS	3	1998	11217	Not tested	-9.964711719	-3.163191863	-2.205961117
1931	1073	1151	1	0.0183501	BS	3	1992	11229	Not tested	0.801824487	-0.074388878	-1.269127909
1932	1713	1835	1	0	NA	0	1900	790	Not tested	9.309884605	-2.444768329	0.302196745
1933	665	1247	1	0.0320685	BS	7	1987	11230	Not tested	-0.830294175	-1.602034187	0.469008269
1934	0	0	1	0	NA	0	1900	791	Not tested	8.7222004	-2.009812453	0.058181647
1935	1702	1809	1	0	NA	0	1900	792	Not tested	8.727856777	-2.015636823	0.036171771
1936	1369	1465	1	0.00486961	BS	2	1999	11035	Not tested	2.03169924	2.179996462	-2.508636907
1937	918	1779	1	0.0428878	BS	8	1996	11231	Not tested	-13.44903453	-4.309074539	0.949773131
1938	1728	1861	1	0	NA	0	1900	793	Not tested	8.725834415	-2.393547846	0.401798768
1939	1537	1849	1	0	NA	0	1900	794	Not tested	9.157532344	-2.280428285	0.144186849
1940	1735	1879	1	0	NA	0	1900	795	Not tested	8.965857952	-2.180344915	0.113653095
1941	563	1868	1	0.00491762	BS	4	1986	11232	Not tested	2.297918526	-0.986479642	-1.114474423
1942	457	1805	1	0.0137699	BS	7	1991	11233	Not tested	5.705670315	2.972524591	-1.606327855
1943	1732	1883	1	0	NA	0	1900	796	Not tested	8.872755122	-2.096382108	0.08396573
1944	1712	1885	1	0	BS	0	1900	797	Not tested	6.515758622	0.103488239	-0.719655448
1945	913	1782	1	0.0149621	BS	4	1995	11234	Not tested	4.078864519	-1.037250436	-0.102025368
1946	1384	1814	1	0.0781364	BS	6	1990	11235	Not tested	2.524013444	-2.145239446	-0.125618076
1947	668	611	1	0	NA	0	1900	798	Not tested	8.69492141	-1.507269147	0.167402885
1948	0	0	1	0	NA	0	1900	799	Not tested	8.741526196	-2.035158604	0.017198056
1949	1517	1577	1	0.0340304	BS	3	1998	11104	Not tested	-9.927448105	-4.598167101	-7.623801097
1950	0	0	1	0	NA	0	1900	800	Not tested	8.726051039	-2.025168959	0.0435351
1951	0	0	1	0	BS	0	1900	801	Not tested	8.839744022	-2.115524793	0.109163166
1952	0	0	1	0	NA	0	1900	802	Not tested	8.825873989	-2.075533158	-0.018361945
1953	1508	1852	1	0.175015	BS	7	1996	11236	Not tested	-2.636855097	-4.126997289	-0.068926792
1954	1715	1847	1	0	BS	0	1900	803	Not tested	8.850243288	-1.759146079	0.176820017
1955	0	0	1	0	NA	0	1900	804	Not tested	8.82415736	-2.093213241	0.068290686
1956	1712	1834	1	0.078125	BS	0	1997	11237	Not tested	6.452528355	-0.716402904	-0.36807337
1957	1374	1843	1	0.00152341	BS	3	1987	11238	Not tested	6.465875521	1.118766749	-1.107063976
1958	1346	1820	1	0.157314	BS	6	1991	11239	Not tested	-4.18308171	-1.742122203	0.642485488
1959	0	0	1	0	NA	0	1900	805	Not tested	8.766210923	-2.045872825	0.044356036
1960	1075	1148	1	0.176236	BS	7	1994	10815	Not tested	8.751366281	5.291623899	-2.468194332
1961	0	0	1	0	BS	0	1900	806	Not tested	8.8397439	-2.11552395	0.109162318
1962	1730	1870	1	0	NA	0	1900	807	Not tested	10.7767503	-3.749758856	1.17166841
1963	1676	1842	1	0	NA	0	1900	808	Not tested	8.926362785	-2.103430054	0.058411612
1964	0	0	1	0	NA	0	1900	809	Not tested	9.571271927	-2.71915597	0.50301816
1965	0	0	1	0	NA	0	1900	810	Not tested	8.725061283	-2.020627667	0.037364681
1966	1194	1100	1	0.106648	BS	5	1994	11240	Not tested	-1.180775682	-1.299317169	-0.438261869
1967	0	0	1	0	NA	0	1900	811	Not tested	8.795671059	-2.059992373	0.051658661
1968	0	0	1	0	NA	0	1900	812	Not tested	8.738854962	-2.017875321	0.060910248
1969	1737	1880	1	0	NA	0	1900	813	Not tested	8.655339445	-1.988376103	0.361735475
1970	0	0	1	0	NA	0	1900	814	Not tested	8.754159471	-2.032687194	0.03928179
1971	1707	1822	1	0	NA	0	1900	815	Not tested	8.280131851	-1.65507276	-0.021715825
1972	1711	1833	1	0	NA	0	1900	816	Not tested	9.12379996	-2.324239958	0.211524905
1973	0	0	1	0	NA	0	1900	817	Not tested	8.81959358	-2.083759082	0.07242243
1974	0	0	1	0	NA	0	1900	818	Not tested	9.115104224	-2.319924662	0.210341179
1975	0	0	1	0	NA	0	1900	819	Not tested	9.115106048	-2.319925937	0.210345377
1976	1722	1859	1	0	BS	0	1900	820	Not tested	8.876441502	-2.136867167	0.118546611
1977	1731	1871	1	0	BS	0	1900	821	Not tested	8.746718417	-2.024431379	0.034336693
1978	1733	1876	1	0	BS	0	1900	822	Not tested	8.759749961	-1.999559738	0.157528724
1979	0	0	1	0	NA	0	1900	823	Not tested	8.756561189	-1.969407575	0.016525791
1980	0	0	1	0	NA	0	1900	824	Not tested	8.79126889	-2.043056513	0.074461898
1981	0	0	1	0	BS	0	1900	825	Not tested	8.725061233	-2.020627353	0.037362453
1982	0	0	1	0	NA	0	1900	826	Not tested	8.728832985	-2.022167	0.037377566
1983	1736	1650	1	0	NA	0	1900	827	Not tested	8.772723177	-1.96832722	0.115331521
1984	0	0	1	0	BS	0	1900	828	Not tested	8.774509437	-1.92416723	0.082813882
1985	1716	1848	1	0	NA	0	1900	829	Not tested	8.728139177	-2.015688517	0.036237742
1986	0	0	1	0	NA	0	1900	830	Not tested	8.722200897	-2.009812228	0.058179858
1987	0	0	1	0	NA	0	1900	831	Not tested	8.756561237	-1.969408143	0.016526991
1988	1696	1790	1	0	NA	0	1900	832	Not tested	8.703854073	-2.120885665	0.132821572
1989	0	0	1	0	NA	0	1900	833	Not tested	8.751633543	-1.99717718	0.037730764
1990	0	0	1	0	NA	0	1900	834	Not tested	9.115104802	-2.31992502	0.210344844
1991	804	1021	1	0	NA	0	1900	835	Not tested	8.639618928	-1.409042634	0.210048947
1992	1078	1817	1	0	NA	3	1900	836	Not tested	6.695104791	-0.357023401	-1.057367717
1993	0	0	1	0	NA	0	1900	837	Not tested	8.75037124	-2.059419955	0.007033559
1994	0	0	1	0	BS	0	1900	838	Not tested	8.75036007	-1.945468202	0.07890336
1995	1509	1603	2	0.0219352	BS	2	2000	11130	Not tested	-1.190127457	-1.319525379	0.817725301
1996	1051	1841	2	0.0406644	BS	1	1997	11241	Not tested	7.300653006	3.389489656	-2.897236813
1997	457	1808	2	0.0372336	BS	4	1986	11242	Not tested	6.839484969	2.639708023	-0.934506615
1998	1503	1274	2	0.00377116	BS	2	1997	11243	Not tested	1.097311169	0.842599961	-3.548208433
1999	0	0	2	0	NA	0	1900	839	Not tested	10.2460486	-3.296582781	0.882982569
[truncated: 148,269 more rows]
