# Supplementary material for: Quantitative genetic analysis of respiratory function and related traits in Bulldogs, French Bulldogs and Pugs
Source: PLoS One. 2026 May 13;21(5):e0348023. doi: 10.1371/journal.pone.0348023 (PMC13170967; doi:10.1371/journal.pone.0348023)
Supplement: S6 Table — (CSV) [file pone.0348023.s011.csv]

pid	nsex	f	colour_group	show_fam	ass_code2	yob	yot	dserial	dserial_test	ageD	ageM	ageY	BW	BCS	obesity	nSten	nResPat	nStertor	nStridor	Grade	binRFG	binBOAS	protocol
8322	1	0.0829475	BS	6	4	2009	2020	734117	738087	3970	130	10	28	5	normal	1	0	1	0	1	0	0	1
24168	2	0.113859	BS	4	2	2010	2018	734384	737287	2903	95	7	NA	NA	NA	NA	NA	NA	NA	0	0	0	1
24168	2	0.113859	BS	4	164	2010	2019	734384	737768	3384	111	9	NA	NA	NA	NA	NA	NA	NA	0	0	0	1
100064	1	0.091603	BS	3	205	2011	2019	734611	737768	3157	103	8	NA	NA	NA	NA	NA	NA	NA	2	1	1	1
13708	2	0.115622	BS	1	222	2012	2019	735212	737475	2263	74	6	NA	NA	NA	NA	NA	NA	NA	2	1	1	1
35743	2	0.0855274	BS	1	2	2013	2018	735287	737168	1881	61	5	NA	NA	NA	NA	NA	NA	NA	0	0	0	1
9847	1	0.13304	BS	1	16	2013	2023	735404	738957	3553	116	9	NA	6	normal	1	0	1	0	1	0	0	2
63634	2	0.0838905	BS	6	250	2013	2019	735468	737768	2300	75	6	NA	NA	NA	NA	NA	NA	NA	2	1	1	1
63634	2	0.0838905	BS	6	2	2013	2024	735468	739318	3850	126	10	20.6	5	normal	1	1	1	0	1	0	0	2
63634	2	0.0838905	BS	6	1	2013	2022	735468	738851	3383	111	9	NA	5	normal	0	0	0	0	0	0	0	1
35107	2	0.0838905	BS	6	59	2013	2020	735468	737842	2374	77	6	NA	NA	NA	NA	NA	NA	NA	0	0	0	1
35107	2	0.0838905	BS	6	63	2013	2019	735468	737679	2211	72	6	NA	NA	NA	NA	NA	NA	NA	1	0	0	1
35107	2	0.0838905	BS	6	2	2013	2024	735468	739318	3850	126	10	20	6	normal	2	0	0	0	0	0	0	2
9891	1	0.147953	BS	6	2	2013	2023	735507	738930	3423	112	9	27.6	5	normal	1	0	2	0	2	1	1	2
172701	2	0.0735417	BS	0	2	2013	2015	735568	736115	547	18	1	NA	NA	NA	NA	NA	NA	NA	1	0	0	1
13450	2	0.0915896	BS	1	84	2014	2019	735681	737585	1904	62	5	NA	NA	NA	NA	NA	NA	NA	1	0	0	1
14992	1	0.105412	BS	4	92	2014	2019	735739	737668	1929	63	5	NA	NA	NA	NA	NA	NA	NA	1	0	0	1
15399	1	0.219551	BS	0	2	2014	2022	735701	738654	2953	97	8	21	4	normal	2	0	2	0	2	1	1	1
31043	2	0.106104	BS	1	103	2014	2019	735761	737680	1919	63	5	NA	NA	NA	NA	NA	NA	NA	1	0	0	1
9899	1	0.0938028	BS	5	4	2014	2021	735862	738429	2567	84	7	24.2	6	normal	2	0	1	0	1	0	0	1
135255	2	0.105696	BS	1	112	2014	2019	735902	737722	1820	59	4	NA	NA	NA	NA	NA	NA	NA	0	0	0	1
13286	2	0.157436	BS	6	2	2015	2017	735979	736857	878	28	2	NA	NA	NA	NA	NA	NA	NA	0	0	0	1
13286	2	0.157436	BS	6	2	2015	2025	735979	739683	3704	121	10	20	6	normal	1	0	0	0	0	0	0	1
27033	1	0.0919412	BS	2	130	2015	2019	735969	737645	1676	55	4	NA	NA	NA	NA	NA	NA	NA	2	1	1	1
28490	1	0.0830622	BS	0	10	2015	2021	735999	738322	2323	76	6	26.6	5	normal	2	0	1	0	1	0	0	1
13939	2	0.103159	BS	4	2	2015	2017	735993	736745	752	24	2	NA	NA	NA	NA	NA	NA	NA	1	0	0	1
13939	2	0.103159	BS	4	1	2015	2021	735993	738243	2250	73	6	NA	6	normal	2	0	0	0	0	0	0	1
37072	2	0.0575719	BS	3	4	2015	2020	736006	738065	2059	67	5	20.2	5	normal	2	0	1	0	1	0	0	1
10644	2	0.0801577	BS	0	2	2015	2017	736017	736972	955	31	2	NA	NA	NA	NA	NA	NA	NA	1	0	0	1
9948	1	0.0898038	BS	4	4	2015	2021	736019	738351	2332	76	6	NA	NA	NA	NA	NA	NA	NA	1	0	0	1
9948	1	0.0898038	BS	4	1	2015	2023	736019	738977	2958	97	8	NA	5	normal	1	0	2	NA	2	1	1	2
9948	1	0.0898038	BS	4	172	2015	2019	736019	737697	1678	55	4	NA	NA	NA	NA	NA	NA	NA	1	0	0	1
12021	1	0.0940522	BS	5	2	2015	2017	736033	736745	712	23	1	NA	NA	NA	NA	NA	NA	NA	0	0	0	1
12021	1	0.0940522	BS	5	1	2015	2022	736033	738551	2518	82	6	NA	5	normal	1	0	0	0	0	0	0	1
113064	2	0.110001	BS	2	186	2015	2019	736039	737475	1436	47	3	NA	NA	NA	NA	NA	NA	NA	1	0	0	1
20675	1	0.0843267	BS	5	190	2015	2019	736054	737731	1677	55	4	NA	NA	NA	NA	NA	NA	NA	2	1	1	1
17151	2	0.079076	BS	2	193	2015	2019	736078	737697	1619	53	4	NA	NA	NA	NA	NA	NA	NA	0	0	0	1
25853	2	0.0895505	BS	5	196	2015	2019	736048	737546	1498	49	4	NA	NA	NA	NA	NA	NA	NA	1	0	0	1
16614	2	0.0997923	BS	3	201	2015	2019	736078	737731	1653	54	4	NA	NA	NA	NA	NA	NA	NA	1	0	0	1
24327	2	0.108472	BS	2	2	2015	2018	736078	737379	1301	42	3	NA	NA	NA	NA	NA	NA	NA	1	0	0	1
24327	2	0.108472	BS	2	5	2015	2020	736078	738059	1981	65	5	26.4	5	normal	1	0	0	0	0	0	0	1
25153	2	0.112928	BS	3	2	2015	2018	736095	737379	1284	42	3	NA	NA	NA	NA	NA	NA	NA	0	0	0	1
25153	2	0.112928	BS	3	5	2015	2020	736095	738043	1948	63	5	29	5	normal	1	0	0	0	0	0	0	1
15090	1	0.0904007	BS	5	214	2015	2019	736119	737614	1495	49	4	NA	NA	NA	NA	NA	NA	NA	0	0	0	1
15273	1	0.126883	BS	2	23	2015	2022	736124	738554	2430	79	6	25.1	4	normal	2	0	1	0	1	0	0	1
78670	1	0.173646	BS	1	27	2015	2024	736119	739575	3456	113	9	27.7	5	normal	0	0	0	0	1	0	0	2
18360	2	0.0463908	BS	0	220	2015	2019	736122	737546	1424	46	3	NA	NA	NA	NA	NA	NA	NA	1	0	0	1
38685	2	0.095142	BS	3	8	2015	2022	736148	738665	2517	82	6	28	7	obese	1	0	2	0	2	1	1	1
31866	2	0.0881504	BS	0	221	2015	2019	736235	737475	1240	40	3	NA	NA	NA	NA	NA	NA	NA	2	1	1	1
9865	1	0.0741548	BS	4	223	2013	2019	735534	737585	2051	67	5	NA	NA	NA	NA	NA	NA	NA	1	0	0	1
73587	1	0.0618622	BS	3	2	2015	2023	736218	739199	2981	97	8	31	7	obese	1	1	2	NA	3	1	1	2
141421	2	0.0869948	BS	3	1	2015	2021	736213	738194	1981	65	5	27.8	7	obese	2	0	2	0	2	1	1	1
31072	2	0.168725	BS	6	226	2015	2019	736218	737749	1531	50	4	NA	NA	NA	NA	NA	NA	NA	1	0	0	1
23714	2	0.0748907	BS	4	227	2015	2019	736219	737585	1366	44	3	NA	NA	NA	NA	NA	NA	NA	0	0	0	1
106897	1	0.0827078	BS	1	32	2015	2022	736198	738867	2669	87	7	25	6	normal	0	0	1	0	1	0	0	1
12166	1	0.130432	BS	1	229	2015	2020	736253	737819	1566	51	4	NA	NA	NA	NA	NA	NA	NA	1	0	0	1
12099	1	0.218952	BS	4	3	2015	2020	736266	737993	1727	56	4	27.8	5	normal	2	0	1	0	1	0	0	1
12099	1	0.218952	BS	4	3	2015	2022	736266	738616	2350	77	6	27	5	normal	2	0	1	0	1	0	0	1
17409	2	0.0866927	BS	2	234	2015	2019	736299	737522	1223	40	3	NA	NA	NA	NA	NA	NA	NA	1	0	0	1
17409	2	0.0866927	BS	2	2	2015	2021	736299	738315	2016	66	5	NA	3	normal	3	1	2	0	2	1	1	1
17409	2	0.0866927	BS	2	2	2015	2018	736299	737379	1080	35	2	NA	NA	NA	NA	NA	NA	NA	2	1	1	1
32838	2	0.0900073	BS	4	236	2015	2019	736300	737620	1320	43	3	NA	NA	NA	NA	NA	NA	NA	1	0	0	1
12262	1	0.0756474	BS	4	238	2015	2019	736034	737491	1457	47	3	NA	NA	NA	NA	NA	NA	NA	1	0	0	1
31867	2	0.115679	BS	4	240	2015	2019	736319	737530	1211	39	3	NA	NA	NA	NA	NA	NA	NA	0	0	0	1
29703	2	0.118975	BS	2	8	2015	2021	736322	738326	2004	65	5	NA	NA	NA	NA	NA	NA	NA	1	0	0	1
16157	2	0.121703	BS	2	2	2016	2018	736342	737379	1037	34	2	NA	NA	NA	NA	NA	NA	NA	0	0	0	1
20696	1	0.0620871	BS	4	1	2016	2021	736338	738222	1884	61	5	NA	NA	NA	NA	NA	NA	NA	2	1	1	1
31728	2	0.0951482	BS	3	1	2016	2020	736369	737864	1495	49	4	25	6	normal	1	0	2	0	2	1	1	1
12300	1	0.037483	BS	2	14	2015	2022	736313	738848	2535	83	6	30	6	normal	0	0	2	NA	2	1	1	1
12300	1	0.037483	BS	2	2	2015	2017	736313	736745	432	14	1	NA	NA	NA	NA	NA	NA	NA	0	0	0	1
73135	2	0.219698	BS	6	243	2016	2019	736399	737768	1369	44	3	NA	NA	NA	NA	NA	NA	NA	1	0	0	1
34621	2	0.111671	BS	1	2	2016	2018	736397	737070	673	22	1	NA	NA	NA	NA	NA	NA	NA	1	0	0	1
25390	2	0.00965403	BS	0	2	2016	2017	736403	736857	454	14	1	NA	NA	NA	NA	NA	NA	NA	0	0	0	1
26862	1	0.097803	BS	6	7	2016	2022	736412	738672	2260	74	6	NA	NA	NA	NA	NA	NA	NA	2	1	1	1
30257	2	0.151122	BS	4	246	2016	2019	736447	737530	1083	35	2	NA	NA	NA	NA	NA	NA	NA	2	1	1	1
15242	1	0.126585	BS	3	247	2016	2020	736416	737844	1428	46	3	NA	NA	NA	NA	NA	NA	NA	1	0	0	1
60448	1	0.0822468	BS	3	7	2016	2022	736500	738686	2186	71	5	23.8	6	normal	2	1	3	2	3	1	1	1
134576	2	0.0909621	BS	5	248	2016	2019	736463	737467	1004	32	2	NA	NA	NA	NA	NA	NA	NA	1	0	0	1
22901	2	0.0909621	BS	5	249	2016	2019	736463	737467	1004	32	2	NA	NA	NA	NA	NA	NA	NA	0	0	0	1
38509	2	0.0909621	BS	5	2	2016	2018	736463	737302	839	27	2	NA	NA	NA	NA	NA	NA	NA	1	0	0	1
22621	2	0.173303	BS	4	252	2016	2019	736499	737585	1086	35	2	NA	NA	NA	NA	NA	NA	NA	1	0	0	1
32948	2	0.0817192	BS	5	253	2016	2020	736530	737842	1312	43	3	NA	NA	NA	NA	NA	NA	NA	1	0	0	1
12120	1	0.123759	BS	1	255	2016	2020	736384	737844	1460	47	3	NA	NA	NA	NA	NA	NA	NA	1	0	0	1
23613	2	0.124463	BS	3	7	2016	2020	736509	738069	1560	51	4	23.1	5	normal	2	0	1	0	1	0	0	1
21316	2	0.0809528	BS	2	3	2015	2020	736216	737979	1763	57	4	21	4	normal	1	0	1	0	1	0	0	1
162557	2	0.0776354	BS	4	1	2016	2020	736517	738060	1543	50	4	25	6	normal	2	0	1	0	1	0	0	1
23932	2	0.0776354	BS	4	1	2016	2020	736517	738060	1543	50	4	22	6	normal	2	0	1	0	1	0	0	1
101983	2	0.207861	BS	1	3	2016	2021	736531	738287	1756	57	4	26	2	normal	0	0	1	0	1	0	0	1
96396	2	0.061736	BS	3	257	2016	2019	736512	737620	1108	36	3	NA	NA	NA	NA	NA	NA	NA	1	0	0	1
15037	1	0.0793342	BS	4	11	2016	2023	736477	739161	2684	88	7	28.5	5	normal	0	0	0	NA	1	0	0	2
24149	2	0.0862504	BS	3	258	2016	2019	736540	737720	1180	38	3	NA	NA	NA	NA	NA	NA	NA	1	0	0	1
14049	2	0.156225	BS	3	259	2016	2019	736553	737526	973	32	2	NA	NA	NA	NA	NA	NA	NA	0	0	0	1
23285	2	0.133246	BS	4	260	2016	2019	736540	737585	1045	34	2	NA	NA	NA	NA	NA	NA	NA	0	0	0	1
14997	1	0.0608692	BS	4	261	2016	2019	736556	737553	997	32	2	NA	NA	NA	NA	NA	NA	NA	0	0	0	1
74335	2	0.105061	BS	2	4	2016	2020	736550	738063	1513	49	4	25	6	normal	2	0	1	0	1	0	0	1
22268	2	0.105644	BS	4	262	2016	2019	736550	737471	921	30	2	NA	NA	NA	NA	NA	NA	NA	1	0	0	1
22268	2	0.105644	BS	4	1	2016	2021	736550	738292	1742	57	4	NA	6	normal	2	0	0	0	0	0	0	1
21095	2	0.169229	BS	7	2	2016	2021	736557	738289	1732	56	4	26.8	6	normal	0	1	1	0	1	0	0	1
21095	2	0.169229	BS	7	263	2016	2019	736557	737546	989	32	2	NA	NA	NA	NA	NA	NA	NA	1	0	0	1
34689	2	0.169229	BS	7	2	2016	2018	736557	737392	835	27	2	NA	NA	NA	NA	NA	NA	NA	1	0	0	1
12005	1	0.169229	BS	7	1	2016	2022	736557	738551	1994	65	5	NA	6	normal	2	0	0	0	0	0	0	1
12005	1	0.169229	BS	7	2	2016	2018	736557	737392	835	27	2	NA	NA	NA	NA	NA	NA	NA	1	0	0	1
24289	2	0.044485	BS	0	4	2016	2021	736566	738231	1665	54	4	19.4	5	normal	1	0	0	0	0	0	0	1
21963	2	0.044485	BS	0	4	2016	2021	736566	738231	1665	54	4	21.2	6	normal	2	0	1	0	1	0	0	1
22007	2	0.108472	BS	4	55	2016	2019	736565	737479	914	30	2	NA	NA	NA	NA	NA	NA	NA	1	0	0	1
10007	1	0.108472	BS	4	1	2016	2022	736565	738712	2147	70	5	NA	6	normal	2	0	1	0	1	0	0	1
10007	1	0.108472	BS	4	56	2016	2019	736565	737479	914	30	2	NA	NA	NA	NA	NA	NA	NA	1	0	0	1
12007	1	0.0812986	BS	6	1	2015	2021	736317	738479	2162	71	5	NA	6	normal	1	0	2	0	2	1	1	1
15164	1	0.147529	BS	4	58	2016	2019	736592	737485	893	29	2	NA	NA	NA	NA	NA	NA	NA	0	0	0	1
33745	2	0.147529	BS	4	10	2016	2022	736592	738672	2080	68	5	22.6	6	normal	0	NA	1	0	1	0	0	1
12180	1	0.0770856	BS	0	3	2016	2022	736607	738603	1996	65	5	34.3	5	normal	0	0	1	0	1	0	0	1
16476	2	0.0898408	BS	5	1	2016	2024	736608	739318	2710	89	7	23	6	normal	1	0	0	0	0	0	0	2
16777	2	0.141368	BS	2	2	2016	2020	736620	737796	1176	38	3	NA	6	normal	2	2	3	0	3	1	1	1
10745	2	0.00488024	NBS	0	60	2016	2019	736598	737768	1170	38	3	NA	NA	NA	NA	NA	NA	NA	0	0	0	1
106611	1	0.146497	BS	0	61	2016	2020	736636	737845	1209	39	3	NA	NA	NA	NA	NA	NA	NA	0	0	0	1
28064	1	0.10858	BS	2	2	2016	2020	736571	738077	1506	49	4	31	6	normal	1	2	3	0	3	1	1	1
23330	2	0.140067	BS	1	62	2016	2019	736564	737544	980	32	2	NA	NA	NA	NA	NA	NA	NA	1	0	0	1
104769	2	0.122703	BS	3	2	2016	2023	736678	739165	2487	81	6	NA	5	normal	1	0	1	0	1	0	0	2
17368	2	0.0784689	BS	6	2	2016	2018	736646	737230	584	19	1	NA	NA	NA	NA	NA	NA	NA	2	1	1	1
12110	1	0.133145	BS	1	3	2016	2020	736518	738064	1546	50	4	26.7	5	normal	1	0	0	0	0	0	0	1
15185	1	0.104179	BS	7	6	2016	2023	736543	739166	2623	86	7	24.8	5	normal	1	0	0	NA	0	0	0	2
15185	1	0.104179	BS	7	65	2016	2020	736543	738128	1585	52	4	NA	NA	NA	NA	NA	NA	NA	1	0	0	1
15834	1	0.0871948	BS	5	66	2016	2019	736669	737585	916	30	2	NA	NA	NA	NA	NA	NA	NA	1	0	0	1
12341	1	0.0889867	BS	4	31	2016	2020	736611	738059	1448	47	3	26.8	5	normal	0	0	1	0	1	0	0	1
12341	1	0.0889867	BS	4	4	2016	2024	736611	739427	2816	92	7	27	5	normal	1	0	0	1	1	0	0	2
16974	2	0.181714	BS	7	67	2016	2019	736662	737731	1069	35	2	NA	NA	NA	NA	NA	NA	NA	1	0	0	1
14994	1	0.09682	BS	4	68	2016	2019	736671	737731	1060	34	2	NA	NA	NA	NA	NA	NA	NA	1	0	0	1
13156	2	0.112805	BS	3	69	2016	2019	736683	737572	889	29	2	NA	NA	NA	NA	NA	NA	NA	1	0	0	1
129430	2	0.0755205	BS	2	2	2016	2024	736662	739318	2656	87	7	23.8	7	obese	1	0	1	0	1	0	0	2
31431	2	0.103374	BS	1	70	2016	2019	736692	737697	1005	33	2	NA	NA	NA	NA	NA	NA	NA	0	0	0	1
31485	2	0.173583	BS	5	10	2017	2020	736715	738055	1340	44	3	23	5	normal	0	0	1	0	1	0	0	1
15151	1	0.0862417	BS	5	71	2016	2019	736685	737697	1012	33	2	NA	NA	NA	NA	NA	NA	NA	1	0	0	1
27830	1	0.110504	BS	3	41	2017	2025	736704	739645	2941	96	8	27.7	5	normal	1	0	0	0	0	0	0	1
25843	2	0.0928396	BS	4	6	2017	2019	736701	737717	1016	33	2	NA	NA	NA	NA	NA	NA	NA	0	0	0	1
128684	2	0.0928396	BS	4	73	2017	2019	736701	737731	1030	33	2	NA	NA	NA	NA	NA	NA	NA	1	0	0	1
16492	2	0.0856226	BS	7	4	2017	2020	736702	738091	1389	45	3	26	6	normal	2	0	1	0	1	0	0	1
27963	1	0.150134	BS	4	18	2017	2025	736702	739645	2943	96	8	21	4	normal	1	0	1	0	1	0	0	1
20622	1	0.0992348	BS	3	74	2017	2019	736724	737731	1007	33	2	NA	NA	NA	NA	NA	NA	NA	1	0	0	1
17132	2	0.0873979	BS	0	2	2017	2018	736725	737091	366	12	1	NA	NA	NA	NA	NA	NA	NA	1	0	0	1
17132	2	0.0873979	BS	0	1	2017	2021	736725	738243	1518	49	4	NA	7	obese	2	0	1	0	1	0	0	1
12917	2	0.120442	BS	5	1	2017	2022	736718	738551	1833	60	5	NA	5	normal	1	0	0	0	0	0	0	1
12158	1	0.120442	BS	5	1	2017	2022	736718	738551	1833	60	5	NA	6	normal	1	0	1	0	1	0	0	1
52903	1	0.101409	BS	2	8	2017	2021	736734	738424	1690	55	4	28	6	normal	1	0	1	0	1	0	0	1
14998	1	0.100205	BS	0	75	2017	2019	736713	737620	907	29	2	NA	NA	NA	NA	NA	NA	NA	1	0	0	1
37676	2	0.102419	BS	4	34	2017	2022	736746	738583	1837	60	5	20.9	5	normal	1	1	2	1	3	1	1	1
37562	2	0.142526	BS	4	76	2017	2019	736762	737520	758	24	2	NA	NA	NA	NA	NA	NA	NA	1	0	0	1
19612	1	0.142526	BS	4	77	2017	2020	736762	737817	1055	34	2	NA	NA	NA	NA	NA	NA	NA	0	0	0	1
16544	2	0.0946436	BS	5	2	2017	2018	736753	737392	639	21	1	NA	NA	NA	NA	NA	NA	NA	1	0	0	1
12302	1	0.0738626	BS	5	78	2017	2019	736751	737585	834	27	2	NA	NA	NA	NA	NA	NA	NA	0	0	0	1
12302	1	0.0738626	BS	5	13	2017	2024	736751	739343	2592	85	7	25	6	normal	2	0	0	0	0	0	0	2
21529	2	0.117223	BS	5	79	2017	2019	736779	737668	889	29	2	NA	NA	NA	NA	NA	NA	NA	1	0	0	1
23150	2	0.0846238	BS	4	80	2017	2019	736766	737697	931	30	2	NA	NA	NA	NA	NA	NA	NA	0	0	0	1
40647	2	0.110165	BS	0	2	2017	2018	736805	737364	559	18	1	NA	NA	NA	NA	NA	NA	NA	0	0	0	1
33207	2	0.15768	BS	5	3	2017	2020	736782	738056	1274	41	3	22	5	normal	0	0	0	0	0	0	0	1
37104	2	0.203739	BS	2	4	2017	2020	736784	738101	1317	43	3	22.4	6	normal	1	0	0	0	0	0	0	1
81307	1	0.0468217	BS	0	4	2017	2021	736794	738282	1488	48	4	34.8	6	normal	1	0	1	0	1	0	0	1
21090	2	0.0468217	BS	0	81	2017	2019	736794	737610	816	26	2	NA	NA	NA	NA	NA	NA	NA	0	0	0	1
44153	2	0.0891112	BS	2	82	2017	2019	736780	737697	917	30	2	NA	NA	NA	NA	NA	NA	NA	1	0	0	1
34289	2	0.0809148	BS	1	83	2017	2019	736801	737706	905	29	2	NA	NA	NA	NA	NA	NA	NA	0	0	0	1
27301	1	0.162554	BS	3	85	2017	2019	736781	737515	734	24	2	NA	NA	NA	NA	NA	NA	NA	1	0	0	1
19742	1	0.102089	BS	5	2	2017	2018	736803	737168	365	12	1	NA	NA	NA	NA	NA	NA	NA	1	0	0	1
19742	1	0.102089	BS	5	86	2017	2020	736803	738114	1311	43	3	NA	NA	NA	NA	NA	NA	NA	0	0	0	1
152416	2	0.0786353	BS	4	87	2017	2019	736811	737585	774	25	2	NA	NA	NA	NA	NA	NA	NA	0	0	0	1
24397	2	0.133551	BS	3	88	2017	2019	736791	737620	829	27	2	NA	NA	NA	NA	NA	NA	NA	0	0	0	1
15226	1	0.0535197	BS	0	89	2016	2019	736616	737697	1081	35	2	NA	NA	NA	NA	NA	NA	NA	1	0	0	1
15477	1	0.0972049	BS	1	90	2017	2019	736804	737610	806	26	2	NA	NA	NA	NA	NA	NA	NA	1	0	0	1
15477	1	0.0972049	BS	1	2	2017	2021	736804	738315	1511	49	4	NA	6	normal	3	NA	1	0	1	0	0	1
24918	2	0.0972049	BS	1	91	2017	2019	736804	737628	824	27	2	NA	NA	NA	NA	NA	NA	NA	2	1	1	1
12117	1	0.1051	BS	5	1	2017	2022	736845	738655	1810	59	4	NA	5	normal	2	0	1	0	1	0	0	1
12117	1	0.1051	BS	5	93	2017	2019	736845	737536	691	22	1	NA	NA	NA	NA	NA	NA	NA	1	0	0	1
22332	2	0.1051	BS	5	1	2017	2021	736845	738292	1447	47	3	NA	6	normal	2	0	2	0	2	1	1	1
22332	2	0.1051	BS	5	2	2017	2018	736845	737224	379	12	1	NA	NA	NA	NA	NA	NA	NA	1	0	0	1
16190	2	0.1051	BS	5	94	2017	2019	736845	737536	691	22	1	NA	NA	NA	NA	NA	NA	NA	1	0	0	1
21352	2	0.1051	BS	5	95	2017	2019	736845	737591	746	24	2	NA	NA	NA	NA	NA	NA	NA	1	0	0	1
21352	2	0.1051	BS	5	96	2017	2019	736845	737536	691	22	1	NA	NA	NA	NA	NA	NA	NA	2	1	1	1
18602	2	0.1051	BS	5	97	2017	2019	736845	737591	746	24	2	NA	NA	NA	NA	NA	NA	NA	1	0	0	1
41170	2	0.0906561	BS	3	34	2017	2020	736829	737957	1128	37	3	NA	NA	NA	NA	NA	NA	NA	1	0	0	1
32692	2	0.0856706	BS	1	2	2017	2022	736750	738654	1904	62	5	25.2	6	normal	1	1	1	0	1	0	0	1
15380	1	0.185703	BS	3	1	2017	2022	736805	738725	1920	63	5	NA	5	normal	1	0	0	0	0	0	0	1
149264	2	0.0703466	BS	5	10	2017	2022	736812	738562	1750	57	4	22.8	6	normal	1	1	2	0	2	1	1	1
34898	2	0.0628771	BS	1	5	2017	2021	736818	738428	1610	52	4	22.3	6	normal	1	1	2	0	2	1	1	1
24671	2	0.110687	BS	6	98	2017	2019	736822	737721	899	29	2	NA	NA	NA	NA	NA	NA	NA	0	0	0	1
24900	2	0.110687	BS	6	5	2017	2020	736822	737993	1171	38	3	21	6	normal	1	0	1	0	1	0	0	1
16263	2	0.076314	BS	5	4	2017	2022	736810	738573	1763	57	4	23.6	6	normal	1	0	0	0	0	0	0	1
17785	2	0.076314	BS	5	99	2017	2019	736810	737731	921	30	2	NA	NA	NA	NA	NA	NA	NA	0	0	0	1
24510	2	0.0972993	BS	5	100	2017	2019	736816	737531	715	23	1	NA	NA	NA	NA	NA	NA	NA	1	0	0	1
22078	2	0.0919547	BS	6	2	2017	2023	736847	738930	2083	68	5	26.2	6	normal	1	0	2	0	2	1	1	2
22078	2	0.0919547	BS	6	101	2017	2020	736847	737840	993	32	2	NA	NA	NA	NA	NA	NA	NA	1	0	0	1
35516	2	0.0919547	BS	6	102	2017	2020	736847	737840	993	32	2	NA	NA	NA	NA	NA	NA	NA	2	1	1	1
28330	1	0.0755942	BS	1	104	2017	2019	736848	737602	754	24	2	NA	NA	NA	NA	NA	NA	NA	0	0	0	1
38891	2	0.0755942	BS	1	105	2017	2019	736848	737602	754	24	2	NA	NA	NA	NA	NA	NA	NA	1	0	0	1
29959	2	0.0141617	BS	1	8	2016	2021	736568	738475	1907	62	5	28	6	normal	1	0	1	0	1	0	0	1
152385	2	0.0868475	BS	6	106	2017	2019	736826	737731	905	29	2	NA	NA	NA	NA	NA	NA	NA	1	0	0	1
35001	2	0.0868475	BS	6	107	2017	2020	736826	737849	1023	33	2	NA	NA	NA	NA	NA	NA	NA	0	0	0	1
141474	2	0.212295	BS	0	1	2017	2023	736860	739199	2339	76	6	25.4	5	normal	2	0	1	NA	1	0	0	2
64033	1	0.0890119	BS	3	1	2017	2022	736874	738851	1977	64	5	NA	6	normal	2	0	1	0	1	0	0	1
64033	1	0.0890119	BS	3	108	2017	2019	736874	737679	805	26	2	NA	NA	NA	NA	NA	NA	NA	1	0	0	1
64033	1	0.0890119	BS	3	2	2017	2018	736874	737287	413	13	1	NA	NA	NA	NA	NA	NA	NA	2	1	1	1
130922	2	0.0890119	BS	3	2	2017	2024	736874	739318	2444	80	6	26.6	7	obese	2	0	2	0	2	1	1	2
52279	1	0.0903517	BS	0	21	2017	2021	736846	738203	1357	44	3	25.4	4	normal	2	1	2	0	2	1	1	1
120355	2	0.100889	BS	3	1	2017	2022	736858	738563	1705	55	4	31.2	NA	NA	NA	1	3	1	3	1	1	1
15078	1	0.218952	BS	4	109	2017	2019	736829	737585	756	24	2	NA	NA	NA	NA	NA	NA	NA	1	0	0	1
100766	2	0.0657813	BS	6	10	2017	2020	736834	738055	1221	40	3	20.4	7	obese	1	0	0	0	0	0	0	1
22202	2	0.0992381	BS	4	1	2017	2023	736884	738999	2115	69	5	20	5	normal	1	1	0	NA	0	0	0	2
22471	2	0.0995559	BS	2	4	2017	2022	736906	738737	1831	60	5	18.6	5	normal	2	0	0	0	0	0	0	1
24548	2	0.169309	BS	4	10	2017	2021	736896	738343	1447	47	3	25.6	7	obese	0	0	2	0	2	1	1	1
39043	2	0.0760847	BS	0	110	2017	2019	736906	737531	625	20	1	NA	NA	NA	NA	NA	NA	NA	1	0	0	1
25042	2	0.0760847	BS	0	4	2017	2021	736906	738164	1258	41	3	24.1	5	normal	2	0	1	0	1	0	0	1
34261	2	0.0681135	BS	1	111	2017	2019	736818	737535	717	23	1	NA	NA	NA	NA	NA	NA	NA	1	0	0	1
186033	2	0.0794374	BS	2	7	2017	2021	736849	738259	1410	46	3	19.6	4	normal	1	1	2	1	2	1	1	1
24067	2	0.0840564	BS	1	26	2017	2021	736911	738231	1320	43	3	NA	NA	NA	NA	NA	NA	NA	1	0	0	1
116930	2	0.0837935	BS	3	1	2017	2021	736927	738243	1316	43	3	NA	7	obese	2	0	1	0	1	0	0	1
15060	1	0.0656738	NBS	0	1	2017	2021	736885	738243	1358	44	3	NA	7	obese	2	0	3	0	3	1	1	1
40655	2	0.0940467	BS	3	4	2017	2022	736958	738598	1640	53	4	NA	NA	NA	NA	NA	NA	NA	0	0	0	1
40655	2	0.0940467	BS	3	113	2017	2019	736958	737713	755	24	2	NA	NA	NA	NA	NA	NA	NA	0	0	0	1
33943	2	0.0899589	BS	1	1	2017	2021	736899	738376	1477	48	4	20.8	5	normal	0	0	0	0	0	0	0	1
106845	2	0.0746587	BS	1	114	2017	2019	736963	737659	696	22	1	NA	NA	NA	NA	NA	NA	NA	3	1	1	1
25863	2	0.0617136	BS	2	115	2017	2019	736937	737731	794	26	2	NA	NA	NA	NA	NA	NA	NA	0	0	0	1
20170	1	0.0617136	BS	2	116	2017	2020	736937	737844	907	29	2	NA	NA	NA	NA	NA	NA	NA	1	0	0	1
34759	2	0.0617136	BS	2	5	2017	2020	736937	738043	1106	36	3	22.4	5	normal	1	0	1	0	1	0	0	1
34759	2	0.0617136	BS	2	2	2017	2018	736937	737379	442	14	1	NA	NA	NA	NA	NA	NA	NA	1	0	0	1
47808	2	0.0801899	BS	5	31	2017	2020	736943	738094	1151	37	3	22.3	5	normal	1	0	1	0	1	0	0	1
15409	1	0.0471933	BS	3	117	2016	2019	736641	737479	838	27	2	NA	NA	NA	NA	NA	NA	NA	0	0	0	1
9856	1	0.00273652	NBS	0	118	2017	2019	736964	737768	804	26	2	NA	NA	NA	NA	NA	NA	NA	1	0	0	1
29491	2	0.0787096	BS	3	4	2017	2020	736949	738049	1100	36	3	21.5	6	normal	2	NA	1	0	1	0	0	1
19566	1	0.192323	BS	4	119	2017	2020	736960	737831	871	28	2	NA	NA	NA	NA	NA	NA	NA	1	0	0	1
12109	1	0.0643743	BS	4	120	2017	2020	736943	737838	895	29	2	NA	NA	NA	NA	NA	NA	NA	1	0	0	1
32969	2	0.0643743	BS	4	121	2017	2019	736943	737468	525	17	1	NA	NA	NA	NA	NA	NA	NA	0	0	0	1
41174	2	0.0896815	BS	3	122	2017	2019	736966	737628	662	21	1	NA	NA	NA	NA	NA	NA	NA	1	0	0	1
43630	2	0.123117	BS	1	123	2017	2020	736958	737842	884	29	2	NA	NA	NA	NA	NA	NA	NA	1	0	0	1
185436	2	0.123117	BS	1	124	2017	2020	736958	737842	884	29	2	NA	NA	NA	NA	NA	NA	NA	0	0	0	1
105466	2	0.0480435	BS	2	125	2017	2019	736942	737546	604	19	1	NA	NA	NA	NA	NA	NA	NA	0	0	0	1
88987	2	0.124102	BS	5	1	2017	2021	736931	738320	1389	45	3	21.1	5	normal	1	0	2	0	2	1	1	1
19743	1	0.0928396	BS	4	126	2017	2019	736953	737531	578	19	1	NA	NA	NA	NA	NA	NA	NA	1	0	0	1
176461	1	0.0928396	BS	4	127	2017	2024	736953	739318	2365	77	6	NA	NA	NA	NA	NA	NA	NA	2	1	1	2
176461	1	0.0928396	BS	4	2	2017	2022	736953	738592	1639	53	4	31	6	normal	0	0	2	0	2	1	1	1
46759	1	0.109795	BS	4	2	2017	2020	736970	737856	886	29	2	NA	6	normal	2	1	2	0	2	1	1	1
19596	1	0.192323	BS	4	128	2017	2019	736980	737467	487	15	1	NA	NA	NA	NA	NA	NA	NA	1	0	0	1
17012	2	0.0944861	BS	4	129	2017	2019	736962	737697	735	24	2	NA	NA	NA	NA	NA	NA	NA	0	0	0	1
165851	2	0.0815492	BS	1	131	2017	2019	736971	737531	560	18	1	NA	NA	NA	NA	NA	NA	NA	0	0	0	1
32424	2	0.0815492	BS	1	132	2017	2019	736971	737531	560	18	1	NA	NA	NA	NA	NA	NA	NA	2	1	1	1
36831	2	0.0712714	BS	3	1	2017	2020	736999	738060	1061	34	2	25	6	normal	1	0	1	0	1	0	0	1
105223	1	0.0926558	BS	1	2	2017	2018	736994	737379	385	12	1	NA	NA	NA	NA	NA	NA	NA	0	0	0	1
22548	2	0.0926558	BS	1	133	2017	2020	736994	737804	810	26	2	NA	NA	NA	NA	NA	NA	NA	0	0	0	1
30289	2	0.136496	BS	3	2	2017	2018	737006	737404	398	13	1	NA	NA	NA	NA	NA	NA	NA	1	0	0	1
31923	2	0.280456	BS	2	134	2017	2020	736983	737811	828	27	2	NA	NA	NA	NA	NA	NA	NA	1	0	0	1
17557	2	0.280456	BS	2	3	2017	2020	736983	737979	996	32	2	23	4	normal	1	0	1	0	1	0	0	1
35866	2	0.00574465	BS	1	135	2017	2019	737019	737643	624	20	1	NA	NA	NA	NA	NA	NA	NA	1	0	0	1
21694	2	0.16037	BS	5	2	2017	2023	736988	738903	1915	62	5	23.3	5	normal	1	0	0	0	0	0	0	1
28475	1	0.228093	BS	5	136	2017	2019	736936	737697	761	25	2	NA	NA	NA	NA	NA	NA	NA	1	0	0	1
22674	2	0.106172	BS	2	137	2017	2020	737016	737835	819	26	2	NA	NA	NA	NA	NA	NA	NA	1	0	0	1
22674	2	0.106172	BS	2	1	2017	2021	737016	738479	1463	48	4	NA	5	normal	2	0	1	0	1	0	0	1
79653	1	0.00665286	NBS	0	27	2017	2025	737015	739743	2728	89	7	32	5	normal	2	0	1	0	1	0	0	1
21653	2	0.0889736	BS	4	138	2017	2019	737026	737758	732	24	2	NA	NA	NA	NA	NA	NA	NA	1	0	0	1
15039	1	0.126642	BS	3	139	2017	2020	737010	737867	857	28	2	NA	NA	NA	NA	NA	NA	NA	1	0	0	1
186065	2	0.0827895	BS	1	140	2017	2019	737024	737679	655	21	1	NA	NA	NA	NA	NA	NA	NA	1	0	0	1
31344	2	0.213724	BS	4	1	2017	2020	737006	737872	866	28	2	19.9	4	normal	1	0	0	0	0	0	0	1
15271	1	0.213724	BS	4	1	2017	2020	737006	737872	866	28	2	24.1	5	normal	1	0	1	0	1	0	0	1
15271	1	0.213724	BS	4	141	2017	2019	737006	737620	614	20	1	NA	NA	NA	NA	NA	NA	NA	1	0	0	1
35385	2	0.112743	BS	2	2	2017	2021	737027	738315	1288	42	3	NA	NA	NA	2	NA	1	0	1	0	0	1
62819	2	0.100991	BS	4	5	2017	2020	736983	737985	1002	32	2	16.5	5	normal	1	1	2	0	2	1	1	1
127042	2	0.111284	BS	0	142	2017	2019	737056	737546	490	16	1	NA	NA	NA	NA	NA	NA	NA	2	1	1	1
25361	2	0.102888	BS	3	143	2017	2020	736914	737844	930	30	2	NA	NA	NA	NA	NA	NA	NA	1	0	0	1
22864	2	0.102888	BS	3	1	2017	2020	736914	738061	1147	37	3	NA	6	normal	1	0	0	0	0	0	0	1
22121	2	0.0906275	BS	0	144	2017	2019	737054	737708	654	21	1	NA	NA	NA	NA	NA	NA	NA	0	0	0	1
26854	1	0.21376	BS	4	145	2018	2019	737082	737601	519	17	1	NA	NA	NA	NA	NA	NA	NA	1	0	0	1
131151	1	0.0112962	NBS	0	146	2018	2019	737069	737715	646	21	1	NA	NA	NA	NA	NA	NA	NA	2	1	1	1
11995	1	0.131347	BS	4	147	2018	2019	737082	737526	444	14	1	NA	NA	NA	NA	NA	NA	NA	1	0	0	1
113204	2	0.0767211	BS	1	10	2018	2021	737076	738475	1399	45	3	23	5	normal	1	0	0	0	0	0	0	1
18169	2	0.111286	BS	7	148	2017	2019	737002	737536	534	17	1	NA	NA	NA	NA	NA	NA	NA	1	0	0	1
33968	2	0.111286	BS	7	149	2017	2019	737002	737536	534	17	1	NA	NA	NA	NA	NA	NA	NA	0	0	0	1
35774	2	0.100843	BS	2	150	2018	2019	737077	737752	675	22	1	NA	NA	NA	NA	NA	NA	NA	0	0	0	1
33205	2	0.100843	BS	2	151	2018	2019	737077	737752	675	22	1	NA	NA	NA	NA	NA	NA	NA	1	0	0	1
39219	2	0.0715091	BS	0	152	2017	2020	737034	738050	1016	33	2	18	5	normal	0	0	1	0	1	0	0	1
119166	2	0.197884	BS	3	153	2018	2020	737076	737819	743	24	2	NA	NA	NA	NA	NA	NA	NA	1	0	0	1
24460	2	0.161899	BS	3	3	2018	2020	737097	738090	993	32	2	26	5	normal	1	0	1	0	1	0	0	1
17782	2	0.161899	BS	3	154	2018	2020	737097	737844	747	24	2	NA	NA	NA	NA	NA	NA	NA	0	0	0	1
31077	2	0.0924945	BS	4	5	2018	2021	737121	738356	1235	40	3	21	5	normal	0	1	2	0	2	1	1	1
24190	2	0.204904	BS	2	155	2018	2020	737125	737792	667	21	1	NA	NA	NA	NA	NA	NA	NA	1	0	0	1
15131	1	0.0703466	BS	5	156	2018	2019	737100	737468	368	12	1	NA	NA	NA	NA	NA	NA	NA	0	0	0	1
186676	1	0.131332	BS	4	21	2018	2020	737095	738078	983	32	2	31.8	7	obese	1	NA	2	2	2	1	1	1
85917	2	0.0820011	BS	3	3	2018	2020	737101	737980	879	28	2	NA	NA	NA	NA	NA	NA	NA	1	0	0	1
18412	2	0.0820011	BS	3	4	2018	2020	737101	738156	1055	34	2	21	6	normal	2	0	1	0	1	0	0	1
124697	1	0.140732	BS	4	157	2018	2019	737098	737731	633	20	1	NA	NA	NA	NA	NA	NA	NA	1	0	0	1
30770	2	0.140732	BS	4	158	2018	2019	737098	737731	633	20	1	NA	NA	NA	NA	NA	NA	NA	2	1	1	1
30770	2	0.140732	BS	4	2	2018	2021	737098	738315	1217	40	3	NA	5	normal	2	0	1	0	1	0	0	1
94590	2	0.166904	BS	5	159	2018	2019	737105	737530	425	14	1	NA	NA	NA	NA	NA	NA	NA	0	0	0	1
191233	1	0.190524	BS	4	3	2018	2021	737106	738178	1072	35	2	27	5	normal	1	NA	0	0	1	0	0	1
103643	1	0.182331	BS	3	160	2018	2019	737098	737554	456	15	1	NA	NA	NA	NA	NA	NA	NA	1	0	0	1
146205	1	0.0951588	BS	3	1	2018	2021	737117	738243	1126	37	3	NA	7	obese	2	0	3	0	3	1	1	1
97515	1	0.0951588	BS	3	2	2018	2023	737117	739171	2054	67	5	NA	8	obese	2	1	2	3	3	1	1	2
22448	2	0.100299	BS	1	161	2018	2020	737102	737848	746	24	2	NA	NA	NA	NA	NA	NA	NA	1	0	0	1
40771	2	0.0963567	BS	0	162	2018	2021	737116	738272	1156	38	3	NA	NA	NA	NA	NA	NA	NA	1	0	0	1
150359	2	0.0927837	BS	1	2	2018	2021	737099	738269	1170	38	3	17	8	obese	2	1	2	0	2	1	1	1
21572	2	0.0695254	BS	4	1	2018	2021	737119	738291	1172	38	3	NA	5	normal	1	0	1	0	1	0	0	1
108816	2	0.123954	BS	5	11	2018	2023	737126	739161	2035	66	5	23	5	normal	1	0	0	0	1	0	0	2
16690	2	0.108391	BS	2	163	2018	2019	737111	737620	509	16	1	NA	NA	NA	NA	NA	NA	NA	1	0	0	1
21682	2	0.0913086	BS	0	3	2018	2020	737098	737950	852	28	2	30	5	normal	2	0	0	0	0	0	0	1
22871	2	0.16645	BS	2	4	2018	2020	737131	738098	967	31	2	23	6	normal	0	0	0	0	0	0	0	1
23019	2	0.0613783	BS	5	165	2018	2019	737086	737471	385	12	1	NA	NA	NA	NA	NA	NA	NA	0	0	0	1
23019	2	0.0613783	BS	5	5	2018	2020	737086	738043	957	31	2	29	5	normal	0	0	0	0	0	0	0	1
27716	1	0.118204	BS	4	166	2017	2020	737023	737844	821	26	2	NA	NA	NA	NA	NA	NA	NA	1	0	0	1
79235	2	0.0840773	BS	4	167	2018	2019	737156	737533	377	12	1	NA	NA	NA	NA	NA	NA	NA	0	0	0	1
100140	1	0.0840773	BS	4	168	2018	2019	737156	737530	374	12	1	NA	NA	NA	NA	NA	NA	NA	0	0	0	1
17307	2	0.171394	BS	2	15	2018	2022	737157	738804	1647	54	4	24	6	normal	0	0	1	0	1	0	0	1
29577	2	0.108652	BS	2	2	2018	2021	737157	738509	1352	44	3	NA	5	normal	1	0	1	0	1	0	0	1
19866	1	0.151082	BS	2	3	2018	2020	737152	738090	938	30	2	26	5	normal	1	0	0	0	0	0	0	1
60000	1	0.024607	BS	1	23	2018	2021	737168	738504	1336	43	3	26.5	4	normal	0	0	0	0	0	0	0	1
23444	2	0.171936	BS	1	4	2018	2020	737175	737867	692	22	1	22.5	5	normal	1	0	0	0	0	0	0	1
24264	2	0.091638	BS	4	169	2018	2019	737209	737678	469	15	1	NA	NA	NA	NA	NA	NA	NA	1	0	0	1
23141	2	0.100904	BS	1	10	2018	2020	737188	738059	871	28	2	24	7	obese	2	1	2	0	2	1	1	1
21270	2	0.0830511	BS	1	2	2018	2021	737172	738315	1143	37	3	NA	6	normal	3	0	1	0	1	0	0	1
21270	2	0.0830511	BS	1	5	2018	2020	737172	738059	887	29	2	28.7	5	normal	1	0	0	0	0	0	0	1
138732	2	0.0800764	BS	3	170	2018	2019	737186	737706	520	17	1	NA	NA	NA	NA	NA	NA	NA	1	0	0	1
15744	1	0.110175	BS	3	3	2018	2020	737090	738064	974	32	2	24	4	normal	0	NA	1	0	1	0	0	1
33161	2	0.0743335	BS	2	4	2018	2020	737191	738013	822	26	2	25	5	normal	0	0	0	0	0	0	0	1
36369	2	0.101513	BS	3	4	2018	2020	737195	738045	850	27	2	21.8	5	normal	1	0	1	0	1	0	0	1
36369	2	0.101513	BS	3	171	2018	2019	737195	737708	513	16	1	NA	NA	NA	NA	NA	NA	NA	1	0	0	1
134945	2	0.0936572	BS	5	2	2018	2021	737200	738270	1070	35	2	22	7	obese	3	0	2	0	2	1	1	1
165808	2	0.105737	BS	3	173	2018	2019	737222	737680	458	15	1	NA	NA	NA	NA	NA	NA	NA	1	0	0	1
22468	2	0.105737	BS	3	174	2018	2019	737222	737619	397	13	1	NA	NA	NA	NA	NA	NA	NA	0	0	0	1
189695	1	0.0374986	BS	0	2	2018	2023	737190	739199	2009	65	5	22.8	5	normal	0	0	1	NA	1	0	0	2
23571	2	0.0769783	BS	2	175	2018	2019	737161	737697	536	17	1	NA	NA	NA	NA	NA	NA	NA	0	0	0	1
38668	2	0.205955	BS	4	1	2018	2022	737227	738725	1498	49	4	NA	6	normal	0	0	2	0	2	1	1	1
37032	2	0.108529	BS	0	1	2018	2022	737103	738851	1748	57	4	NA	6	normal	0	0	1	0	1	0	0	1
37032	2	0.108529	BS	0	176	2018	2019	737103	737595	492	16	1	NA	NA	NA	NA	NA	NA	NA	0	0	0	1
37032	2	0.108529	BS	0	177	2018	2020	737103	737862	759	25	2	NA	NA	NA	NA	NA	NA	NA	1	0	0	1
31636	2	0.0455045	BS	1	5	2018	2020	737199	738090	891	29	2	28.6	6	normal	0	0	0	0	0	0	0	1
90583	2	0.0943487	BS	2	178	2018	2019	737184	737553	369	12	1	NA	NA	NA	NA	NA	NA	NA	1	0	0	1
25380	2	0.120442	BS	5	1	2018	2022	737189	738551	1362	44	3	NA	5	normal	1	0	0	0	0	0	0	1
27064	1	0.120442	BS	5	4	2018	2020	737189	738016	827	27	2	26	5	normal	1	0	0	0	0	0	0	1
20549	1	0.120442	BS	5	4	2018	2024	737189	739367	2178	71	5	23.9	6	normal	0	0	1	0	1	0	0	2
20549	1	0.120442	BS	5	179	2018	2019	737189	737585	396	13	1	NA	NA	NA	NA	NA	NA	NA	1	0	0	1
41340	2	0.120442	BS	5	1	2018	2022	737189	738551	1362	44	3	NA	6	normal	1	0	0	0	0	0	0	1
35048	2	0.127474	BS	1	180	2018	2020	737185	737848	663	21	1	NA	NA	NA	NA	NA	NA	NA	0	0	0	1
15313	1	0.0623651	BS	6	5	2018	2020	737184	738059	875	28	2	29.4	5	normal	1	0	1	0	1	0	0	1
15313	1	0.0623651	BS	6	1	2018	2023	737184	738978	1794	58	4	NA	6	normal	1	0	0	NA	0	0	0	2
53471	2	0.078136	BS	0	181	2018	2022	737214	738667	1453	47	3	NA	NA	NA	NA	NA	NA	NA	2	1	1	1
59674	2	0.161521	BS	5	28	2018	2022	737218	738748	1530	50	4	21.7	6	normal	1	0	0	0	0	0	0	1
107852	2	0.161521	BS	5	182	2018	2019	737218	737731	513	16	1	NA	NA	NA	NA	NA	NA	NA	1	0	0	1
21594	2	0.10304	BS	4	183	2018	2020	737199	737842	643	21	1	NA	NA	NA	NA	NA	NA	NA	1	0	0	1
38598	2	0.162716	BS	2	3	2018	2024	737205	739387	2182	71	5	23	4	normal	1	0	0	0	0	0	0	2
30428	2	0.103374	BS	3	184	2018	2019	737216	737697	481	15	1	NA	NA	NA	NA	NA	NA	NA	0	0	0	1
15030	1	0.135988	BS	4	4	2018	2023	737187	739186	1999	65	5	NA	NA	NA	NA	NA	NA	NA	1	0	0	2
15030	1	0.135988	BS	4	31	2018	2020	737187	737974	787	25	2	28.2	6	normal	1	0	1	0	1	0	0	1
31276	2	0.10806	BS	5	185	2018	2020	737258	737827	569	18	1	NA	NA	NA	NA	NA	NA	NA	1	0	0	1
120485	2	0.202529	BS	2	1	2018	2022	737176	738551	1375	45	3	NA	6	normal	1	0	1	0	1	0	0	1
120485	2	0.202529	BS	2	2	2018	2020	737176	737856	680	22	1	NA	5	normal	1	0	0	0	0	0	0	1
31341	2	0.202529	BS	2	1	2018	2022	737176	738551	1375	45	3	NA	8	obese	1	0	0	0	0	0	0	1
12030	1	0.0376163	BS	3	3	2018	2020	737240	738064	824	27	2	27	5	normal	1	0	1	0	1	0	0	1
26624	1	0	NBS	2	5	2018	2020	737237	738035	798	26	2	28	5	normal	1	0	0	0	0	0	0	1
35728	2	0.0972049	BS	1	2	2018	2021	737250	738315	1065	34	2	NA	6	normal	1	1	2	NA	2	1	1	1
35728	2	0.0972049	BS	1	187	2018	2019	737250	737768	518	17	1	NA	NA	NA	NA	NA	NA	NA	2	1	1	1
34114	2	0.0972049	BS	1	2	2018	2021	737250	738499	1249	41	3	NA	5	normal	2	0	1	0	1	0	0	1
24277	2	0.240947	BS	2	188	2018	2020	737249	737854	605	19	1	NA	NA	NA	NA	NA	NA	NA	0	0	0	1
150199	2	0.0114185	BS	0	1	2018	2022	737264	738551	1287	42	3	NA	6	normal	1	0	1	0	1	0	0	1
18482	2	0.0720212	BS	8	4	2018	2020	737247	737926	679	22	1	25	6	normal	0	0	1	0	1	0	0	1
24249	2	0.0720212	BS	8	189	2018	2020	737247	738079	832	27	2	NA	NA	NA	NA	NA	NA	NA	0	0	0	1
21958	2	0.0720212	BS	8	4	2018	2020	737247	737926	679	22	1	25	6	normal	0	0	1	0	1	0	0	1
165791	1	0.0236602	NBS	0	191	2018	2019	737243	737679	436	14	1	NA	NA	NA	NA	NA	NA	NA	2	1	1	1
12876	2	0.171394	BS	2	3	2018	2022	737258	738596	1338	43	3	26	5	normal	1	0	0	0	0	0	0	1
192554	2	0.077443	BS	4	37	2018	2024	737302	739457	2155	70	5	NA	NA	NA	NA	NA	NA	NA	2	1	1	2
27430	1	0.00329427	BS	0	5	2018	2020	737296	737981	685	22	1	27	5	normal	1	0	0	0	0	0	0	1
22219	2	0.101513	BS	3	4	2018	2022	737295	738643	1348	44	3	20	5	normal	0	0	1	0	1	0	0	1
24129	2	0.0984448	BS	1	23	2018	2022	737282	738742	1460	47	3	22.3	4	normal	1	0	0	0	1	0	0	1
37618	2	0.175738	BS	2	3	2018	2020	737303	737980	677	22	1	NA	NA	NA	NA	NA	NA	NA	1	0	0	1
34153	2	0.175738	BS	2	3	2018	2022	737303	738587	1284	42	3	23	4	normal	1	0	1	0	1	0	0	1
34153	2	0.175738	BS	2	192	2018	2019	737303	737686	383	12	1	NA	NA	NA	NA	NA	NA	NA	0	0	0	1
39526	2	0.175738	BS	2	3	2018	2020	737303	738000	697	22	1	22	5	normal	1	0	1	0	1	0	0	1
36166	2	0.122211	BS	2	3	2018	2020	737300	737986	686	22	1	27	5	normal	0	0	1	0	1	0	0	1
19597	1	0.0934833	BS	5	4	2018	2022	737327	738590	1263	41	3	NA	NA	NA	NA	NA	NA	NA	1	0	0	1
32812	2	0.0733578	BS	4	1	2018	2021	737289	738291	1002	32	2	NA	6	normal	1	0	1	0	1	0	0	1
26012	2	0.143474	BS	3	1	2018	2021	737252	738242	990	32	2	NA	8	obese	2	0	1	0	1	0	0	1
57725	1	0.143474	BS	3	194	2018	2020	737252	737817	565	18	1	NA	NA	NA	NA	NA	NA	NA	1	0	0	1
22418	2	0.112586	BS	2	3	2018	2021	737158	738178	1020	33	2	26.5	4	normal	1	0	2	0	2	1	1	1
19583	1	0.0683229	BS	5	195	2018	2020	737278	737818	540	17	1	NA	NA	NA	NA	NA	NA	NA	1	0	0	1
30181	2	0.0365244	NBS	0	10	2018	2024	737305	739319	2014	66	5	24	5	normal	0	0	1	0	1	0	0	2
30181	2	0.0365244	NBS	0	25	2018	2022	737305	738647	1342	44	3	25.5	5	normal	0	0	1	0	1	0	0	1
81610	1	0.0777954	BS	4	1	2018	2022	737303	738592	1289	42	3	NA	6	normal	1	0	1	0	1	0	0	1
154468	2	0.154824	BS	1	1	2018	2022	737272	738851	1579	51	4	NA	6	normal	1	0	0	0	0	0	0	1
17741	2	0.0157019	BS	0	25	2018	2020	737166	738062	896	29	2	20.2	6	normal	0	0	2	0	2	1	1	1
35797	2	0.073447	BS	2	197	2018	2019	737342	737717	375	12	1	NA	NA	NA	NA	NA	NA	NA	0	0	0	1
24260	2	0.0530716	BS	0	8	2018	2021	737281	738325	1044	34	2	NA	NA	NA	NA	NA	NA	NA	0	0	0	1
22383	2	0.0997224	BS	2	198	2018	2019	737161	737620	459	15	1	NA	NA	NA	NA	NA	NA	NA	1	0	0	1
17999	2	0.134024	BS	2	1	2018	2022	737327	738550	1223	40	3	NA	6	normal	1	0	0	0	0	0	0	1
32336	2	0.0756793	BS	3	14	2018	2021	737348	738239	891	29	2	NA	NA	NA	NA	NA	NA	NA	1	0	0	1
32336	2	0.0756793	BS	3	199	2018	2020	737348	737862	514	16	1	NA	NA	NA	NA	NA	NA	NA	1	0	0	1
31988	2	0.1051	BS	5	7	2018	2020	737332	738078	746	24	2	28.4	NA	NA	0	0	0	0	0	0	0	1
31988	2	0.1051	BS	5	200	2018	2019	737332	737697	365	12	1	NA	NA	NA	NA	NA	NA	NA	0	0	0	1
32876	2	0.1051	BS	5	202	2018	2019	737332	737731	399	13	1	NA	NA	NA	NA	NA	NA	NA	1	0	0	1
49766	1	0.0294438	BS	0	30	2018	2020	737333	738067	734	24	2	28	5	normal	2	0	0	0	0	0	0	1
133035	1	0.0917208	BS	2	30	2018	2020	737332	738020	688	22	1	22.2	4	normal	1	0	1	0	1	0	0	1
20585	1	0.0917208	BS	2	203	2018	2019	737332	737735	403	13	1	NA	NA	NA	NA	NA	NA	NA	0	0	0	1
20585	1	0.0917208	BS	2	1	2018	2021	737332	738194	862	28	2	30.6	NA	NA	2	0	0	0	0	0	0	1
30141	2	0.00965403	BS	0	204	2018	2021	737328	738272	944	31	2	NA	NA	NA	NA	NA	NA	NA	1	0	0	1
180527	1	0.2037	BS	2	1	2018	2021	737328	738250	922	30	2	28.4	NA	NA	2	0	1	0	1	0	0	1
51391	2	0.2037	BS	2	1	2018	2021	737328	738222	894	29	2	NA	NA	NA	NA	NA	NA	NA	1	0	0	1
100724	1	0.2037	BS	2	1	2018	2021	737328	738250	922	30	2	26.2	6	normal	2	0	1	0	1	0	0	1
19849	1	0.147917	BS	3	3	2018	2020	737150	738064	914	30	2	26	5	normal	0	0	1	0	1	0	0	1
174955	2	0.0752716	BS	6	2	2018	2021	737318	738315	997	32	2	NA	5	normal	NA	NA	1	0	1	0	0	1
179621	2	0.0752716	BS	6	5	2018	2019	737318	737731	413	13	1	23.85	7	obese	1	0	1	0	1	0	0	1
84927	2	0.0684959	BS	5	1	2018	2021	737345	738265	920	30	2	15.8	5	normal	1	0	1	0	1	0	0	1
15314	1	0.141834	BS	3	1	2018	2022	737350	738592	1242	40	3	NA	6	normal	1	1	2	0	2	1	1	1
25070	2	0.237985	BS	2	3	2018	2020	737340	738056	716	23	1	23	5	normal	1	0	2	0	2	1	1	1
22688	2	0.0767928	BS	5	206	2018	2020	737361	737821	460	15	1	NA	NA	NA	NA	NA	NA	NA	0	0	0	1
71824	2	0.057094	BS	2	207	2017	2019	736892	737697	805	26	2	NA	NA	NA	NA	NA	NA	NA	0	0	0	1
33702	2	0.00121834	NBS	0	208	2018	2020	737355	737820	465	15	1	NA	NA	NA	NA	NA	NA	NA	1	0	0	1
85272	2	0.0912459	BS	1	7	2018	2020	737369	738137	768	25	2	20.5	4	normal	1	0	1	0	1	0	0	1
24605	2	0.0912459	BS	1	7	2018	2021	737369	738232	863	28	2	NA	NA	NA	NA	NA	NA	NA	2	1	1	1
64293	1	0.0912459	BS	1	7	2018	2020	737369	738137	768	25	2	NA	NA	NA	NA	NA	NA	NA	2	1	1	1
119482	2	0.100236	BS	1	5	2018	2020	737370	737968	598	19	1	NA	NA	NA	NA	NA	NA	NA	0	0	0	1
31172	2	0.0981038	BS	2	5	2018	2020	737365	738094	729	23	1	22	5	normal	1	0	0	0	0	0	0	1
37890	2	0.151842	BS	1	23	2018	2022	737354	738554	1200	39	3	18.9	5	normal	0	0	0	0	0	0	0	1
110046	2	0.101409	BS	2	8	2018	2021	737378	738252	874	28	2	28.8	7	obese	1	0	1	0	1	0	0	1
29501	2	0.0916931	BS	3	10	2018	2021	737379	738241	862	28	2	21	5	normal	0	0	1	0	1	0	0	1
36760	2	0.0916931	BS	3	10	2018	2021	737379	738241	862	28	2	21	5	normal	0	0	1	0	1	0	0	1
81386	1	0.037588	BS	3	209	2018	2020	737401	737854	453	14	1	NA	NA	NA	NA	NA	NA	NA	0	0	0	1
27140	1	0.037588	BS	3	210	2018	2020	737401	737844	443	14	1	NA	NA	NA	NA	NA	NA	NA	1	0	0	1
176765	2	0.037588	BS	3	2	2018	2024	737401	739581	2180	71	5	24	4	normal	1	0	0	0	0	0	0	2
21553	2	0.186774	BS	0	1	2018	2020	737323	738103	780	25	2	24	5	normal	1	0	0	0	0	0	0	1
39152	2	0.186774	BS	0	1	2018	2021	737323	738194	871	28	2	24.8	7	obese	1	0	2	0	2	1	1	1
103916	2	0.0826619	BS	4	211	2018	2020	737394	737844	450	14	1	NA	NA	NA	NA	NA	NA	NA	1	0	0	1
78627	1	0.056159	BS	2	10	2018	2020	737365	737998	633	20	1	27	7	obese	0	1	2	0	2	1	1	1
25642	2	0.0354742	NBS	0	3	2018	2020	737419	737950	531	17	1	23	NA	NA	2	0	0	1	1	0	0	1
25851	2	0.0354742	NBS	0	3	2018	2020	737419	737950	531	17	1	23.1	5	normal	1	0	0	0	0	0	0	1
22729	2	0.18435	BS	5	5	2018	2020	737391	737979	588	19	1	20.6	5	normal	1	0	0	0	0	0	0	1
34039	2	0.0521291	BS	4	212	2018	2020	737167	737985	818	26	2	NA	NA	NA	NA	NA	NA	NA	0	0	0	1
116090	1	0.00955889	NBS	0	24	2018	2021	737331	738302	971	31	2	28.2	5	normal	1	1	3	0	2	1	1	1
62630	1	0.0935402	BS	3	213	2018	2019	737406	737778	372	12	1	NA	NA	NA	NA	NA	NA	NA	1	0	0	1
15715	1	0.0840072	BS	5	4	2018	2021	737410	738205	795	26	2	23.7	6	normal	0	0	1	0	1	0	0	1
99040	2	0.135413	BS	0	29	2018	2020	737413	738063	650	21	1	NA	NA	NA	NA	NA	NA	NA	3	1	1	1
27706	1	0.105082	BS	1	38	2018	2025	737140	739696	2556	83	6	32.35	7	obese	2	1	1	0	2	1	1	1
27706	1	0.105082	BS	1	1	2018	2020	737140	738028	888	29	2	23.5	5	normal	1	0	1	0	1	0	0	1
15066	1	0.0561554	BS	1	1	2017	2022	736921	738592	1671	54	4	NA	5	normal	1	0	1	0	1	0	0	1
18099	2	0.127385	BS	4	1	2018	2021	737389	738479	1090	35	2	NA	5	normal	2	0	1	0	1	0	0	1
18099	2	0.127385	BS	4	4	2018	2020	737389	738016	627	20	1	25	NA	NA	1	0	0	0	0	0	0	1
77325	2	0.119358	BS	5	4	2018	2020	737405	738093	688	22	1	24	6	normal	1	0	0	0	0	0	0	1
19598	1	0.139268	BS	4	7	2018	2021	737406	738230	824	27	2	NA	NA	NA	NA	NA	NA	NA	1	0	0	1
39715	2	0.0694414	BS	3	4	2018	2021	737414	738189	775	25	2	21	6	normal	1	0	1	0	1	0	0	1
30359	2	0.00336418	BS	0	6	2018	2024	737397	739336	1939	63	5	19.5	5	normal	1	0	1	0	1	0	0	2
19984	1	0.0753197	BS	5	7	2019	2021	737431	738254	823	27	2	23.7	7	obese	2	0	2	0	2	1	1	1
19984	1	0.0753197	BS	5	1	2019	2022	737431	738592	1161	38	3	NA	6	normal	2	0	2	0	2	1	1	1
22360	2	0.0753197	BS	5	4	2019	2021	737431	738262	831	27	2	23	6	normal	2	0	1	0	1	0	0	1
38156	2	0.0184756	BS	1	5	2018	2021	737316	738388	1072	35	2	23.5	7	obese	0	0	1	0	1	0	0	1
44845	2	0.067896	BS	1	1	2018	2020	737422	738103	681	22	1	27.4	7	obese	1	0	1	0	1	0	0	1
112583	2	0.106352	BS	0	3	2019	2020	737436	738065	629	20	1	25	6	normal	0	0	1	0	1	0	0	1
26039	2	0.128921	BS	1	215	2019	2020	737435	737853	418	13	1	NA	NA	NA	NA	NA	NA	NA	0	0	0	1
25946	2	0.144206	BS	6	2	2018	2020	737415	737796	381	12	1	NA	NA	NA	1	0	2	1	2	1	1	1
25946	2	0.144206	BS	6	4	2018	2021	737415	738241	826	27	2	NA	NA	NA	NA	NA	NA	NA	1	0	0	1
21247	2	0.144206	BS	6	2	2018	2020	737415	737796	381	12	1	NA	6	normal	0	0	2	0	2	1	1	1
21247	2	0.144206	BS	6	1	2018	2022	737415	738550	1135	37	3	NA	6	normal	1	0	2	0	2	1	1	1
15026	1	0.117522	BS	4	216	2019	2020	737447	737838	391	12	1	NA	NA	NA	NA	NA	NA	NA	0	0	0	1
146556	2	0.111647	BS	1	10	2019	2022	737429	738672	1243	40	3	19.4	6	normal	0	NA	1	0	1	0	0	1
146556	2	0.111647	BS	1	12	2019	2024	737429	739517	2088	68	5	NA	NA	NA	NA	NA	NA	NA	1	0	0	2
28666	1	0.153805	BS	2	1	2019	2022	737443	738712	1269	41	3	NA	6	normal	1	0	1	0	1	0	0	1
50545	2	0.0819459	BS	7	1	2019	2022	737458	738849	1391	45	3	NA	5	normal	1	1	2	0	2	1	1	1
50545	2	0.0819459	BS	7	5	2019	2024	737458	739294	1836	60	5	NA	NA	NA	NA	NA	NA	NA	1	0	0	2
73522	1	0.122136	BS	0	1	2019	2024	737432	739318	1886	62	5	28	6	normal	1	1	2	0	2	1	1	2
23110	2	0.0815557	BS	4	3	2019	2024	737440	739483	2043	67	5	22.3	4	normal	1	0	0	NA	0	0	0	2
23110	2	0.0815557	BS	4	217	2019	2020	737440	738133	693	22	1	NA	NA	NA	NA	NA	NA	NA	2	1	1	1
132480	2	0.129052	BS	2	1	2019	2020	737452	738103	651	21	1	25	6	normal	1	NA	1	0	1	0	0	1
37892	2	0.143709	BS	1	1	2019	2022	737477	738551	1074	35	2	NA	5	normal	2	0	1	0	1	0	0	1
181282	1	0.0321514	BS	3	1	2019	2021	737471	738291	820	27	2	NA	5	normal	0	0	0	0	0	0	0	1
181282	1	0.0321514	BS	3	218	2019	2020	737471	737844	373	12	1	NA	NA	NA	NA	NA	NA	NA	1	0	0	1
38425	2	0.0446494	BS	1	8	2019	2020	737452	737958	506	16	1	NA	NA	NA	NA	NA	NA	NA	1	0	0	1
23651	2	0.264424	BS	3	1	2018	2020	737324	738061	737	24	2	NA	6	normal	0	0	0	0	0	0	0	1
14984	1	0.0638625	BS	0	219	2019	2020	737446	737814	368	12	1	NA	NA	NA	NA	NA	NA	NA	0	0	0	1
26800	1	0.068898	BS	1	1	2018	2022	737387	738592	1205	39	3	NA	6	normal	2	0	2	0	2	1	1	1
26800	1	0.068898	BS	1	6	2018	2022	737387	738803	1416	46	3	NA	NA	NA	NA	NA	NA	NA	1	0	0	1
179994	2	0.0762638	BS	3	4	2019	2020	737463	738078	615	20	1	25.75	6	normal	2	0	1	0	1	0	0	1
22914	2	0.100737	BS	3	1	2019	2020	737452	738103	651	21	1	21	5	normal	2	0	2	0	2	1	1	1
57483	2	0.0875559	BS	0	4	2019	2021	737472	738231	759	25	2	18.6	5	normal	2	0	1	0	1	0	0	1
69649	2	0.0843414	BS	0	1	2019	2022	737499	738551	1052	34	2	NA	5	normal	2	0	0	0	0	0	0	1
44201	2	0.0437799	NBS	0	5	2019	2021	737500	738413	913	29	2	20.45	5	normal	1	1	2	0	2	1	1	1
154357	2	0.0437799	NBS	0	5	2019	2021	737500	738413	913	29	2	22.3	5	normal	0	1	2	0	2	1	1	1
106602	2	0.0373546	NBS	0	5	2019	2021	737499	738391	892	29	2	22.5	5	normal	1	0	1	0	1	0	0	1
74647	2	0.0373546	NBS	0	5	2019	2021	737499	738413	914	29	2	23.1	5	normal	2	1	2	1	2	1	1	1
15176	1	0.237774	BS	5	4	2019	2022	737456	738749	1293	42	3	27.3	7	obese	1	0	0	0	0	0	0	1
92438	2	0.237774	BS	5	4	2019	2021	737456	738443	987	32	2	21	6	normal	1	0	0	0	0	0	0	1
88344	2	0.0503137	BS	3	5	2019	2020	737471	738021	550	18	1	NA	NA	NA	NA	NA	NA	NA	1	0	0	1
30162	2	0.167956	BS	4	1	2019	2021	737519	738292	773	25	2	NA	5	normal	2	0	0	0	0	0	0	1
30162	2	0.167956	BS	4	5	2019	2020	737519	737981	462	15	1	22	5	normal	1	0	0	0	0	0	0	1
29784	2	0.0836853	BS	0	4	2019	2020	737505	738126	621	20	1	19.1	5	normal	2	0	1	0	1	0	0	1
32670	2	0.10721	BS	2	4	2019	2021	737491	738350	859	28	2	24	6	normal	2	1	3	0	3	1	1	1
20072	1	0.0951221	BS	4	8	2019	2021	737486	738231	745	24	2	30	5	normal	2	0	1	0	1	0	0	1
47764	2	0.0951221	BS	4	8	2019	2021	737486	738273	787	25	2	26	6	normal	1	0	1	0	1	0	0	1
43754	2	0.0857378	BS	5	1	2019	2021	737494	738291	797	26	2	NA	5	normal	1	0	0	0	0	0	0	1
43754	2	0.0857378	BS	5	1	2019	2020	737494	738060	566	18	1	NA	6	normal	1	0	1	0	1	0	0	1
83214	2	0.0857378	BS	5	7	2019	2021	737494	738366	872	28	2	24.3	6	normal	1	1	2	2	2	1	1	1
19644	1	0.211499	BS	1	1	2019	2021	737501	738243	742	24	2	NA	6	normal	2	0	2	0	2	1	1	1
19644	1	0.211499	BS	1	5	2019	2020	737501	737874	373	12	1	25.6	5	normal	1	0	1	0	1	0	0	1
19644	1	0.211499	BS	1	1	2019	2021	737501	738292	791	25	2	NA	6	normal	2	0	1	0	1	0	0	1
169474	1	0.0210897	BS	0	5	2019	2020	737481	738009	528	17	1	22	5	normal	2	1	2	0	2	1	1	1
19536	1	0.103319	BS	2	4	2019	2020	737517	738016	499	16	1	29	5	normal	1	0	1	0	1	0	0	1
77369	1	0.103319	BS	2	6	2019	2024	737517	739531	2014	66	5	30.3	5	normal	1	0	1	NA	1	0	0	2
77369	1	0.103319	BS	2	1	2019	2020	737517	738060	543	17	1	NA	5	normal	1	0	NA	0	1	0	0	1
77369	1	0.103319	BS	2	1	2019	2021	737517	738243	726	23	1	28	6	normal	2	0	1	0	1	0	0	1
19592	1	0.103319	BS	2	5	2019	2020	737517	737981	464	15	1	26	5	normal	1	0	1	0	1	0	0	1
19592	1	0.103319	BS	2	1	2019	2023	737517	738999	1482	48	4	NA	6	normal	1	0	1	NA	1	0	0	2
19592	1	0.103319	BS	2	1	2019	2021	737517	738243	726	23	1	NA	6	normal	2	0	1	0	1	0	0	1
40252	2	0.136606	BS	3	7	2019	2022	737528	738686	1158	38	3	20	5	normal	2	1	2	1	2	1	1	1
40252	2	0.136606	BS	3	4	2019	2021	737528	738373	845	27	2	18.2	6	normal	2	0	2	0	2	1	1	1
23674	2	0.0937991	BS	5	2	2019	2023	737510	738903	1393	45	3	20.7	5	normal	1	0	1	0	1	0	0	1
142453	1	0.0873542	BS	2	10	2019	2020	737512	738044	532	17	1	33	7	obese	2	1	2	0	2	1	1	1
32751	2	0.0686871	BS	5	4	2019	2021	737510	738172	662	21	1	24.7	6	normal	1	0	1	0	1	0	0	1
65019	1	0.00754058	NBS	0	1	2019	2021	737496	738243	747	24	2	NA	7	obese	2	0	1	0	1	0	0	1
68162	2	0.142411	BS	5	4	2019	2021	737513	738231	718	23	1	23.2	5	normal	2	NA	0	0	0	0	0	1
25290	2	0.00585938	NBS	0	24	2019	2020	737547	738085	538	17	1	21	7	obese	0	0	1	0	1	0	0	1
21397	2	0.0161557	BS	0	20	2019	2021	737538	738463	925	30	2	20.8	4	normal	1	0	1	0	1	0	0	1
31193	2	0.00384782	NBS	0	24	2019	2020	737509	738085	576	18	1	23.7	6	normal	1	0	1	0	1	0	0	1
41245	2	0.0891699	BS	4	3	2019	2022	737517	738598	1081	35	2	23	4	normal	1	0	0	0	0	0	0	1
35047	2	0.0993286	BS	2	11	2019	2022	737540	738665	1125	36	3	22.9	4	normal	2	0	1	1	1	0	0	1
149808	2	0.0834729	BS	4	4	2019	2022	737542	738556	1014	33	2	22.5	6	normal	0	0	1	0	1	0	0	1
98859	2	0.0892728	BS	5	36	2019	2020	737531	738141	610	20	1	NA	NA	NA	NA	NA	NA	NA	1	0	0	1
21581	2	0.0818051	BS	1	7	2019	2023	737555	739046	1491	48	4	24	5	normal	1	0	1	NA	1	0	0	2
32908	2	0.093829	BS	2	1	2019	2020	737553	738103	550	18	1	26.1	6	normal	1	0	1	0	1	0	0	1
87063	2	0.093829	BS	2	1	2019	2021	737553	738222	669	21	1	NA	NA	NA	NA	NA	NA	NA	2	1	1	1
19567	1	0.104053	BS	2	1	2019	2022	737546	738712	1166	38	3	NA	6	normal	2	0	0	0	0	0	0	1
19567	1	0.104053	BS	2	8	2019	2021	737546	738231	685	22	1	29.5	6	normal	0	0	1	NA	1	0	0	1
23882	2	0.16104	BS	4	5	2019	2021	737520	738271	751	24	2	NA	NA	NA	NA	NA	NA	NA	0	0	0	1
87175	1	0.0948845	BS	2	1	2019	2022	737565	738550	985	32	2	NA	6	normal	1	0	2	0	2	1	1	1
29790	2	0.0983858	BS	1	7	2019	2021	737560	738295	735	24	2	NA	NA	NA	NA	NA	NA	NA	1	0	0	1
29790	2	0.0983858	BS	1	6	2019	2025	737560	739619	2059	67	5	30	5	normal	1	0	1	0	1	0	0	1
33710	2	0.0916529	BS	5	4	2019	2021	737559	738231	672	22	1	17.4	5	normal	1	0	0	0	0	0	0	1
22200	2	0.112994	BS	1	7	2019	2022	737576	738631	1055	34	2	26.6	6	normal	1	0	1	0	1	0	0	1
22200	2	0.112994	BS	1	4	2019	2020	737576	737947	371	12	1	26	6	normal	1	0	1	0	1	0	0	1
31169	2	0.0819044	BS	5	224	2019	2020	737571	738079	508	16	1	22.25	5	normal	0	0	1	0	1	0	0	1
19595	1	0.0319194	BS	4	225	2017	2020	736971	737844	873	28	2	NA	NA	NA	NA	NA	NA	NA	1	0	0	1
181085	1	0.096627	BS	2	1	2019	2021	737551	738243	692	22	1	NA	6	normal	2	0	1	0	1	0	0	1
181085	1	0.096627	BS	2	2	2019	2025	737551	739629	2078	68	5	26	5	normal	2	0	1	0	1	0	0	1
27475	1	0.0961962	BS	3	8	2019	2021	737576	738450	874	28	2	29	6	normal	1	0	1	0	1	0	0	1
32608	2	0.123962	BS	3	1	2019	2022	737537	738551	1014	33	2	NA	6	normal	1	0	0	0	0	0	0	1
40744	2	0.120784	BS	0	3	2019	2022	737579	738563	984	32	2	25.7	4	normal	2	0	1	0	1	0	0	1
164248	2	0.127449	BS	2	1	2019	2020	737592	737987	395	12	1	15.2	4	normal	1	0	0	0	0	0	0	1
17304	2	0.188203	BS	4	1	2019	2022	737601	738551	950	31	2	NA	6	normal	1	0	1	0	1	0	0	1
20001	1	0.0944408	BS	1	7	2019	2021	737566	738366	800	26	2	25.6	6	normal	1	1	1	0	1	0	0	1
39504	2	0.144262	BS	5	1	2019	2020	737559	738061	502	16	1	NA	7	obese	1	0	1	0	1	0	0	1
39504	2	0.144262	BS	5	6	2019	2022	737559	738803	1244	40	3	20.8	4	normal	0	0	0	0	0	0	0	1
15178	1	0.262941	BS	2	3	2019	2020	737610	738064	454	14	1	25	NA	NA	0	0	0	0	0	0	0	1
15178	1	0.262941	BS	2	3	2019	2023	737610	739037	1427	46	3	25	5	normal	0	0	0	NA	0	0	0	2
125395	2	0.122375	BS	3	14	2019	2021	737610	738310	700	22	1	19.9	4	normal	1	0	0	0	0	0	0	1
36895	2	0.119321	BS	4	9	2019	2022	737607	738764	1157	37	3	27	7	obese	1	0	0	1	1	0	0	1
69114	1	0.0984448	BS	1	26	2019	2020	737620	738073	453	14	1	NA	NA	NA	NA	NA	NA	NA	0	0	0	1
25742	2	0.0905671	BS	8	1	2019	2022	737621	738725	1104	36	3	NA	5	normal	0	0	0	0	0	0	0	1
118253	2	0.00748563	BS	0	29	2019	2020	737632	738063	431	14	1	19.45	5	normal	0	0	0	0	0	0	0	1
118579	2	0.00748563	BS	0	29	2019	2020	737632	738063	431	14	1	22.4	5	normal	0	0	1	0	1	0	0	1
143787	1	0.106971	BS	1	36	2019	2021	737638	738240	602	19	1	25.8	5	normal	1	0	1	0	1	0	0	1
65328	1	0.107873	BS	4	5	2019	2021	737623	738428	805	26	2	21	5	normal	0	0	0	0	0	0	0	1
35751	2	0.0390454	BS	0	10	2019	2021	737617	738241	624	20	1	23	6	normal	1	0	0	0	0	0	0	1
93316	1	0.0259	BS	4	7	2019	2022	737634	738633	999	32	2	29	8	obese	2	2	3	3	3	1	1	1
122424	1	0.0259	BS	4	7	2019	2022	737634	738633	999	32	2	29.5	8	obese	2	2	3	2	3	1	1	1
36577	2	0.0259	BS	4	7	2019	2022	737634	738556	922	30	2	NA	NA	NA	NA	NA	NA	NA	2	1	1	1
27988	1	0.16707	BS	2	228	2018	2020	737406	737819	413	13	1	NA	NA	NA	NA	NA	NA	NA	0	0	0	1
21366	2	0.094211	BS	6	3	2019	2021	737639	738178	539	17	1	22.5	4	normal	0	0	2	0	2	1	1	1
19782	1	0.094211	BS	6	1	2019	2021	737639	738481	842	27	2	NA	6	normal	1	0	1	0	1	0	0	1
19782	1	0.094211	BS	6	5	2019	2020	737639	738028	389	12	1	27.95	5	normal	1	0	1	0	1	0	0	1
122024	1	0.0875843	BS	1	18	2019	2021	737593	738276	683	22	1	NA	NA	NA	NA	NA	NA	NA	3	1	1	1
28348	1	0.144857	BS	4	10	2019	2020	737645	738013	368	12	1	NA	NA	NA	NA	NA	NA	NA	2	1	1	1
143801	1	0.021657	NBS	0	1	2019	2022	737595	738550	955	31	2	NA	6	normal	2	0	0	0	0	0	0	1
53456	1	0.0796401	BS	5	5	2019	2020	737649	738021	372	12	1	28	5	normal	0	0	1	0	1	0	0	1
21788	2	0.00554222	BS	0	230	2019	2020	737659	738037	378	12	1	NA	NA	NA	NA	NA	NA	NA	0	0	0	1
138012	2	0.00554222	BS	0	5	2019	2021	737659	738405	746	24	2	21.2	5	normal	1	0	0	0	0	0	0	1
102571	2	0.102731	BS	2	231	2019	2023	737655	739227	1572	51	4	NA	NA	NA	NA	NA	NA	NA	1	0	0	2
27151	1	0.12328	BS	1	232	2019	2020	737657	738128	471	15	1	NA	NA	NA	NA	NA	NA	NA	1	0	0	1
27151	1	0.12328	BS	1	6	2019	2024	737657	739531	1874	61	5	29.7	5	normal	1	0	0	NA	0	0	0	2
38830	2	0.12328	BS	1	5	2019	2021	737657	738280	623	20	1	28	6	normal	1	0	1	0	1	0	0	1
27828	1	0.0647415	BS	2	3	2019	2021	737586	738434	848	27	2	NA	NA	NA	NA	NA	NA	NA	2	1	1	1
31476	2	0.113437	BS	4	1	2019	2022	737665	738551	886	29	2	NA	NA	NA	1	0	1	0	1	0	0	1
98480	2	0.113437	BS	4	1	2019	2022	737665	738551	886	29	2	NA	8	obese	1	0	2	0	2	1	1	1
98480	2	0.113437	BS	4	8	2019	2022	737665	738690	1025	33	2	27	6	normal	1	0	1	0	1	0	0	1
98480	2	0.113437	BS	4	26	2019	2020	737665	738079	414	13	1	NA	NA	NA	NA	NA	NA	NA	0	0	0	1
29986	2	0.113437	BS	4	1	2019	2022	737665	738551	886	29	2	NA	8	obese	1	0	2	0	2	1	1	1
29986	2	0.113437	BS	4	26	2019	2020	737665	738079	414	13	1	NA	NA	NA	NA	NA	NA	NA	1	0	0	1
29986	2	0.113437	BS	4	8	2019	2022	737665	738690	1025	33	2	28	7	obese	1	0	1	0	1	0	0	1
35151	2	0.0743335	BS	2	4	2019	2021	737674	738433	759	24	2	23.4	6	normal	1	0	0	0	0	0	0	1
19570	1	0.0778367	BS	3	1	2019	2022	737615	738551	936	30	2	NA	6	normal	1	0	1	0	1	0	0	1
38662	2	0.0778367	BS	3	1	2019	2022	737615	738551	936	30	2	NA	6	normal	1	0	0	0	0	0	0	1
20268	1	0.102969	BS	5	1	2019	2022	737526	738551	1025	33	2	NA	7	obese	2	0	2	0	2	1	1	1
36849	2	0.102969	BS	5	4	2019	2022	737526	738716	1190	39	3	NA	NA	NA	NA	NA	NA	NA	2	1	1	1
23337	2	0.215723	BS	3	5	2019	2021	737693	738271	578	19	1	NA	NA	NA	NA	NA	NA	NA	0	0	0	1
41285	2	0.215723	BS	3	5	2019	2021	737693	738293	600	19	1	NA	NA	NA	NA	NA	NA	NA	1	0	0	1
184935	1	0.0770861	BS	2	2	2019	2022	737671	738727	1056	34	2	23.6	5	normal	0	0	0	0	0	0	0	1
21877	2	0.0770861	BS	2	8	2019	2021	737671	738237	566	18	1	26	7	obese	0	0	1	0	1	0	0	1
30840	2	0.166613	BS	0	9	2019	2022	737695	738729	1034	34	2	24.3	5	normal	1	0	0	0	1	0	0	1
31505	2	0.0632828	BS	4	1	2019	2022	737687	738551	864	28	2	NA	NA	NA	NA	NA	NA	NA	1	0	0	1
23668	2	0.0921803	BS	1	8	2019	2021	737693	738390	697	22	1	20	5	normal	1	0	1	0	1	0	0	1
31388	2	0.0921803	BS	1	8	2019	2021	737693	738364	671	22	1	18	6	normal	1	0	1	0	1	0	0	1
25611	2	0.0490637	BS	3	233	2019	2020	737458	737854	396	13	1	NA	NA	NA	NA	NA	NA	NA	0	0	0	1
39507	2	0.0659914	BS	3	3	2019	2021	737683	738412	729	23	1	27	5	normal	1	0	0	0	0	0	0	1
27365	1	0.185782	BS	3	1	2019	2022	737681	738642	961	31	2	NA	6	normal	1	0	1	0	1	0	0	1
170090	1	0.00610817	BS	3	4	2019	2023	737687	738907	1220	40	3	22.6	6	normal	1	0	1	0	1	0	0	1
145823	1	0.30553	BS	3	10	2019	2022	737698	738539	841	27	2	30	5	normal	0	NA	1	0	1	0	0	1
33391	2	0.30553	BS	3	10	2019	2022	737698	738539	841	27	2	28.3	6	normal	0	0	1	0	1	0	0	1
29789	2	0.0785413	BS	2	6	2019	2022	737718	738803	1085	35	2	23	5	normal	1	0	2	0	2	1	1	1
93003	2	0.174762	BS	0	10	2019	2021	737706	738343	637	20	1	21.6	5	normal	1	0	0	0	0	0	0	1
55539	1	0.174762	BS	0	10	2019	2021	737706	738343	637	20	1	27.2	5	normal	1	0	0	0	0	0	0	1
37054	2	0.0885254	BS	3	2	2019	2021	737695	738499	804	26	2	NA	6	normal	0	0	1	0	1	0	0	1
35204	2	0.0885254	BS	3	7	2019	2021	737695	738428	733	24	2	23.1	7	obese	1	0	1	0	1	0	0	1
110794	2	0.133051	BS	5	2	2019	2021	737721	738269	548	18	1	23	6	normal	3	0	2	0	2	1	1	1
192762	2	0.087527	BS	2	8	2019	2021	737732	738484	752	24	2	25	7	obese	1	0	1	0	1	0	0	1
38430	2	0.087527	BS	2	8	2019	2021	737732	738231	499	16	1	21	6	normal	1	0	1	0	1	0	0	1
34210	2	0.087527	BS	2	8	2019	2021	737732	738252	520	17	1	29	7	obese	0	0	1	0	1	0	0	1
136185	2	0.087527	BS	2	8	2019	2022	737732	738584	852	28	2	22	6	normal	1	0	1	0	1	0	0	1
164873	2	0.087527	BS	2	2	2019	2022	737732	738791	1059	34	2	20.8	6	normal	1	1	2	0	2	1	1	1
94422	2	0.0826413	BS	4	1	2019	2021	737704	738481	777	25	2	NA	6	normal	0	0	1	0	1	0	0	1
30131	2	0.0948139	BS	1	7	2019	2022	737719	738665	946	31	2	22.3	6	normal	1	1	1	0	1	0	0	1
30444	2	0.0957851	BS	1	24	2019	2023	737717	738969	1252	41	3	19.3	5	normal	1	0	1	0	1	0	0	2
24594	2	0.0567346	BS	3	3	2019	2021	737568	738343	775	25	2	22	4	normal	1	0	0	0	0	0	0	1
31371	2	0.0972185	BS	4	235	2019	2021	737722	738230	508	16	1	24.3	6	normal	1	0	1	0	1	0	0	1
31371	2	0.0972185	BS	4	11	2019	2022	737722	738545	823	27	2	NA	NA	NA	NA	NA	NA	NA	1	0	0	1
35954	2	0.205354	BS	4	3	2019	2022	737717	738616	899	29	2	20.5	5	normal	2	0	1	0	1	0	0	1
19914	1	0.073447	BS	0	3	2019	2022	737722	738635	913	30	2	29.8	5	normal	2	0	1	0	1	0	0	1
19914	1	0.073447	BS	0	15	2019	2024	737722	739423	1701	55	4	29	5	normal	0	0	0	NA	0	0	0	2
23521	2	0.073447	BS	0	23	2019	2022	737722	738554	832	27	2	22.4	5	normal	1	0	0	0	1	0	0	1
27225	1	0.102992	BS	4	10	2019	2021	737682	738238	556	18	1	26	5	normal	1	1	2	0	2	1	1	1
22180	2	0.0796897	BS	4	11	2019	2022	737723	738561	838	27	2	24	4	normal	0	0	0	0	1	0	0	1
40020	2	0.091235	BS	1	1	2019	2022	737638	738711	1073	35	2	NA	6	normal	1	0	1	0	1	0	0	1
12273	1	0.0739467	BS	2	4	2017	2020	737043	738039	996	32	2	NA	NA	NA	NA	NA	NA	NA	1	0	0	1
12273	1	0.0739467	BS	2	1	2017	2022	737043	738550	1507	49	4	NA	6	normal	1	0	1	0	1	0	0	1
86695	2	0.0723985	BS	5	1	2019	2022	737744	738656	912	30	2	NA	5	normal	2	0	0	0	0	0	0	1
28690	1	0.152729	BS	3	1	2019	2022	737716	738592	876	28	2	28	5	normal	1	0	2	0	2	1	1	1
28690	1	0.152729	BS	3	6	2019	2022	737716	738803	1087	35	2	25.5	5	normal	1	0	1	0	1	0	0	1
190975	2	0.103642	BS	6	1	2019	2023	737753	738977	1224	40	3	NA	7	obese	1	0	0	NA	0	0	0	2
28938	1	0.103642	BS	6	4	2019	2021	737753	738282	529	17	1	23	5	normal	3	0	2	0	2	1	1	1
39866	2	0.04742	BS	0	1	2019	2022	737761	738612	851	27	2	20.7	5	normal	1	0	0	0	0	0	0	1
27711	1	0.0278712	BS	0	7	2019	2024	737745	739261	1516	49	4	33	6	normal	1	1	3	NA	3	1	1	2
19760	1	0.0922668	BS	3	3	2019	2020	737608	738064	456	14	1	26	5	normal	1	0	1	0	1	0	0	1
163339	2	0.0922668	BS	3	4	2019	2020	737608	738063	455	14	1	22.8	6	normal	2	0	1	0	1	0	0	1
107658	2	0.0490637	BS	3	237	2019	2020	737457	737854	397	13	1	NA	NA	NA	NA	NA	NA	NA	0	0	0	1
189066	2	0.0203659	NBS	0	1	2019	2021	737768	738243	475	15	1	NA	6	normal	2	0	1	0	1	0	0	1
30574	2	0.0321514	BS	3	4	2019	2021	737778	738294	516	16	1	NA	NA	NA	NA	NA	NA	NA	1	0	0	1
27050	1	0.0321514	BS	3	239	2019	2021	737778	738272	494	16	1	NA	NA	NA	NA	NA	NA	NA	1	0	0	1
27050	1	0.0321514	BS	3	1	2019	2022	737778	738837	1059	34	2	NA	6	normal	1	0	0	0	0	0	0	1
21573	2	0.159004	BS	5	1	2019	2022	737765	738551	786	25	2	NA	5	normal	1	0	0	0	0	0	0	1
21573	2	0.159004	BS	5	7	2019	2021	737765	738207	442	14	1	24.4	8	obese	2	0	1	0	1	0	0	1
20713	1	0.102087	BS	5	1	2019	2023	737778	738999	1221	40	3	26	6	normal	1	0	1	NA	1	0	0	2
24956	2	0.0903411	BS	2	1	2019	2022	737770	738712	942	30	2	NA	5	normal	1	0	0	0	0	0	0	1
186101	2	0.185943	BS	3	1	2019	2021	737690	738242	552	18	1	NA	6	normal	1	0	2	0	2	1	1	1
27624	1	0.147299	BS	4	1	2020	2022	737795	738711	916	30	2	NA	6	normal	2	0	2	1	2	1	1	1
27624	1	0.147299	BS	4	17	2020	2024	737795	739408	1613	53	4	29.9	6	normal	1	0	2	NA	2	1	1	2
79616	1	0.0549062	BS	0	5	2019	2021	737768	738280	512	16	1	25.5	5	normal	2	0	1	0	1	0	0	1
32905	2	0.0549062	BS	0	5	2019	2021	737768	738349	581	19	1	20.8	6	normal	2	0	2	0	2	1	1	1
21358	2	0.208962	BS	6	4	2020	2023	737794	738905	1111	36	3	21.9	6	normal	0	0	0	0	0	0	0	1
29394	2	0.208962	BS	6	1	2020	2021	737794	738243	449	14	1	NA	5	normal	1	0	0	0	0	0	0	1
33782	2	0.00123537	BS	0	241	2017	2021	736864	738272	1408	46	3	NA	NA	NA	NA	NA	NA	NA	2	1	1	1
19553	1	0.126972	BS	4	11	2019	2021	737682	738421	739	24	2	21.9	4	normal	0	0	0	0	0	0	0	1
33294	2	0.126972	BS	4	11	2019	2024	737682	739482	1800	59	4	29	5	normal	0	0	0	NA	0	0	0	2
33294	2	0.126972	BS	4	11	2019	2021	737682	738421	739	24	2	28	5	normal	0	0	0	0	0	0	0	1
37219	2	0.126972	BS	4	11	2019	2022	737682	738848	1166	38	3	22	5	normal	0	0	0	0	1	0	0	1
28145	1	0.0930602	BS	3	10	2020	2021	737797	738241	444	14	1	22.5	5	normal	1	0	1	0	1	0	0	1
25632	2	0.0861188	BS	2	1	2020	2022	737795	738712	917	30	2	NA	5	normal	1	0	0	0	0	0	0	1
19573	1	0.0430154	BS	0	1	2020	2021	737806	738242	436	14	1	NA	6	normal	2	0	0	0	0	0	0	1
27821	1	0.0526459	BS	2	5	2020	2021	737823	738392	569	18	1	20	6	normal	0	1	2	0	2	1	1	1
27612	1	0.140092	BS	0	1	2020	2022	737821	738849	1028	33	2	NA	5	normal	1	1	2	0	2	1	1	1
27612	1	0.140092	BS	0	1	2020	2021	737821	738292	471	15	1	NA	6	normal	2	0	2	0	2	1	1	1
137796	1	0.182763	BS	4	1	2020	2022	737830	738851	1021	33	2	NA	NA	NA	NA	NA	NA	NA	1	0	0	1
150800	2	0.0758866	BS	0	1	2020	2021	737816	738250	434	14	1	22.6	6	normal	2	0	1	0	1	0	0	1
34674	2	0.0742989	BS	2	1	2020	2023	737815	738978	1163	38	3	NA	6	normal	1	0	2	NA	2	1	1	2
12123	1	0.109134	NBS	0	5	2020	2021	737841	738434	593	19	1	30.4	6	normal	0	1	2	0	2	1	1	1
38248	2	0.0768297	BS	2	4	2020	2022	737828	738562	734	24	2	22.7	6	normal	1	0	2	0	2	1	1	1
27672	1	0.0841932	BS	4	11	2020	2024	737821	739275	1454	47	3	30.4	5	normal	0	0	1	NA	1	0	0	2
28447	1	0.140522	BS	3	27	2020	2024	737835	739567	1732	56	4	26.8	5	normal	2	0	1	0	1	0	0	2
71310	2	0.107077	BS	4	10	2020	2022	737831	738784	953	31	2	24.9	7	obese	2	0	1	0	1	0	0	1
45720	1	0.0989002	BS	1	1	2020	2022	737847	738849	1002	32	2	NA	NA	NA	NA	NA	NA	NA	2	1	1	1
151289	1	0.0873943	BS	4	9	2020	2024	737820	739407	1587	52	4	NA	NA	NA	NA	NA	NA	NA	2	1	1	2
27722	1	0.141036	BS	4	3	2019	2021	737771	738178	407	13	1	26	5	normal	0	0	0	0	0	0	0	1
38293	2	0.141036	BS	4	1	2019	2021	737771	738242	471	15	1	NA	7	obese	2	0	1	0	1	0	0	1
31426	2	0.148166	BS	3	11	2020	2022	737827	738609	782	25	2	20.1	4	normal	0	0	0	0	1	0	0	1
23304	2	0.0966561	BS	2	4	2020	2021	737817	738333	516	16	1	24	5	normal	0	0	1	0	1	0	0	1
87544	2	0.090837	BS	4	1	2020	2021	737819	738480	661	21	1	NA	6	normal	2	0	2	0	2	1	1	1
24325	2	0.110108	BS	2	1	2020	2022	737867	738719	852	28	2	NA	6	normal	1	0	2	0	2	1	1	1
150885	2	0.0328083	NBS	0	25	2020	2025	737830	739653	1823	59	4	20.8	5	normal	1	0	0	0	0	0	0	1
142340	2	0.073447	BS	2	33	2020	2022	737857	738687	830	27	2	28.1	4	normal	1	0	0	0	0	0	0	1
24026	2	0.0949484	BS	4	3	2020	2021	737874	738314	440	14	1	22	4	normal	0	0	0	0	0	0	0	1
69613	2	0.0782821	BS	4	1	2020	2022	737854	738592	738	24	2	NA	5	normal	1	0	0	0	0	0	0	1
33124	2	0.129652	BS	5	1	2020	2022	737830	738712	882	29	2	NA	6	normal	1	0	0	0	0	0	0	1
180064	1	0.129652	BS	5	3	2020	2021	737830	738493	663	21	1	31.3	5	normal	0	0	1	0	1	0	0	1
159737	1	0.112531	BS	1	29	2020	2022	737877	738776	899	29	2	NA	NA	NA	NA	NA	NA	NA	3	1	1	1
28424	1	0.0617128	BS	4	10	2020	2021	737864	738280	416	13	1	26.4	6	normal	1	0	1	0	1	0	0	1
141081	2	0.023416	BS	0	1	2020	2021	737860	738291	431	14	1	NA	6	normal	2	0	0	0	0	0	0	1
28356	1	0.116073	BS	5	3	2020	2021	737863	738493	630	20	1	35.3	4	normal	1	0	2	0	2	1	1	1
117603	1	0.0853424	BS	0	1	2020	2021	737839	738350	511	16	1	22	4	normal	1	0	1	0	1	0	0	1
31343	2	0.0856646	BS	5	10	2020	2023	737878	739155	1277	41	3	25	6	normal	2	1	2	0	2	1	1	2
29177	1	0.0974456	BS	1	24	2020	2022	737871	738574	703	23	1	22.8	5	normal	1	0	0	0	0	0	0	1
27668	1	0.183578	BS	0	1	2020	2021	737869	738245	376	12	1	NA	NA	NA	NA	NA	NA	NA	1	0	0	1
108485	2	0.0801542	BS	2	4	2020	2022	737884	738792	908	29	2	NA	NA	NA	NA	NA	NA	NA	1	0	0	1
46082	1	0.0249199	NBS	0	1	2020	2022	737876	738571	695	22	1	21.9	6	normal	1	0	1	0	1	0	0	1
19708	1	0.0294782	NBS	0	20	2020	2023	737876	738960	1084	35	2	26.5	4	normal	1	0	0	NA	0	0	0	2
119744	1	0.0413046	NBS	0	1	2020	2021	737892	738320	428	14	1	31.8	7	obese	1	0	1	0	1	0	0	1
33360	2	0.0836853	BS	0	7	2020	2022	737887	738549	662	21	1	25.3	6	normal	1	0	1	2	2	1	1	1
19950	1	0.109789	BS	6	1	2020	2021	737905	738430	525	17	1	NA	6	normal	1	0	0	0	0	0	0	1
100455	1	0.0860208	BS	5	4	2020	2022	737868	738681	813	26	2	32	6	normal	1	0	0	0	0	0	0	1
35086	2	0.16195	BS	6	1	2020	2022	737889	738551	662	21	1	NA	5	normal	1	0	0	0	0	0	0	1
110013	1	0.120784	BS	0	8	2020	2021	737924	738326	402	13	1	NA	NA	NA	NA	NA	NA	NA	2	1	1	1
21188	2	0.204521	BS	4	4	2020	2022	737925	738632	707	23	1	NA	NA	NA	NA	NA	NA	NA	0	0	0	1
70362	1	0.0281978	NBS	0	1	2020	2022	737926	738656	730	24	2	NA	6	normal	2	0	2	0	2	1	1	1
30360	2	0.0942241	BS	4	1	2020	2022	737908	738550	642	21	1	NA	6	normal	1	0	0	0	0	0	0	1
144750	2	0.0851271	BS	4	3	2020	2021	737925	738314	389	12	1	20	4	normal	1	0	1	0	1	0	0	1
159800	2	0.124996	BS	1	10	2020	2021	737909	738339	430	14	1	22.8	6	normal	0	0	0	0	0	0	0	1
67374	2	0	BS	0	1	2019	2022	737610	738831	1221	40	3	NA	7	obese	1	0	1	0	1	0	0	1
36228	2	0.0255432	NBS	0	242	2020	2021	737893	738275	382	12	1	NA	NA	NA	NA	NA	NA	NA	1	0	0	1
195110	2	0.154019	BS	1	3	2020	2022	737914	738804	890	29	2	20.9	5	normal	2	0	0	0	0	0	0	1
195110	2	0.154019	BS	1	3	2020	2021	737914	738339	425	13	1	NA	NA	NA	NA	NA	NA	NA	1	0	0	1
194707	1	0.0914189	BS	1	5	2020	2023	737912	739200	1288	42	3	24	5	normal	1	0	1	0	1	0	0	2
194125	2	0.00964938	BS	0	2	2020	2022	737917	738791	874	28	2	22.8	6	normal	1	0	1	0	1	0	0	1
70140	2	0.117855	BS	1	1	2020	2022	737911	738831	920	30	2	NA	5	normal	1	0	1	0	1	0	0	1
90126	2	0.00830569	NBS	1	1	2020	2021	737917	738322	405	13	1	NA	5	normal	0	0	0	0	0	0	0	1
104628	2	0.0730313	BS	4	1	2020	2022	737936	738656	720	23	1	NA	6	normal	2	0	0	0	0	0	0	1
39267	2	0.0768511	BS	0	1	2020	2021	737922	738291	369	12	1	NA	8	obese	1	0	1	0	1	0	0	1
56997	2	0.0315588	BS	0	244	2020	2021	737891	738272	381	12	1	NA	NA	NA	NA	NA	NA	NA	1	0	0	1
36479	2	0.193347	BS	3	8	2020	2021	737932	738450	518	17	1	23	6	normal	1	0	1	0	1	0	0	1
36479	2	0.193347	BS	3	1	2020	2022	737932	738712	780	25	2	NA	6	normal	2	1	3	2	3	1	1	1
23694	2	0.0771365	BS	6	8	2020	2021	737932	738450	518	17	1	25	6	normal	0	0	1	0	1	0	0	1
23694	2	0.0771365	BS	6	1	2020	2022	737932	738712	780	25	2	NA	6	normal	2	0	1	0	1	0	0	1
56606	1	0.0771365	BS	6	2	2020	2022	737932	738592	660	21	1	25	5	normal	1	1	2	0	2	1	1	1
38002	2	0.0984251	BS	4	11	2020	2021	737928	738421	493	16	1	NA	NA	NA	NA	NA	NA	NA	1	0	0	1
49903	2	0.0992008	BS	4	1	2020	2023	737930	738977	1047	34	2	NA	6	normal	1	1	2	NA	2	1	1	2
49903	2	0.0992008	BS	4	8	2020	2022	737930	738619	689	22	1	22	5	normal	1	0	1	0	1	0	0	1
72711	2	0.0337945	NBS	0	1	2020	2021	737935	738320	385	12	1	14.6	5	normal	1	0	2	1	2	1	1	1
30214	2	0.149063	BS	0	1	2020	2022	737943	738851	908	29	2	NA	6	normal	1	0	1	0	1	0	0	1
30214	2	0.149063	BS	0	1	2020	2021	737943	738481	538	17	1	NA	5	normal	1	0	0	0	0	0	0	1
32197	2	0.149063	BS	0	1	2020	2021	737943	738481	538	17	1	NA	5	normal	1	0	0	0	0	0	0	1
32197	2	0.149063	BS	0	1	2020	2022	737943	738851	908	29	2	NA	NA	NA	NA	NA	NA	NA	1	0	0	1
30121	2	0.126236	BS	0	15	2020	2023	737979	739151	1172	38	3	29	5	normal	0	0	0	NA	0	0	0	2
22423	2	0.16195	BS	8	1	2020	2022	737950	738551	601	19	1	NA	5	normal	1	0	0	0	0	0	0	1
22423	2	0.16195	BS	8	1	2020	2023	737950	738977	1027	33	2	NA	5	normal	1	0	1	NA	1	0	0	2
29943	2	0.0791431	BS	4	4	2020	2022	737944	738734	790	25	2	23.8	NA	NA	1	0	1	0	1	0	0	1
148955	1	0.332565	BS	4	5	2019	2021	737747	738295	548	18	1	NA	NA	NA	NA	NA	NA	NA	0	0	0	1
105729	2	0.0378656	BS	1	5	2020	2021	737970	738469	499	16	1	NA	NA	NA	NA	NA	NA	NA	1	0	0	1
33327	2	0.0380859	NBS	0	33	2019	2021	737483	738407	924	30	2	21.9	5	normal	2	0	2	1	2	1	1	1
146970	2	0.0416646	BS	0	245	2020	2022	737976	738617	641	21	1	NA	NA	NA	NA	NA	NA	NA	1	0	0	1
192782	1	0.0191647	NBS	0	4	2020	2021	737959	738328	369	12	1	29.5	6	normal	2	0	1	0	1	0	0	1
21403	2	0.288605	BS	7	7	2020	2021	737884	738254	370	12	1	20.7	6	normal	1	0	1	0	1	0	0	1
31757	2	0.0818051	BS	1	7	2020	2023	737973	739046	1073	35	2	22	5	normal	1	0	3	NA	3	1	1	2
172531	2	0.277149	BS	4	21	2020	2023	737974	738953	979	32	2	24.6	8	obese	1	0	1	0	1	0	0	2
150116	1	0.0920699	BS	0	5	2020	2021	737969	738386	417	13	1	31	6	normal	1	1	2	0	2	1	1	1
156354	2	0.0689223	BS	3	1	2020	2022	737985	738551	566	18	1	NA	6	normal	1	0	0	0	0	0	0	1
37323	2	0.0944408	BS	1	7	2020	2023	737992	738938	946	31	2	20.5	5	normal	1	0	0	1	1	0	0	2
38748	2	0.10202	BS	5	2	2020	2022	738009	738592	583	19	1	23.1	6	normal	2	0	2	0	2	1	1	1
34042	2	0.0982985	NBS	0	7	2020	2023	737981	739148	1167	38	3	25	5	normal	1	0	1	NA	1	0	0	2
35941	2	0.121567	BS	1	1	2020	2021	738010	738480	470	15	1	NA	5	normal	1	0	0	0	0	0	0	1
76982	2	0.0282702	BS	1	20	2020	2023	738020	739205	1185	38	3	29.5	7	obese	0	0	2	NA	2	1	1	2
184970	1	0.103939	BS	4	28	2020	2021	738007	738459	452	14	1	25.5	6	normal	0	0	2	0	2	1	1	1
30660	2	0.103939	BS	4	1	2020	2021	738007	738479	472	15	1	NA	5	normal	1	NA	0	0	0	0	0	1
30660	2	0.103939	BS	4	6	2020	2023	738007	739166	1159	38	3	23.9	5	normal	1	0	0	NA	0	0	0	2
74678	1	0.103939	BS	4	5	2020	2021	738007	738406	399	13	1	28.8	5	normal	1	0	1	0	1	0	0	1
185954	1	0.119082	BS	0	51	2020	2023	738024	739149	1125	36	3	NA	NA	NA	NA	NA	NA	NA	1	0	0	2
32685	2	0.105603	BS	2	4	2020	2023	738009	738940	931	30	2	24.5	6	normal	0	0	0	0	0	0	0	2
22485	2	0.0951179	BS	7	1	2020	2022	738034	738592	558	18	1	NA	6	normal	2	0	2	0	2	1	1	1
180669	2	0.0951179	BS	7	13	2020	2025	738034	739708	1674	55	4	22	5	normal	0	0	1	0	1	0	0	1
106978	2	0.09824	BS	2	4	2020	2022	738045	738563	518	17	1	24.1	7	obese	3	0	1	0	1	0	0	1
33871	2	0.154051	BS	4	3	2020	2021	738033	738479	446	14	1	22.5	4	normal	1	0	0	0	0	0	0	1
150623	2	0.154051	BS	4	3	2020	2021	738033	738479	446	14	1	24.2	4	normal	1	0	0	0	0	0	0	1
32039	2	0.0996413	BS	4	1	2020	2022	738055	738849	794	26	2	NA	5	normal	0	0	0	0	0	0	0	1
44031	2	0.0996413	BS	4	1	2020	2022	738055	738849	794	26	2	NA	4	normal	0	0	0	0	0	0	0	1
132891	1	0.0996413	BS	4	1	2020	2022	738055	738849	794	26	2	NA	5	normal	1	0	1	0	1	0	0	1
154189	2	0.0996413	BS	4	1	2020	2022	738055	738849	794	26	2	NA	5	normal	0	0	1	0	1	0	0	1
33776	2	0.0501531	BS	0	1	2020	2023	738055	738993	938	30	2	26.5	5	normal	0	0	1	NA	1	0	0	2
33776	2	0.0501531	BS	0	1	2020	2022	738055	738554	499	16	1	24.5	5	normal	1	0	1	0	1	0	0	1
132351	2	0.0516428	BS	0	3	2020	2022	738037	738794	757	24	2	19.8	4	normal	1	0	0	0	0	0	0	1
19763	1	0.0986835	BS	2	6	2020	2024	738068	739531	1463	48	4	26	5	normal	0	0	0	NA	0	0	0	2
19763	1	0.0986835	BS	2	1	2020	2022	738068	738551	483	15	1	NA	6	normal	1	0	0	0	0	0	0	1
172537	2	0.20279	BS	2	4	2020	2023	738039	739220	1181	38	3	NA	NA	NA	NA	NA	NA	NA	1	0	0	2
23385	2	0.0549062	BS	0	5	2020	2021	738038	738428	390	12	1	20.8	5	normal	1	0	1	0	1	0	0	1
145580	2	0.277149	BS	4	21	2020	2023	738086	738953	867	28	2	20.5	5	normal	2	0	0	0	0	0	0	2
26796	1	0.0769938	BS	7	1	2020	2022	738059	738725	666	21	1	NA	NA	NA	NA	NA	NA	NA	1	0	0	1
187358	2	0.06496	BS	6	6	2020	2022	738064	738803	739	24	2	NA	NA	NA	NA	NA	NA	NA	0	0	0	1
30151	2	0.06496	BS	6	1	2020	2022	738064	738725	661	21	1	NA	5	normal	1	0	1	0	1	0	0	1
15011	1	0.0582928	NBS	0	45	2020	2025	737988	739695	1707	56	4	19	8	obese	2	0	2	0	2	1	1	1
118340	2	0.142144	BS	0	3	2020	2022	738077	738804	727	23	1	NA	NA	NA	NA	NA	NA	NA	0	0	0	1
24476	2	0.0723985	BS	5	1	2020	2022	738057	738656	599	19	1	NA	5	normal	2	0	0	0	0	0	0	1
113926	2	0.134759	BS	6	1	2020	2022	738029	738849	820	26	2	NA	6	normal	1	0	2	0	2	1	1	1
185785	2	0.0178184	BS	2	7	2020	2022	738094	738840	746	24	2	21.3	5	normal	1	0	0	1	1	0	0	1
80355	2	0.109392	BS	0	1	2020	2022	738046	738712	666	21	1	NA	6	normal	1	0	1	0	1	0	0	1
33105	2	0.124184	BS	4	11	2020	2023	738033	738906	873	28	2	23	5	normal	1	1	1	0	1	0	0	1
152545	2	0.0862799	BS	4	5	2020	2021	738032	738412	380	12	1	19	5	normal	1	0	1	0	1	0	0	1
40038	2	0.0862799	BS	4	1	2020	2021	738032	738481	449	14	1	NA	5	normal	1	0	0	0	0	0	0	1
40038	2	0.0862799	BS	4	1	2020	2023	738032	738978	946	31	2	NA	5	normal	1	0	0	NA	0	0	0	2
159090	2	0.0321514	BS	3	1	2020	2023	738079	738998	919	30	2	NA	5	normal	0	1	2	NA	2	1	1	2
82927	2	0.0815562	BS	1	2	2020	2023	738024	738957	933	30	2	NA	5	normal	1	0	1	0	1	0	0	2
76682	2	0	BS	1	13	2020	2024	737924	739344	1420	46	3	20	5	normal	1	0	1	0	1	0	0	2
33221	2	0.0713632	BS	1	1	2020	2021	738076	738480	404	13	1	NA	5	normal	1	0	0	0	0	0	0	1
63143	1	0.0713632	BS	1	8	2020	2022	738076	738620	544	17	1	27.7	5	normal	2	0	1	0	1	0	0	1
115987	1	0.0945412	BS	4	1	2020	2021	738037	738481	444	14	1	NA	6	normal	1	0	2	0	2	1	1	1
32045	2	0.103879	BS	1	1	2020	2022	738100	738655	555	18	1	NA	5	normal	2	0	2	0	2	1	1	1
49052	1	0.103879	BS	1	1	2020	2022	738100	738655	555	18	1	NA	5	normal	1	0	2	0	2	1	1	1
27873	1	0.0863415	BS	4	1	2020	2021	737945	738360	415	13	1	NA	6	normal	1	0	0	0	0	0	0	1
27873	1	0.0863415	BS	4	1	2020	2022	737945	738725	780	25	2	NA	5	normal	1	0	0	0	0	0	0	1
164099	2	0	BS	0	42	2020	2024	738060	739445	1385	45	3	25.5	6	normal	2	0	1	0	1	0	0	2
40241	2	0.0925074	BS	4	1	2020	2022	738058	738558	500	16	1	22.1	6	normal	2	0	1	0	1	0	0	1
62101	1	0.0303545	BS	0	21	2020	2023	738057	738953	896	29	2	21.6	4	normal	0	1	2	0	2	1	1	2
40935	2	0.0882048	BS	1	1	2020	2022	738054	738621	567	18	1	NA	NA	NA	NA	NA	NA	NA	2	1	1	1
154693	1	0.106567	BS	6	1	2020	2022	738070	738621	551	18	1	NA	NA	NA	NA	NA	NA	NA	0	0	0	1
162536	1	0.106567	BS	6	1	2020	2022	738070	738621	551	18	1	NA	NA	NA	NA	NA	NA	NA	1	0	0	1
102008	2	0.106567	BS	6	1	2020	2022	738070	738621	551	18	1	NA	NA	NA	NA	NA	NA	NA	1	0	0	1
96868	1	0.106567	BS	6	1	2020	2022	738070	738808	738	24	2	NA	NA	NA	NA	NA	NA	NA	3	1	1	1
39056	2	0.169331	BS	4	7	2020	2022	738107	738686	579	19	1	20	5	normal	2	1	2	1	2	1	1	1
38076	2	0.172819	BS	1	4	2020	2021	738099	738499	400	13	1	NA	NA	NA	NA	NA	NA	NA	0	0	0	1
38076	2	0.172819	BS	1	7	2020	2022	738099	738870	771	25	2	21.3	5	normal	0	0	0	0	0	0	0	1
19967	1	0.21884	BS	2	6	2020	2023	738057	739166	1109	36	3	23	4	normal	0	0	0	NA	0	0	0	2
19967	1	0.21884	BS	2	1	2020	2021	738057	738479	422	13	1	NA	5	normal	1	0	0	0	0	0	0	1
32442	2	0.0707298	BS	0	251	2020	2022	738025	738878	853	28	2	24	5	normal	2	0	0	0	0	0	0	1
47268	2	0.0879554	BS	3	7	2020	2021	738081	738458	377	12	1	21	5	normal	1	0	1	0	1	0	0	1
85793	1	0.163327	BS	4	1	2020	2022	738079	738663	584	19	1	NA	6	normal	2	0	2	0	2	1	1	1
32493	2	0.103719	BS	4	11	2020	2023	738074	738937	863	28	2	26.1	5	normal	2	0	1	0	1	0	0	2
36838	2	0.0115855	BS	0	8	2020	2021	737896	738475	579	19	1	25	7	obese	0	0	1	0	1	0	0	1
83712	2	0.215211	BS	4	4	2020	2023	738075	739199	1124	36	3	NA	NA	NA	NA	NA	NA	NA	2	1	1	2
29482	2	0.215211	BS	4	4	2020	2023	738075	739101	1026	33	2	18.9	5	normal	0	0	0	0	0	0	0	2
27801	1	0.022263	BS	0	1	2020	2021	738083	738474	391	12	1	26.6	5	normal	1	0	2	0	2	1	1	1
124933	2	0.139536	BS	7	28	2020	2021	738019	738457	438	14	1	21.7	5	normal	2	0	1	0	1	0	0	1
124933	2	0.139536	BS	7	1	2020	2022	738019	738849	830	27	2	NA	NA	NA	NA	NA	NA	NA	1	0	0	1
34251	2	0.139536	BS	7	1	2020	2021	738019	738479	460	15	1	NA	NA	NA	NA	NA	NA	NA	0	0	0	1
19673	1	0.1711	BS	5	1	2020	2022	738113	738592	479	15	1	NA	6	normal	1	0	1	0	1	0	0	1
19673	1	0.1711	BS	5	4	2020	2021	738113	738503	390	12	1	NA	NA	NA	NA	NA	NA	NA	1	0	0	1
19673	1	0.1711	BS	5	1	2020	2022	738113	738851	738	24	2	NA	NA	NA	NA	NA	NA	NA	1	0	0	1
26759	1	0.0972185	BS	4	9	2020	2022	738073	738839	766	25	2	27	6	normal	1	0	0	0	0	0	0	1
26759	1	0.0972185	BS	4	11	2020	2021	738073	738465	392	12	1	27	5	normal	0	0	1	0	1	0	0	1
98425	1	0.0143018	NBS	0	9	2020	2022	738113	738619	506	16	1	24	5	normal	3	1	2	1	3	1	1	1
182609	2	0.0980709	BS	3	3	2020	2022	738129	738588	459	15	1	23	5	normal	0	0	1	0	1	0	0	1
32458	2	0.0869438	BS	2	2	2020	2021	738120	738499	379	12	1	NA	6	normal	2	1	1	0	1	0	0	1
32458	2	0.0869438	BS	2	1	2020	2022	738120	738551	431	14	1	NA	5	normal	1	0	0	0	0	0	0	1
174648	2	0.041295	BS	1	1	2020	2022	738136	738550	414	13	1	NA	5	normal	1	0	0	0	0	0	0	1
26804	1	0.0433024	NBS	0	8	2020	2024	738107	739322	1215	39	3	36	6	normal	1	0	1	0	1	0	0	2
26804	1	0.0433024	NBS	0	8	2020	2022	738107	738621	514	16	1	36	5	normal	1	0	1	0	1	0	0	1
90881	2	0.0741985	BS	3	6	2020	2022	738071	738803	732	24	2	24	4	normal	0	0	0	0	0	0	0	1
30561	2	0.0741985	BS	3	49	2020	2022	738071	738815	744	24	2	26.3	5	normal	0	0	1	0	1	0	0	1
31749	2	0.100167	BS	4	17	2020	2024	738133	739373	1240	40	3	25.2	NA	NA	2	0	1	0	1	0	0	2
31749	2	0.100167	BS	4	254	2020	2023	738133	738952	819	26	2	NA	NA	NA	NA	NA	NA	NA	1	0	0	2
31749	2	0.100167	BS	4	3	2020	2022	738133	738612	479	15	1	22.6	5	normal	0	0	1	0	1	0	0	1
32868	2	0.0291374	BS	1	1	2020	2022	738104	738784	680	22	1	25.25	8	obese	1	0	2	0	2	1	1	1
40688	2	0.106561	BS	0	24	2020	2022	737995	738574	579	18	1	25	6	normal	1	0	1	0	1	0	0	1
161780	2	0.155786	BS	2	1	2020	2022	738039	738592	553	18	1	NA	5	normal	1	0	1	0	1	0	0	1
157240	2	0.0733578	BS	4	1	2020	2021	738066	738506	440	14	1	18.95	5	normal	1	0	1	0	1	0	0	1
40157	2	0.142614	BS	1	11	2020	2021	738067	738472	405	13	1	NA	NA	NA	NA	NA	NA	NA	1	0	0	1
80412	1	0.142614	BS	1	1	2020	2022	738067	738550	483	15	1	NA	6	normal	2	0	1	0	1	0	0	1
172053	2	0.142614	BS	1	1	2020	2022	738067	738550	483	15	1	NA	8	obese	1	1	2	0	2	1	1	1
64481	2	0.142614	BS	1	1	2020	2022	738067	738550	483	15	1	NA	6	normal	1	0	0	0	0	0	0	1
123648	1	0.0848403	NBS	0	9	2020	2023	738150	739017	867	28	2	25.3	6	normal	2	1	2	NA	3	1	1	2
18671	2	0.0636837	BS	4	15	2020	2022	738151	738807	656	21	1	24	5	normal	0	0	0	0	0	0	0	1
18671	2	0.0636837	BS	4	15	2020	2024	738151	739549	1398	45	3	24	5	normal	0	0	0	NA	0	0	0	2
32783	2	0.163551	BS	3	1	2020	2022	738144	738655	511	16	1	NA	4	normal	1	0	0	0	0	0	0	1
42189	2	0.0672558	BS	0	2	2020	2021	738133	738499	366	12	1	NA	5	normal	2	1	3	NA	3	1	1	1
101915	1	0.0891377	BS	1	1	2020	2021	738095	738480	385	12	1	NA	5	normal	1	0	0	0	0	0	0	1
41087	2	0.0960184	BS	4	1	2020	2022	738149	738551	402	13	1	NA	5	normal	1	0	0	0	0	0	0	1
41087	2	0.0960184	BS	4	6	2020	2024	738149	739531	1382	45	3	24.4	6	normal	0	0	0	NA	0	0	0	2
141922	1	0.0960184	BS	4	1	2020	2025	738149	739630	1481	48	4	29.9	5	normal	1	0	0	0	0	0	0	1
141922	1	0.0960184	BS	4	1	2020	2022	738149	738621	472	15	1	NA	NA	NA	NA	NA	NA	NA	0	0	0	1
141922	1	0.0960184	BS	4	1	2020	2023	738149	738930	781	25	2	29	5	normal	1	0	0	NA	0	0	0	2
82897	2	0.196014	BS	7	1	2020	2022	738130	738550	420	13	1	NA	5	normal	1	0	0	0	0	0	0	1
57835	2	0.196014	BS	7	6	2020	2022	738130	738803	673	22	1	23.7	5	normal	1	0	2	0	2	1	1	1
48262	1	0.142469	NBS	0	1	2020	2022	738118	738849	731	24	2	NA	6	normal	1	1	2	0	2	1	1	1
110699	1	0.0723685	BS	4	1	2020	2022	738111	738696	585	19	1	NA	6	normal	1	0	1	0	1	0	0	1
175145	2	0.0690139	BS	4	1	2020	2022	738124	738696	572	18	1	NA	5	normal	0	0	0	0	0	0	0	1
98308	2	0.0690139	BS	4	1	2020	2022	738124	738696	572	18	1	NA	5	normal	1	0	0	0	0	0	0	1
185073	1	0.0985246	BS	2	1	2020	2021	738015	738480	465	15	1	NA	NA	NA	NA	NA	NA	NA	2	1	1	1
20202	1	0.0985246	BS	2	1	2020	2022	738015	738849	834	27	2	NA	6	normal	1	0	1	0	1	0	0	1
22029	2	0.0985246	BS	2	1	2020	2022	738015	738849	834	27	2	NA	5	normal	1	0	0	0	0	0	0	1
38150	2	0.129253	BS	2	6	2021	2024	738164	739317	1153	37	3	25.2	4	normal	1	0	0	NA	0	0	0	2
38150	2	0.129253	BS	2	1	2021	2022	738164	738551	387	12	1	NA	5	normal	1	0	0	0	0	0	0	1
118290	2	0.21674	BS	5	1	2017	2021	736940	738242	1302	42	3	NA	6	normal	2	0	1	0	1	0	0	1
15012	1	0.0720936	BS	6	1	2020	2022	737794	738543	749	24	2	NA	5	normal	1	0	0	0	0	0	0	1
15012	1	0.0720936	BS	6	4	2020	2021	737794	738241	447	14	1	NA	NA	NA	NA	NA	NA	NA	0	0	0	1
30328	2	0.159914	BS	4	1	2020	2022	738151	738550	399	13	1	NA	6	normal	1	0	0	0	0	0	0	1
29862	2	0.159914	BS	4	1	2020	2022	738151	738551	400	13	1	NA	5	normal	2	0	1	0	1	0	0	1
128567	2	0.10296	BS	0	9	2021	2023	738187	738933	746	24	2	24.5	5	normal	1	0	2	0	1	0	0	2
30885	2	0.0910073	BS	4	1	2019	2022	737731	738711	980	32	2	NA	5	normal	2	0	1	0	1	0	0	1
39480	2	0.133051	BS	5	1	2021	2022	738195	738851	656	21	1	NA	5	normal	1	0	1	0	1	0	0	1
29549	2	0.133051	BS	5	5	2021	2024	738195	739377	1182	38	3	27.2	6	normal	2	1	2	0	2	1	1	2
36503	2	0.133051	BS	5	1	2021	2023	738195	739006	811	26	2	23.4	6	normal	2	0	0	NA	0	0	0	2
36503	2	0.133051	BS	5	1	2021	2022	738195	738621	426	14	1	NA	NA	NA	NA	NA	NA	NA	0	0	0	1
166487	2	0.0907713	BS	1	1	2020	2022	738147	738655	508	16	1	NA	6	normal	2	0	1	0	1	0	0	1
101495	2	0.0957235	BS	2	21	2021	2022	738183	738763	580	19	1	25.6	7	obese	1	1	3	NA	2	1	1	1
29504	2	0.0770932	BS	1	11	2021	2023	738178	738915	737	24	2	NA	NA	NA	NA	NA	NA	NA	1	0	0	1
101147	2	0.0770932	BS	1	6	2021	2022	738178	738803	625	20	1	29.7	7	obese	0	0	1	0	1	0	0	1
52412	1	0.0921822	BS	3	1	2020	2023	738077	738977	900	29	2	NA	5	normal	2	1	2	NA	2	1	1	2
52412	1	0.0921822	BS	3	2	2020	2022	738077	738654	577	19	1	27.8	NA	NA	1	1	2	0	2	1	1	1
25998	2	0.106782	BS	3	3	2018	2021	737392	738287	895	29	2	20	2	normal	1	0	0	0	0	0	0	1
152970	1	0.10462	BS	0	13	2020	2024	738126	739344	1218	40	3	25	5	normal	1	0	2	0	2	1	1	2
90277	2	0.0350906	BS	0	1	2021	2022	738180	738571	391	12	1	20.9	5	normal	1	0	1	0	1	0	0	1
93598	1	0.122203	BS	0	23	2021	2022	738162	738660	498	16	1	27.3	4	normal	0	0	0	0	0	0	0	1
99140	1	0.104831	BS	2	1	2021	2022	738191	738558	367	12	1	29.3	6	normal	1	0	0	0	1	0	0	1
41182	2	0.102203	BS	1	28	2021	2022	738176	738716	540	17	1	24	7	obese	0	0	1	0	1	0	0	1
88457	2	0.0793504	BS	3	1	2021	2022	738178	738849	671	22	1	NA	5	normal	1	0	0	0	0	0	0	1
36154	2	0.0793504	BS	3	1	2021	2022	738178	738656	478	15	1	NA	5	normal	2	0	0	0	0	0	0	1
36154	2	0.0793504	BS	3	26	2021	2023	738178	738909	731	24	2	19.7	5	normal	1	0	0	0	0	0	0	1
34596	2	0.0833783	BS	3	5	2021	2024	738202	739282	1080	35	2	23	6	normal	1	0	2	NA	2	1	1	2
32171	2	0.0833783	BS	3	256	2021	2024	738202	739277	1075	35	2	NA	NA	NA	NA	NA	NA	NA	2	1	1	2
39772	2	0.149827	BS	5	1	2021	2022	738213	738655	442	14	1	NA	5	normal	2	0	0	0	0	0	0	1
39772	2	0.149827	BS	5	2	2021	2023	738213	738957	744	24	2	NA	6	normal	1	0	1	0	1	0	0	2
36137	2	0.0619401	BS	0	20	2021	2023	738204	739052	848	27	2	23.2	4	normal	1	0	1	NA	1	0	0	2
155643	2	0.132934	BS	0	18	2021	2025	738209	739661	1452	47	3	30.3	7	obese	0	0	1	0	1	0	0	1
95974	1	0.0387486	BS	1	9	2021	2023	738157	739199	1042	34	2	24.5	5	normal	0	1	2	0	2	1	1	2
168912	2	0.0813741	BS	3	1	2021	2023	738195	738977	782	25	2	NA	6	normal	0	0	0	NA	0	0	0	2
28335	1	0.104848	BS	4	1	2021	2022	738186	738551	365	12	1	NA	6	normal	1	0	0	0	0	0	0	1
32374	2	0.104848	BS	4	3	2021	2024	738186	739483	1297	42	3	22.6	4	normal	0	0	0	NA	1	0	0	2
32374	2	0.104848	BS	4	1	2021	2022	738186	738551	365	12	1	NA	5	normal	1	0	0	0	0	0	0	1
38245	2	0.104848	BS	4	7	2021	2022	738186	738738	552	18	1	NA	NA	NA	NA	NA	NA	NA	0	0	0	1
34293	2	0.0681724	BS	3	7	2020	2022	738136	738584	448	14	1	24.7	6	normal	1	0	1	0	1	0	0	1
32526	2	0.134827	BS	4	3	2020	2024	738068	739387	1319	43	3	19.3	4	normal	1	0	1	0	1	0	0	2
194193	2	0.033646	BS	0	44	2021	2024	738205	739361	1156	38	3	24.4	6	normal	2	1	3	1	3	1	1	2
82557	2	0.0907853	BS	0	1	2021	2022	738165	738655	490	16	1	NA	5	normal	1	0	0	0	0	0	0	1
159246	1	0.120257	BS	5	2	2021	2022	738236	738791	555	18	1	26	5	normal	2	0	1	0	1	0	0	1
176534	2	0.120257	BS	5	3	2021	2022	738236	738806	570	18	1	24.7	5	normal	1	0	1	0	1	0	0	1
68660	2	0.120257	BS	5	2	2021	2023	738236	739171	935	30	2	NA	6	normal	0	0	1	0	1	0	0	2
140634	1	0.0482445	NBS	0	1	2021	2022	738218	738625	407	13	1	34.65	6	normal	0	0	0	0	0	0	0	1
125789	2	0.0862646	BS	7	1	2021	2022	738239	738729	490	16	1	NA	NA	NA	NA	NA	NA	NA	1	0	0	1
100342	2	0.0862646	BS	7	1	2021	2022	738239	738725	486	15	1	NA	5	normal	1	0	0	0	0	0	0	1
28818	1	0.0862646	BS	7	1	2021	2022	738239	738725	486	15	1	NA	5	normal	0	0	0	0	0	0	0	1
182506	2	0.0862646	BS	7	52	2021	2024	738239	739497	1258	41	3	24.35	8	obese	2	1	3	NA	2	1	1	2
182506	2	0.0862646	BS	7	1	2021	2022	738239	738696	457	15	1	NA	6	normal	1	0	1	0	1	0	0	1
176631	2	0.0862646	BS	7	1	2021	2022	738239	738849	610	20	1	NA	5	normal	1	0	1	0	1	0	0	1
40754	2	0.163098	BS	4	1	2021	2023	738201	738957	756	24	2	NA	5	normal	1	0	0	NA	0	0	0	2
40754	2	0.163098	BS	4	1	2021	2022	738201	738663	462	15	1	NA	5	normal	1	0	0	0	0	0	0	1
33199	2	0.0755794	BS	0	10	2021	2022	738233	738686	453	14	1	21.2	5	normal	2	0	0	0	0	0	0	1
28342	1	0.157861	NBS	0	17	2021	2023	738197	739065	868	28	2	24.7	4	normal	0	0	1	NA	1	0	0	2
34083	2	0.101211	BS	1	21	2021	2023	738178	738946	768	25	2	18	4	normal	0	0	1	NA	1	0	0	2
162416	2	0.107701	BS	4	6	2021	2022	738217	738803	586	19	1	26	5	normal	0	0	1	0	1	0	0	1
35169	2	0.107701	BS	4	4	2021	2023	738217	738912	695	22	1	22	5	normal	2	0	0	0	0	0	0	1
23588	2	0.107701	BS	4	6	2021	2022	738217	738803	586	19	1	27	5	normal	0	0	1	0	1	0	0	1
164673	1	0.0261502	NBS	0	2	2021	2022	738241	738654	413	13	1	33.8	6	normal	0	1	2	0	2	1	1	1
150839	2	0.194273	BS	3	1	2021	2022	738215	738696	481	15	1	NA	5	normal	2	0	1	0	1	0	0	1
134756	1	0.0296336	NBS	0	1	2021	2022	738225	738659	434	14	1	30.5	7	obese	2	0	2	0	2	1	1	1
27813	1	0.0192134	NBS	0	33	2021	2022	738202	738708	506	16	1	25.5	4	normal	0	0	1	0	1	0	0	1
187424	2	0.0902276	BS	1	1	2021	2022	738279	738851	572	18	1	NA	6	normal	2	0	1	0	1	0	0	1
166197	2	0.0833823	BS	4	3	2021	2022	738227	738806	579	19	1	26.5	5	normal	2	0	1	0	1	0	0	1
33424	2	0.0955828	BS	1	1	2021	2022	738165	738849	684	22	1	NA	6	normal	0	0	0	0	0	0	0	1
28481	1	0.0955828	BS	1	1	2021	2022	738165	738847	682	22	1	NA	5	normal	1	1	2	0	2	1	1	1
108179	1	0.120036	BS	5	1	2021	2022	738234	738849	615	20	1	NA	5	normal	1	0	1	0	1	0	0	1
27389	1	0.0767393	BS	4	11	2020	2024	738062	739299	1237	40	3	25	5	normal	1	0	1	NA	1	0	0	2
37954	2	0.0767393	BS	4	1	2020	2022	738062	738711	649	21	1	NA	6	normal	2	0	2	0	2	1	1	1
115107	2	0.200108	BS	5	1	2021	2022	738251	738643	392	12	1	17.1	5	normal	1	0	0	0	0	0	0	1
34980	2	0.103415	BS	3	2	2021	2024	738206	739318	1112	36	3	28.5	6	normal	1	0	1	0	1	0	0	2
26702	1	0.160289	BS	3	2	2021	2025	738237	739629	1392	45	3	31	6	normal	1	0	1	0	1	0	0	1
26702	1	0.160289	BS	3	6	2021	2023	738237	739166	929	30	2	29	5	normal	1	0	1	NA	1	0	0	2
26702	1	0.160289	BS	3	6	2021	2022	738237	738803	566	18	1	NA	NA	NA	NA	NA	NA	NA	0	0	0	1
48958	2	0.0970788	BS	1	8	2021	2022	738292	738828	536	17	1	26	7	obese	1	0	1	0	1	0	0	1
19686	1	0.0864924	BS	2	9	2021	2022	738231	738641	410	13	1	21	5	normal	1	0	1	0	1	0	0	1
163212	2	0.124996	BS	1	1	2021	2023	738259	739134	875	28	2	29.5	6	normal	2	0	1	NA	1	0	0	2
45288	1	0.159914	BS	2	1	2021	2022	738253	738655	402	13	1	NA	6	normal	2	0	2	0	2	1	1	1
45288	1	0.159914	BS	2	1	2021	2023	738253	739216	963	31	2	NA	5	normal	1	0	2	0	2	1	1	2
130398	2	0.0619406	BS	2	10	2021	2024	738275	739431	1156	37	3	23.1	5	normal	1	0	0	0	0	0	0	2
39580	2	0.111318	BS	5	11	2021	2023	738235	738945	710	23	1	21.2	3	normal	1	0	0	0	1	0	0	2
60949	2	0.111318	BS	5	1	2021	2022	738235	738696	461	15	1	NA	6	normal	2	0	1	0	1	0	0	1
89741	1	0.111318	BS	5	1	2021	2022	738235	738796	561	18	1	NA	6	normal	2	0	1	0	1	0	0	1
100143	1	0.0272141	BS	0	1	2021	2022	738263	738712	449	14	1	NA	4	normal	1	0	0	0	0	0	0	1
159490	2	0.0272141	BS	0	1	2021	2022	738263	738712	449	14	1	NA	NA	NA	NA	NA	NA	NA	1	0	0	1
194835	2	0.144618	BS	1	1	2021	2022	738227	738621	394	12	1	NA	NA	NA	NA	NA	NA	NA	1	0	0	1
152975	1	0.0975268	BS	2	1	2021	2022	738243	738831	588	19	1	NA	NA	NA	NA	NA	NA	NA	2	1	1	1
87895	2	0.207455	BS	4	8	2021	2022	738277	738865	588	19	1	20	5	normal	1	0	1	0	1	0	0	1
34386	2	0.133233	BS	4	9	2021	2022	738273	738641	368	12	1	18	6	normal	0	0	1	0	1	0	0	1
37164	2	0.10524	BS	1	2	2021	2023	738282	739147	865	28	2	24.8	7	obese	1	0	1	0	1	0	0	2
167348	2	0.10524	BS	1	7	2021	2023	738282	738913	631	20	1	24.6	5	normal	1	0	0	0	0	0	0	1
121585	2	0.0966604	BS	1	1	2021	2023	738276	738977	701	23	1	NA	NA	NA	NA	NA	NA	NA	0	0	0	2
31670	2	0.0961263	BS	7	6	2021	2024	738316	739317	1001	32	2	24.25	5	normal	0	0	0	NA	0	0	0	2
27753	1	0.107701	BS	3	6	2021	2022	738265	738803	538	17	1	NA	NA	NA	NA	NA	NA	NA	1	0	0	1
56959	2	0.107701	BS	3	5	2021	2025	738265	739674	1409	46	3	20.8	5	normal	1	0	0	0	0	0	0	1
56959	2	0.107701	BS	3	6	2021	2022	738265	738803	538	17	1	NA	NA	NA	NA	NA	NA	NA	0	0	0	1
26974	1	0	BS	0	1	2021	2022	738158	738592	434	14	1	24	5	normal	1	0	0	0	0	0	0	1
41291	2	0.0720936	BS	6	1	2021	2022	738160	738550	390	12	1	NA	5	normal	1	0	0	0	0	0	0	1
180920	2	0.0841364	BS	4	1	2021	2023	738318	738977	659	21	1	NA	5	normal	1	0	1	NA	1	0	0	2
112370	2	0.0802907	BS	1	6	2021	2023	738253	739166	913	30	2	26.8	5	normal	0	0	0	NA	0	0	0	2
94469	2	0.0953241	BS	0	32	2021	2023	738316	739009	693	22	1	27.9	7	obese	1	0	2	0	2	1	1	2
39446	2	0.0323242	NBS	0	7	2021	2023	738275	739119	844	27	2	21.6	4	normal	1	0	1	1	1	0	0	2
152004	2	0.0323242	NBS	0	9	2021	2023	738275	739183	908	29	2	NA	NA	NA	NA	NA	NA	NA	2	1	1	2
26728	1	0.0769305	BS	0	9	2021	2023	738251	739038	787	25	2	22.8	5	normal	1	0	1	NA	1	0	0	2
26728	1	0.0769305	BS	0	9	2021	2022	738251	738660	409	13	1	25.8	5	normal	1	0	1	0	1	0	0	1
31038	2	0.051297	BS	1	1	2021	2022	738294	738849	555	18	1	NA	6	normal	1	0	0	0	0	0	0	1
35370	2	0.123623	BS	5	2	2021	2023	738290	738938	648	21	1	16.9	5	normal	1	0	2	0	2	1	1	2
39606	2	0.110318	BS	6	11	2021	2022	738267	738850	583	19	1	22.8	5	normal	1	1	1	NA	2	1	1	1
177510	1	0.110318	BS	6	11	2021	2022	738267	738850	583	19	1	26.6	4	normal	1	1	1	0	1	0	0	1
73151	1	0.0990927	BS	3	8	2021	2023	738318	738979	661	21	1	35	6	normal	1	0	1	0	1	0	0	2
170687	2	0.0990927	BS	3	7	2021	2023	738318	739024	706	23	1	27.1	5	normal	1	0	0	0	0	0	0	2
85009	2	0.0120506	NBS	0	4	2021	2022	738260	738758	498	16	1	NA	NA	NA	NA	NA	NA	NA	0	0	0	1
26678	1	0.17162	BS	2	1	2021	2022	738266	738729	463	15	1	NA	NA	NA	NA	NA	NA	NA	1	0	0	1
26600	1	0.17162	BS	2	1	2021	2023	738266	738957	691	22	1	NA	5	normal	0	1	2	NA	2	1	1	2
175778	1	0.108626	BS	2	7	2021	2023	738291	738906	615	20	1	26	5	normal	1	0	2	0	2	1	1	1
37311	2	0.0915593	BS	6	1	2021	2022	738319	738849	530	17	1	NA	5	normal	0	0	0	0	0	0	0	1
26741	1	0.086587	BS	4	1	2021	2023	738210	738957	747	24	2	NA	5	normal	1	0	0	NA	0	0	0	2
26741	1	0.086587	BS	4	1	2021	2025	738210	739683	1473	48	4	NA	6	normal	1	0	1	0	1	0	0	1
26741	1	0.086587	BS	4	8	2021	2022	738210	738619	409	13	1	29.7	5	normal	1	0	1	0	1	0	0	1
68210	1	0.0803743	BS	2	16	2021	2023	738324	738957	633	20	1	NA	5	normal	1	0	2	0	2	1	1	2
167918	2	0.0803743	BS	2	8	2021	2023	738324	739159	835	27	2	23	7	obese	1	0	1	0	1	0	0	2
87753	1	0.0803743	BS	2	8	2021	2025	738324	739733	1409	46	3	26	4	normal	2	0	2	0	2	1	1	1
87753	1	0.0803743	BS	2	8	2021	2022	738324	738690	366	12	1	28	5	normal	1	0	1	0	1	0	0	1
86287	2	0.0955998	BS	2	1	2021	2022	738342	738711	369	12	1	NA	NA	NA	NA	NA	NA	NA	0	0	0	1
71271	2	0.0955998	BS	2	1	2021	2022	738342	738711	369	12	1	NA	5	normal	1	0	0	0	0	0	0	1
98321	2	0.0930675	BS	0	9	2021	2023	738308	738959	651	21	1	28.1	7	obese	1	0	1	0	1	0	0	2
167768	1	0.0818051	BS	1	7	2021	2023	738325	739046	721	23	1	30	6	normal	1	1	2	NA	2	1	1	2
147701	1	0.127494	BS	2	6	2021	2025	738316	739691	1375	45	3	24	4	normal	0	0	1	0	1	0	0	1
154639	1	0.0833583	BS	1	1	2021	2023	738320	738978	658	21	1	NA	8	obese	2	2	3	NA	3	1	1	2
12090	1	0.0439574	BS	2	2	2020	2025	737839	739677	1838	60	5	27	5	normal	3	0	1	0	1	0	0	1
12090	1	0.0439574	BS	2	4	2020	2022	737839	738573	734	24	2	25.4	6	normal	1	0	0	0	0	0	0	1
91622	2	0.122199	BS	5	23	2021	2023	738295	738960	665	21	1	23.6	4	normal	0	0	0	0	0	0	0	2
27089	1	0.122199	BS	5	1	2021	2022	738295	738663	368	12	1	NA	5	normal	0	0	0	0	0	0	0	1
187338	2	0.122199	BS	5	1	2021	2024	738295	739388	1093	35	2	NA	6	normal	1	0	0	0	0	0	0	2
187338	2	0.122199	BS	5	1	2021	2022	738295	738663	368	12	1	NA	5	normal	1	0	0	0	0	0	0	1
26691	1	0.0933208	BS	3	7	2021	2022	738327	738738	411	13	1	21.6	6	normal	1	0	2	1	2	1	1	1
30148	2	0.182037	BS	4	6	2021	2022	738364	738803	439	14	1	22.3	4	normal	1	0	0	0	0	0	0	1
23033	2	0.203285	BS	0	3	2020	2021	737888	738430	542	17	1	24.4	4	normal	1	0	0	0	0	0	0	1
23305	2	0.181008	BS	6	11	2021	2022	738354	738850	496	16	1	19.9	4	normal	2	0	0	0	1	0	0	1
27886	1	0.181008	BS	6	11	2021	2022	738354	738850	496	16	1	25.9	4	normal	2	1	1	1	2	1	1	1
46078	2	0.0628766	NBS	0	9	2021	2022	738317	738848	531	17	1	NA	6	normal	0	0	1	0	1	0	0	1
36037	2	0.228659	BS	4	1	2021	2023	738349	738977	628	20	1	NA	6	normal	1	0	1	NA	1	0	0	2
28776	1	0.0818792	BS	4	3	2021	2023	738302	738960	658	21	1	24.3	4	normal	2	0	0	0	0	0	0	2
181107	1	0.0842765	BS	5	6	2021	2022	738326	738803	477	15	1	NA	NA	NA	NA	NA	NA	NA	1	0	0	1
77163	2	0.113297	BS	2	9	2021	2024	738279	739360	1081	35	2	NA	NA	NA	NA	NA	NA	NA	2	1	1	2
122505	2	0.0976636	BS	2	17	2021	2023	738304	739065	761	25	2	NA	NA	NA	NA	NA	NA	NA	2	1	1	2
27045	1	0.0256142	NBS	0	1	2021	2022	738354	738857	503	16	1	30.5	5	normal	0	0	0	0	0	0	0	1
114841	1	0.149063	BS	0	16	2021	2023	738392	738957	565	18	1	NA	NA	NA	NA	NA	NA	NA	2	1	1	2
114841	1	0.149063	BS	0	1	2021	2023	738392	739215	823	27	2	NA	6	normal	1	1	2	0	2	1	1	2
104098	2	0.149063	BS	0	5	2021	2024	738392	739380	988	32	2	26.2	6	normal	2	0	0	NA	0	0	0	2
176160	2	0.285415	BS	4	1	2021	2022	738212	738592	380	12	1	NA	6	normal	1	0	0	0	0	0	0	1
30512	2	0.130252	BS	4	1	2021	2023	738254	738977	723	23	1	NA	6	normal	1	0	1	NA	1	0	0	2
73907	2	0.129496	BS	3	1	2021	2025	738281	739683	1402	46	3	NA	6	normal	1	0	0	0	0	0	0	1
73907	2	0.129496	BS	3	1	2021	2023	738281	738957	676	22	1	NA	5	normal	1	0	0	NA	0	0	0	2
127408	2	0.129496	BS	3	1	2021	2023	738281	738977	696	22	1	NA	5	normal	1	0	1	NA	1	0	0	2
38789	2	0.211094	BS	2	3	2021	2023	738314	738959	645	21	1	16	3	normal	0	0	0	0	0	0	0	2
38059	2	0.211094	BS	2	3	2021	2024	738314	739259	945	31	2	24.3	5	normal	1	0	0	NA	1	0	0	2
46605	1	0.166131	BS	5	3	2021	2022	738299	738867	568	18	1	21.4	4	normal	1	0	0	0	0	0	0	1
46605	1	0.166131	BS	5	3	2021	2024	738299	739449	1150	37	3	35.2	5	normal	1	0	1	NA	1	0	0	2
35373	2	0.0377577	BS	0	1	2020	2022	738039	738849	810	26	2	NA	NA	NA	1	0	1	0	1	0	0	1
38955	2	0.0569465	BS	0	9	2021	2022	738370	738743	373	12	1	NA	NA	NA	NA	NA	NA	NA	0	0	0	1
34179	2	0.0109832	NBS	0	32	2021	2023	738300	738961	661	21	1	25	8	obese	2	0	2	0	2	1	1	2
121136	1	0.0301869	NBS	0	1	2021	2022	738370	738740	370	12	1	NA	NA	NA	NA	NA	NA	NA	0	0	0	1
31711	2	0.0817249	BS	5	15	2021	2024	738286	739319	1033	33	2	23	5	normal	1	0	1	NA	1	0	0	2
31602	2	0.0720842	BS	1	53	2021	2023	738355	739030	675	22	1	NA	NA	NA	NA	NA	NA	NA	1	0	0	2
92300	2	0.0720842	BS	1	13	2021	2023	738355	739049	694	22	1	19	4	normal	0	0	0	0	0	0	0	2
92300	2	0.0720842	BS	1	4	2021	2022	738355	738808	453	14	1	22	6	normal	0	0	2	0	2	1	1	1
30613	2	0.0176132	BS	0	1	2021	2022	738305	738852	547	17	1	NA	6	normal	1	0	0	0	0	0	0	1
123845	1	0.126514	NBS	0	10	2021	2022	738287	738654	367	12	1	22	6	normal	1	1	2	0	2	1	1	1
33877	2	0.0676056	BS	4	6	2021	2025	738372	739691	1319	43	3	20.2	4	normal	0	0	1	0	1	0	0	1
113495	1	0.0676056	BS	4	1	2021	2022	738372	738851	479	15	1	NA	6	normal	2	0	2	0	2	1	1	1
62256	2	0.0676056	BS	4	6	2021	2022	738372	738803	431	14	1	NA	NA	NA	NA	NA	NA	NA	1	0	0	1
42603	2	0.0676056	BS	4	6	2021	2022	738372	738803	431	14	1	NA	NA	NA	NA	NA	NA	NA	1	0	0	1
128538	1	0.105824	BS	5	6	2021	2022	738399	738803	404	13	1	NA	NA	NA	NA	NA	NA	NA	1	0	0	1
128538	1	0.105824	BS	5	1	2021	2023	738399	739215	816	26	2	NA	6	normal	2	0	1	0	1	0	0	2
32453	2	0.105824	BS	5	4	2021	2022	738399	738821	422	13	1	24	6	normal	2	0	1	0	1	0	0	1
32453	2	0.105824	BS	5	4	2021	2024	738399	739276	877	28	2	24.8	6	normal	1	0	1	0	1	0	0	2
126132	1	0.112194	BS	3	54	2021	2023	738370	739167	797	26	2	NA	NA	NA	NA	NA	NA	NA	1	0	0	2
77741	1	0.281162	BS	5	7	2021	2023	738380	738969	589	19	1	16.9	4	normal	1	0	2	NA	2	1	1	2
75871	2	0.0811473	BS	6	1	2021	2022	738395	738852	457	15	1	NA	NA	NA	NA	NA	NA	NA	1	0	0	1
30158	2	0.264424	BS	3	16	2019	2023	737730	738957	1227	40	3	NA	7	obese	1	0	1	0	1	0	0	2
34326	2	0.0838073	BS	3	1	2021	2023	738400	738957	557	18	1	NA	6	normal	1	1	2	NA	2	1	1	2
161896	2	0.0838073	BS	3	6	2021	2024	738400	739531	1131	37	3	25	5	normal	1	0	1	NA	1	0	0	2
148298	1	0.0838073	BS	3	1	2021	2024	738400	739318	918	30	2	26	6	normal	1	0	1	0	1	0	0	2
148298	1	0.0838073	BS	3	1	2021	2023	738400	738957	557	18	1	NA	6	normal	2	1	2	NA	2	1	1	2
96371	1	0.106491	BS	3	1	2021	2022	738398	738849	451	14	1	NA	5	normal	2	1	2	0	2	1	1	1
39967	2	0.0593277	BS	0	1	2018	2022	737361	738592	1231	40	3	NA	5	normal	2	0	1	0	1	0	0	1
81645	2	0.113437	BS	4	8	2021	2022	738406	738858	452	14	1	26	5	normal	1	0	NA	0	1	0	0	1
35508	2	0.113437	BS	4	8	2021	2022	738406	738858	452	14	1	29	7	obese	2	0	1	0	1	0	0	1
177005	2	0.113437	BS	4	8	2021	2022	738406	738858	452	14	1	NA	NA	NA	NA	NA	NA	NA	1	0	0	1
40179	2	0.113437	BS	4	8	2021	2022	738406	738858	452	14	1	NA	NA	NA	NA	NA	NA	NA	2	1	1	1
178759	1	0.113437	BS	4	8	2021	2022	738406	738858	452	14	1	27	5	normal	2	0	2	0	2	1	1	1
38153	2	0.0959919	BS	2	3	2021	2024	738427	739259	832	27	2	22.5	4	normal	0	0	0	NA	0	0	0	2
118642	2	0.0959919	BS	2	3	2021	2023	738427	739002	575	18	1	30	5	normal	2	0	1	0	1	0	0	2
56277	2	0.096388	BS	3	1	2021	2022	738415	738849	434	14	1	NA	5	normal	1	0	2	0	2	1	1	1
153170	2	0.096388	BS	3	1	2021	2022	738415	738852	437	14	1	NA	5	normal	0	0	1	0	1	0	0	1
140950	2	0.14427	BS	1	5	2021	2024	738351	739434	1083	35	2	26	6	normal	2	0	0	NA	0	0	0	2
70419	2	0.0666232	BS	2	1	2021	2022	738402	738849	447	14	1	NA	5	normal	1	0	1	0	1	0	0	1
131232	1	0.0666232	BS	2	1	2021	2022	738402	738851	449	14	1	NA	NA	NA	NA	NA	NA	NA	1	0	0	1
58792	2	0.183655	BS	6	4	2021	2024	738352	739322	970	31	2	24.9	6	normal	1	0	0	1	1	0	0	2
58792	2	0.183655	BS	6	6	2021	2022	738352	738803	451	14	1	26.2	5	normal	0	0	0	0	0	0	0	1
192166	2	0.0672402	BS	3	4	2021	2023	738450	739095	645	21	1	17.3	5	normal	0	0	0	0	0	0	0	2
34524	2	0.0599815	BS	2	1	2020	2022	737910	738656	746	24	2	NA	5	normal	1	0	0	0	0	0	0	1
26787	1	0.064377	BS	2	15	2021	2022	738397	738801	404	13	1	28	5	normal	0	0	0	0	0	0	0	1
15075	1	0.064377	BS	2	8	2021	2022	738397	738801	404	13	1	27	5	normal	0	0	0	0	0	0	0	1
186509	1	0.041862	BS	0	9	2021	2024	738457	739427	970	31	2	21	7	obese	2	1	3	2	3	1	1	2
81125	2	0.0815094	BS	2	5	2021	2024	738413	739294	881	28	2	24.75	6	normal	1	0	0	NA	0	0	0	2
19629	1	0.0815094	BS	2	1	2021	2022	738413	738851	438	14	1	NA	NA	NA	NA	NA	NA	NA	1	0	0	1
19629	1	0.0815094	BS	2	1	2021	2023	738413	739159	746	24	2	NA	8	obese	1	0	1	NA	1	0	0	2
27018	1	0.0736015	BS	3	2	2021	2023	738446	738903	457	15	1	24.4	5	normal	1	0	2	0	2	1	1	1
84356	2	0.0736015	BS	3	6	2021	2024	738446	739336	890	29	2	21.65	4	normal	1	0	0	NA	0	0	0	2
78719	2	0.0932762	BS	6	1	2021	2022	738330	738719	389	12	1	NA	NA	NA	NA	NA	NA	NA	0	0	0	1
191147	2	0.0932762	BS	6	1	2021	2022	738330	738719	389	12	1	NA	6	normal	2	0	0	0	0	0	0	1
191147	2	0.0932762	BS	6	14	2021	2024	738330	739286	956	31	2	NA	4	normal	1	0	0	0	0	0	0	2
181392	2	0.0923162	BS	1	24	2021	2022	738410	738819	409	13	1	22.4	6	normal	0	0	1	0	1	0	0	1
38352	2	0.21186	BS	2	4	2021	2022	738468	738836	368	12	1	NA	NA	NA	NA	NA	NA	NA	1	0	0	1
38352	2	0.21186	BS	2	4	2021	2024	738468	739256	788	25	2	19.5	5	normal	0	0	0	1	1	0	0	2
34332	2	0.113125	BS	7	3	2021	2023	738429	739037	608	20	1	15	4	normal	1	0	0	NA	0	0	0	2
148526	2	0.0768511	BS	0	1	2021	2022	738325	738712	387	12	1	NA	6	normal	2	0	1	0	1	0	0	1
139966	1	0.141751	BS	1	2	2021	2024	738455	739536	1081	35	2	22.9	5	normal	2	0	1	NA	1	0	0	2
21782	2	0.0923429	BS	6	1	2020	2022	738006	738551	545	17	1	NA	5	normal	1	0	0	0	0	0	0	1
27025	1	0.0197409	BS	3	4	2020	2022	737952	738758	806	26	2	NA	NA	NA	NA	NA	NA	NA	0	0	0	1
31016	2	0.0863415	BS	4	57	2020	2022	737944	738758	814	26	2	NA	NA	NA	NA	NA	NA	NA	0	0	0	1
36477	2	0.017473	BS	1	3	2021	2022	738247	738652	405	13	1	NA	NA	NA	NA	NA	NA	NA	0	0	0	1
28383	1	0.0391562	BS	5	1	2021	2022	738440	738838	398	13	1	NA	NA	NA	0	0	0	0	0	0	0	1
83105	1	0.19739	NBS	0	1	2021	2023	738446	739216	770	25	2	NA	5	normal	2	1	2	0	2	1	1	2
39247	2	0.0963666	BS	1	3	2021	2022	738468	738855	387	12	1	26.8	4	normal	0	0	0	0	0	0	0	1
127963	1	0.0336281	NBS	0	20	2021	2025	738450	739632	1182	38	3	27.1	4	normal	1	0	1	0	1	0	0	1
46493	2	0.091394	BS	1	1	2020	2022	737799	738592	793	26	2	NA	5	normal	2	0	0	0	0	0	0	1
54035	2	0.094211	BS	6	1	2021	2022	738453	738851	398	13	1	NA	6	normal	1	0	0	0	0	0	0	1
85858	1	0.0819721	BS	2	1	2021	2023	738453	738978	525	17	1	NA	4	normal	0	1	2	NA	2	1	1	2
39461	2	0.133635	BS	2	1	2021	2024	738456	739388	932	30	2	NA	6	normal	1	0	1	0	1	0	0	2
38815	2	0.124715	BS	1	30	2021	2024	738504	739336	832	27	2	21	6	normal	1	0	1	NA	1	0	0	2
94895	2	0.124715	BS	1	8	2021	2024	738504	739373	869	28	2	22.5	5	normal	1	0	2	0	2	1	1	2
181677	2	0.124715	BS	1	8	2021	2024	738504	739377	873	28	2	23.8	6	normal	1	0	1	0	1	0	0	2
27557	1	0.155914	BS	2	1	2021	2023	738465	739060	595	19	1	NA	6	normal	2	1	2	NA	2	1	1	2
182908	2	0.0775908	BS	1	9	2021	2022	738330	738839	509	16	1	17.4	5	normal	1	0	1	1	1	0	0	1
45932	2	0.0844066	BS	0	40	2021	2024	738319	739312	993	32	2	16.95	4	normal	0	0	0	NA	0	0	0	2
103995	1	0.00830491	BS	0	2	2021	2022	738473	738848	375	12	1	24.5	6	normal	1	2	2	0	3	1	1	1
28928	1	0.117522	BS	4	11	2021	2022	738461	738855	394	12	1	28.2	5	normal	1	0	0	0	1	0	0	1
114278	1	0.0324129	NBS	0	2	2021	2023	738477	739199	722	23	1	31	5	normal	1	1	2	NA	3	1	1	2
144766	1	0.14712	BS	4	27	2021	2025	738515	739743	1228	40	3	24	5	normal	1	0	1	0	1	0	0	1
20308	1	0.086587	BS	4	12	2021	2024	738210	739517	1307	42	3	NA	NA	NA	NA	NA	NA	NA	0	0	0	2
60105	2	0.121113	BS	1	13	2021	2025	738424	739708	1284	42	3	18	4	normal	0	0	1	0	1	0	0	1
36907	2	0.121113	BS	1	4	2021	2024	738424	739360	936	30	2	NA	NA	NA	NA	NA	NA	NA	0	0	0	2
82879	2	0.112958	BS	4	4	2021	2025	738499	739654	1155	37	3	22.35	5	normal	1	0	0	0	0	0	0	1
34122	2	0.0912187	BS	4	7	2022	2023	738523	739169	646	21	1	23	5	normal	1	0	1	NA	1	0	0	2
86263	2	0.0907853	BS	0	2	2021	2024	738518	739401	883	29	2	NA	8	obese	0	0	1	NA	1	0	0	2
178559	1	0.0802418	BS	4	6	2021	2022	738421	738803	382	12	1	NA	NA	NA	NA	NA	NA	NA	0	0	0	1
25262	2	0.0881335	BS	1	3	2021	2022	738184	738610	426	14	1	21.7	5	normal	1	0	0	0	0	0	0	1
187172	2	0.103524	BS	1	1	2021	2023	738515	738957	442	14	1	NA	5	normal	1	1	2	NA	2	1	1	2
187172	2	0.103524	BS	1	9	2021	2024	738515	739329	814	26	2	16.3	5	normal	1	0	1	NA	1	0	0	2
37783	2	0.103524	BS	1	9	2021	2023	738515	739024	509	16	1	22.5	5	normal	1	0	1	NA	1	0	0	2
84678	2	0.0889018	BS	2	18	2021	2024	738442	739456	1014	33	2	24.5	6	normal	2	1	2	NA	3	1	1	2
40662	2	0.0623257	BS	1	1	2021	2022	738302	738849	547	17	1	NA	5	normal	1	0	1	0	1	0	0	1
23636	2	0.141032	BS	2	13	2021	2023	738306	738937	631	20	1	24	6	normal	1	0	1	0	1	0	0	2
25240	2	0.0655286	BS	1	3	2019	2022	737745	738588	843	27	2	21	5	normal	1	0	1	0	1	0	0	1
28474	1	0.0248033	BS	0	14	2021	2024	738426	739392	966	31	2	23.5	4	normal	1	0	1	NA	1	0	0	2
80150	2	0.0554431	BS	3	2	2021	2025	738461	739683	1222	40	3	27.4	6	normal	2	0	0	0	0	0	0	1
80150	2	0.0554431	BS	3	16	2021	2023	738461	738957	496	16	1	NA	NA	NA	NA	NA	NA	NA	0	0	0	2
119199	1	0.0554431	BS	3	16	2021	2023	738454	738957	503	16	1	NA	NA	NA	NA	NA	NA	NA	2	1	1	2
79423	2	0.0769153	BS	3	1	2020	2022	737888	738621	733	24	2	NA	NA	NA	NA	NA	NA	NA	1	0	0	1
28126	1	0.231535	BS	0	1	2021	2022	738205	738655	450	14	1	NA	6	normal	1	0	2	0	2	1	1	1
28126	1	0.231535	BS	0	22	2021	2025	738205	739682	1477	48	4	NA	5	normal	0	0	0	0	0	0	0	1
29510	2	0.12554	BS	4	11	2021	2023	738463	739161	698	22	1	19.9	4	normal	1	0	1	0	1	0	0	2
70624	2	0.151445	BS	2	2	2022	2024	738533	739586	1053	34	2	23.5	5	normal	1	1	2	2	2	1	1	2
81073	2	0.195496	BS	6	4	2022	2024	738553	739367	814	26	2	23.7	7	obese	0	0	0	0	0	0	0	2
49327	2	0.195496	BS	6	9	2022	2023	738553	738959	406	13	1	10.3	5	normal	0	0	0	0	0	0	0	2
45068	2	0.0592297	BS	3	1	2022	2023	738558	738978	420	13	1	NA	8	obese	1	1	2	NA	2	1	1	2
84936	2	0.094181	BS	3	1	2022	2023	738550	738978	428	14	1	NA	5	normal	0	0	0	NA	0	0	0	2
55461	2	0.109706	BS	7	2	2022	2025	738547	739629	1082	35	2	21.9	5	normal	1	0	1	0	1	0	0	1
135864	2	0.109706	BS	7	2	2022	2025	738547	739629	1082	35	2	23	5	normal	3	0	0	0	0	0	0	1
54757	2	0.0787687	BS	0	1	2022	2023	738551	738978	427	14	1	NA	6	normal	1	0	1	NA	1	0	0	2
133669	2	0.0752122	BS	2	3	2022	2025	738523	739648	1125	36	3	20.2	5	normal	0	0	1	0	1	0	0	1
26594	1	0.0593139	BS	3	5	2022	2023	738549	738920	371	12	1	24.6	6	normal	1	0	0	0	0	0	0	2
26594	1	0.0593139	BS	3	5	2022	2024	738549	739294	745	24	2	25.9	6	normal	1	0	0	NA	0	0	0	2
188523	2	0.0593139	BS	3	1	2022	2023	738549	738978	429	14	1	NA	6	normal	0	0	0	NA	0	0	0	2
188523	2	0.0593139	BS	3	5	2022	2024	738549	739294	745	24	2	20.6	6	normal	1	0	0	NA	0	0	0	2
141354	2	0.115805	BS	3	5	2022	2023	738550	738952	402	13	1	NA	NA	NA	NA	NA	NA	NA	1	0	0	2
106168	1	0.220665	BS	2	18	2022	2025	738545	739645	1100	36	3	27	4	normal	2	0	1	0	1	0	0	1
76475	2	0.0623682	BS	3	18	2022	2024	738552	739581	1029	33	2	24	6	normal	0	1	2	0	2	1	1	2
28422	1	0.0891808	BS	1	1	2019	2022	737537	738849	1312	43	3	NA	6	normal	1	0	1	0	1	0	0	1
38094	2	0.102942	BS	3	19	2022	2023	738522	739154	632	20	1	25	5	normal	0	0	0	0	0	0	0	2
33172	2	0.112304	BS	3	4	2022	2024	738598	739395	797	26	2	21	4	normal	0	0	0	0	0	0	0	2
119950	2	0.0502021	BS	1	1	2020	2023	738107	739159	1052	34	2	NA	6	normal	1	0	0	NA	0	0	0	2
29400	2	0.0229973	NBS	0	3	2022	2023	738570	739046	476	15	1	20	4	normal	0	0	0	NA	1	0	0	2
37280	2	0.00671469	NA	0	14	2021	2024	738276	739392	1116	36	3	26.9	5	normal	2	0	0	NA	0	0	0	2
115840	2	0.0780398	BS	5	5	2022	2024	738595	739294	699	22	1	24	6	normal	0	0	1	NA	1	0	0	2
28932	1	0.0780398	BS	5	2	2022	2025	738595	739677	1082	35	2	28	5	normal	1	0	1	0	1	0	0	1
28932	1	0.0780398	BS	5	5	2022	2023	738595	739036	441	14	1	NA	NA	NA	NA	NA	NA	NA	1	0	0	2
168592	2	0.0978409	BS	3	5	2022	2024	738562	739294	732	24	2	22.1	6	normal	1	0	2	NA	2	1	1	2
27669	1	0.0907732	BS	3	7	2022	2023	738583	739046	463	15	1	26.5	6	normal	1	0	0	NA	0	0	0	2
30248	2	0.0907732	BS	3	7	2022	2023	738583	739046	463	15	1	23.5	5	normal	1	0	0	NA	0	0	0	2
35814	2	0.0907732	BS	3	7	2022	2023	738583	739046	463	15	1	23.5	5	normal	1	0	0	NA	0	0	0	2
188682	1	0.162466	BS	4	1	2022	2024	738582	739318	736	24	2	33	6	normal	0	0	0	0	0	0	0	2
188682	1	0.162466	BS	4	2	2022	2023	738582	738957	375	12	1	NA	6	normal	0	0	0	0	0	0	0	2
158231	2	0.12631	BS	1	3	2022	2024	738553	739445	892	29	2	24	4	normal	1	0	0	NA	1	0	0	2
119784	2	0.0907713	BS	1	5	2022	2024	738563	739372	809	26	2	25	6	normal	0	0	1	0	1	0	0	2
119784	2	0.0907713	BS	1	1	2022	2023	738563	738978	415	13	1	NA	6	normal	0	0	0	NA	0	0	0	2
28922	1	0.0588193	BS	4	6	2022	2025	738602	739691	1089	35	2	24.7	4	normal	1	0	0	0	0	0	0	1
31945	2	0.264924	BS	2	17	2022	2024	738576	739305	729	23	1	23.2	5	normal	1	0	1	NA	1	0	0	2
48720	1	0.0706195	BS	3	1	2022	2024	738588	739318	730	23	1	30	6	normal	1	1	2	0	2	1	1	2
48720	1	0.0706195	BS	3	13	2022	2024	738588	739346	758	24	2	24	5	normal	0	0	1	0	1	0	0	2
76976	2	0.0706195	BS	3	16	2022	2023	738588	738957	369	12	1	NA	NA	NA	NA	NA	NA	NA	2	1	1	2
85112	2	0.0992409	BS	4	2	2022	2023	738530	738930	400	13	1	NA	NA	NA	NA	NA	NA	NA	2	1	1	2
72248	2	0.102596	BS	2	1	2022	2023	738609	738977	368	12	1	NA	6	normal	1	1	2	NA	2	1	1	2
27321	1	0.0605784	BS	6	6	2022	2023	738614	739166	552	18	1	26	6	normal	1	0	1	NA	1	0	0	2
140109	1	0.0605784	BS	6	5	2022	2024	738614	739604	990	32	2	35.2	7	obese	2	0	1	0	1	0	0	1
100105	1	0.0605784	BS	6	2	2022	2024	738614	739586	972	31	2	29.9	5	normal	3	0	2	0	2	1	1	2
47633	2	0.0605784	BS	6	5	2022	2025	738614	739702	1088	35	2	24.6	5	normal	1	0	1	0	1	0	0	1
47633	2	0.0605784	BS	6	1	2022	2023	738614	738999	385	12	1	23	6	normal	1	1	2	NA	2	1	1	2
88489	2	0.0605784	BS	6	2	2022	2025	738614	739629	1015	33	2	27.8	7	obese	2	0	1	0	1	0	0	1
159385	2	0.116456	BS	1	19	2022	2024	738607	739562	955	31	2	21	6	normal	0	0	0	NA	0	0	0	2
27378	1	0.212024	BS	1	6	2022	2023	738593	739166	573	18	1	20	5	normal	1	0	1	0	1	0	0	2
27378	1	0.212024	BS	1	6	2022	2024	738593	739531	938	30	2	26	6	normal	1	0	1	NA	1	0	0	2
40618	2	0.0693857	BS	5	4	2022	2024	738625	739281	656	21	1	NA	NA	NA	NA	NA	NA	NA	2	1	1	2
85620	2	0.171062	BS	0	8	2022	2024	738650	739374	724	23	1	21.5	7	obese	1	0	2	0	2	1	1	2
89215	1	0.171062	BS	0	17	2022	2024	738650	739268	618	20	1	20.6	4	normal	1	0	2	NA	2	1	1	2
105655	1	0.0884628	BS	4	9	2022	2024	738642	739255	613	20	1	21.8	5	normal	0	0	1	NA	1	0	0	2
109759	2	0.0884628	BS	4	13	2022	2024	738642	739373	731	24	2	18.15	2	normal	0	0	0	0	0	0	0	2
35008	2	0.0884628	BS	4	13	2022	2024	738642	739373	731	24	2	19.05	2	normal	0	0	1	0	1	0	0	2
90927	1	0.106732	NBS	0	2	2022	2023	738637	739171	534	17	1	NA	5	normal	1	1	2	0	2	1	1	2
19639	1	0.0730129	BS	5	7	2021	2022	738302	738765	463	15	1	25.75	6	normal	1	0	0	0	0	0	0	1
68052	1	0.0813094	BS	1	15	2022	2023	738608	739172	564	18	1	32	6	normal	0	0	1	NA	1	0	0	2
160091	1	0.0813094	BS	1	1	2022	2023	738608	739072	464	15	1	30	6	normal	2	0	0	NA	0	0	0	2
35523	2	0.0779807	BS	3	9	2022	2023	738589	739211	622	20	1	23.5	6	normal	0	0	1	NA	1	0	0	2
20270	1	0.0779807	BS	3	11	2022	2023	738589	738973	384	12	1	25.4	5	normal	1	0	0	NA	1	0	0	2
20270	1	0.0779807	BS	3	6	2022	2025	738589	739702	1113	36	3	28	4	normal	0	0	0	0	0	0	0	1
114398	1	0.0616715	BS	2	5	2022	2023	738643	739015	372	12	1	25.3	6	normal	2	0	2	0	2	1	1	2
163606	2	0.138748	BS	5	1	2022	2023	738647	739215	568	18	1	NA	6	normal	2	0	1	0	1	0	0	2
33522	2	0.138748	BS	5	1	2022	2023	738647	739215	568	18	1	NA	5	normal	1	0	0	0	0	0	0	2
35354	2	0.0854427	BS	5	1	2022	2023	738554	739215	661	21	1	NA	5	normal	2	0	0	0	0	0	0	2
144581	2	0.0358883	BS	0	9	2022	2024	738619	739512	893	29	2	22	6	normal	1	1	2	NA	2	1	1	2
75362	2	0.101807	BS	3	34	2022	2024	738670	739264	594	19	1	23.1	6	normal	2	0	1	0	1	0	0	2
192274	2	0.101807	BS	3	1	2022	2024	738670	739318	648	21	1	25	6	normal	0	0	0	0	0	0	0	2
59349	2	0.101807	BS	3	6	2022	2023	738670	739166	496	16	1	23.2	4	normal	1	0	1	NA	1	0	0	2
59349	2	0.101807	BS	3	2	2022	2024	738670	739586	916	30	2	22.65	6	normal	3	0	1	0	1	0	0	2
28886	1	0.0639269	BS	1	1	2021	2022	738307	738711	404	13	1	NA	5	normal	2	0	1	0	1	0	0	1
37239	2	0.0908755	BS	0	5	2022	2024	738684	739294	610	20	1	24	6	normal	1	0	2	NA	2	1	1	2
32498	2	0.139543	BS	3	1	2022	2023	738687	739060	373	12	1	NA	6	normal	1	0	1	NA	1	0	0	2
79358	2	0.139543	BS	3	1	2022	2024	738687	739318	631	20	1	23	5	normal	0	0	0	0	0	0	0	2
145750	1	0.176361	BS	5	1	2022	2023	738685	739201	516	16	1	NA	5	normal	2	0	1	0	1	0	0	2
145750	1	0.176361	BS	5	1	2022	2024	738685	739565	880	28	2	NA	6	normal	2	0	1	0	1	0	0	2
28872	1	0.176361	BS	5	8	2022	2025	738685	739760	1075	35	2	25.5	5	normal	1	0	2	0	2	1	1	1
34140	2	0.0953877	BS	4	5	2022	2024	738699	739357	658	21	1	24.5	5	normal	1	0	1	0	1	0	0	2
41132	2	0.0953877	BS	4	6	2022	2024	738699	739317	618	20	1	22.8	5	normal	1	0	0	NA	0	0	0	2
144989	1	0.0486832	BS	3	5	2022	2024	738699	739563	864	28	2	23.8	6	normal	0	0	1	NA	1	0	0	2
27635	1	0.11035	BS	7	6	2022	2023	738670	739166	496	16	1	23.8	5	normal	1	0	2	NA	2	1	1	2
105950	1	0.110733	BS	0	1	2022	2024	738675	739286	611	20	1	24	6	normal	2	0	1	NA	1	0	0	2
82033	1	0.110733	BS	0	1	2022	2023	738675	739181	506	16	1	22.8	5	normal	1	1	2	NA	2	1	1	2
113878	2	0.0947562	BS	2	64	2022	2024	738675	739586	911	29	2	NA	NA	NA	NA	NA	NA	NA	1	0	0	2
83549	2	0.0947562	BS	2	2	2022	2024	738675	739586	911	29	2	23.8	6	normal	2	0	0	0	0	0	0	2
166881	2	0.0947562	BS	2	2	2022	2024	738675	739586	911	29	2	29	5	normal	2	0	1	0	1	0	0	2
27294	1	0.0369	BS	0	1	2021	2023	738363	738978	615	20	1	NA	6	normal	1	0	0	NA	0	0	0	2
36781	2	0.11134	BS	3	3	2022	2025	738671	739743	1072	35	2	20.4	4	normal	1	0	0	0	0	0	0	1
118158	2	0.180018	BS	6	6	2022	2024	738694	739317	623	20	1	26.1	5	normal	1	0	0	NA	0	0	0	2
61832	2	0.0781867	BS	3	9	2022	2024	738706	739309	603	19	1	13	4	normal	1	0	1	NA	1	0	0	2
27986	1	0.0104906	BS	0	46	2021	2022	738398	738804	406	13	1	21.7	4	normal	1	0	0	0	0	0	0	1
27986	1	0.0104906	BS	0	12	2021	2024	738398	739588	1190	39	3	NA	NA	NA	NA	NA	NA	NA	0	0	0	1
139245	1	0.0600951	NBS	0	1	2022	2024	738680	739336	656	21	1	20.3	6	normal	1	1	2	0	2	1	1	2
139245	1	0.0600951	NBS	0	1	2022	2025	738680	739693	1013	33	2	20.5	6	normal	0	0	1	0	1	0	0	1
30224	2	0.0752021	BS	3	1	2021	2022	738439	738851	412	13	1	NA	6	normal	0	0	1	0	1	0	0	1
115554	2	0.158041	BS	1	43	2022	2024	738693	739261	568	18	1	20.1	6	normal	2	0	2	NA	2	1	1	2
41793	2	0.180018	BS	6	3	2022	2024	738730	739561	831	27	2	23.9	4	normal	0	0	1	0	1	0	0	2
165417	2	0.257976	BS	4	1	2021	2024	738498	739318	820	26	2	NA	6	normal	1	0	0	0	0	0	0	2
153733	1	0.00591281	BS	0	1	2022	2023	738717	739181	464	15	1	27.7	6	normal	1	1	2	NA	2	1	1	2
27563	1	0.191465	BS	4	17	2022	2024	738603	739296	693	22	1	25.6	4	normal	0	0	0	NA	0	0	0	2
174766	2	0.191465	BS	4	1	2022	2023	738603	738977	374	12	1	NA	5	normal	1	1	0	NA	0	0	0	2
35530	2	0.191465	BS	4	1	2022	2023	738603	738977	374	12	1	NA	5	normal	0	0	0	NA	0	0	0	2
151683	1	0.125006	BS	4	6	2022	2024	738644	739533	889	29	2	19	5	normal	1	0	0	NA	0	0	0	2
169666	2	0.200668	BS	2	1	2022	2024	738610	739333	723	23	1	21.3	5	normal	1	0	0	0	0	0	0	2
122863	2	0.200668	BS	2	1	2022	2023	738610	739006	396	13	1	22.8	6	normal	1	0	1	NA	1	0	0	2
39770	2	0.210573	BS	4	6	2022	2024	738710	739336	626	20	1	20	5	normal	0	0	0	NA	0	0	0	2
47256	2	0.195413	BS	0	9	2022	2024	738726	739312	586	19	1	20	6	normal	0	0	1	NA	1	0	0	2
151626	2	0	BS	0	48	2021	2023	738255	738910	655	21	1	24.2	5	normal	0	0	1	0	1	0	0	1
36843	2	0.0189752	BS	0	10	2021	2023	738270	738910	640	21	1	23.6	6	normal	1	0	1	0	1	0	0	1
117705	1	0.0803743	BS	2	8	2022	2025	738631	739733	1102	36	3	27	5	normal	2	0	2	0	2	1	1	1
163625	2	0.106539	BS	4	17	2022	2023	738749	739205	456	14	1	18.45	NA	NA	0	0	0	NA	0	0	0	2
72314	2	0.092087	BS	2	38	2022	2024	738741	739561	820	26	2	21.3	5	normal	1	0	0	0	0	0	0	2
174222	2	0.191528	BS	2	9	2022	2024	738728	739338	610	20	1	24	5	normal	1	0	0	0	0	0	0	2
60997	2	0.0293574	BS	0	25	2022	2024	738764	739312	548	18	1	30	8	obese	0	0	1	0	1	0	0	2
56301	2	0.1255	BS	4	11	2022	2024	738746	739299	553	18	1	23.7	4	normal	0	0	1	NA	1	0	0	2
181858	2	0.0239069	BS	0	9	2022	2024	738776	739309	533	17	1	15	5	normal	1	0	1	0	1	0	0	2
161638	2	0.0421805	NBS	0	35	2022	2023	738744	739115	371	12	1	24	3	normal	0	0	1	0	1	0	0	2
161638	2	0.0421805	NBS	0	35	2022	2023	738744	739142	398	13	1	24	NA	NA	0	0	1	0	1	0	0	2
122577	1	0.0931081	BS	1	1	2022	2023	738792	739216	424	13	1	NA	5	normal	2	1	2	0	2	1	1	2
87695	2	0.105486	BS	2	15	2022	2023	738788	739196	408	13	1	20.7	5	normal	0	0	0	NA	0	0	0	2
22950	2	0.105486	BS	2	15	2022	2024	738788	739549	761	25	2	26	5	normal	0	0	0	NA	0	0	0	2
22950	2	0.105486	BS	2	15	2022	2023	738788	739196	408	13	1	26.4	5	normal	0	0	0	NA	0	0	0	2
149296	2	0.15183	BS	0	20	2022	2023	738759	739198	439	14	1	19.4	4	normal	1	0	0	NA	0	0	0	2
132763	2	0.103025	BS	3	2	2022	2024	738790	739586	796	26	2	23.5	6	normal	2	0	1	0	1	0	0	2
132763	2	0.103025	BS	3	1	2022	2023	738790	739215	425	13	1	22	6	normal	1	0	1	1	1	0	0	2
182467	2	0.127793	BS	2	6	2022	2023	738790	739166	376	12	1	20.6	4	normal	0	0	0	NA	0	0	0	2
57479	1	0.0420349	NBS	0	1	2022	2023	738775	739201	426	14	1	NA	5	normal	1	0	1	0	1	0	0	2
170894	1	0.158132	BS	0	16	2021	2023	738207	738957	750	24	2	NA	NA	NA	NA	NA	NA	NA	0	0	0	2
26616	1	0.108636	BS	4	3	2022	2024	738669	739407	738	24	2	31	4	normal	0	0	0	NA	1	0	0	2
26616	1	0.108636	BS	4	3	2022	2023	738669	739037	368	12	1	28	4	normal	1	0	0	NA	1	0	0	2
94535	2	0.100691	BS	5	12	2022	2024	738700	739517	817	26	2	NA	NA	NA	NA	NA	NA	NA	1	0	0	2
72475	1	0.108636	BS	4	14	2022	2024	738669	739286	617	20	1	NA	NA	NA	NA	NA	NA	NA	0	0	0	2
110405	2	0.108636	BS	4	14	2022	2024	738669	739286	617	20	1	NA	NA	NA	NA	NA	NA	NA	1	0	0	2
29056	1	0.108636	BS	4	2	2022	2024	738669	739318	649	21	1	25	5	normal	2	0	2	0	2	1	1	2
186513	2	0.0793504	BS	3	1	2022	2023	738813	739202	389	12	1	NA	6	normal	1	0	1	0	1	0	0	2
135508	1	0.0793504	BS	3	19	2022	2024	738813	739474	661	21	1	22.3	5	normal	0	0	0	NA	0	0	0	2
28373	1	0.0881335	BS	1	1	2022	2023	738580	738977	397	13	1	NA	6	normal	1	0	0	NA	0	0	0	2
37227	2	0.0575925	BS	1	1	2021	2023	738248	738978	730	24	2	NA	5	normal	1	0	1	NA	1	0	0	2
40041	2	0.0918238	BS	4	9	2022	2024	738821	739278	457	15	1	23.9	6	normal	0	0	2	NA	2	1	1	2
26815	1	0.0828899	BS	3	3	2022	2025	738637	739627	990	32	2	27	5	normal	0	0	0	0	0	0	0	1
59191	2	0.0981458	BS	3	6	2022	2024	738800	739531	731	24	2	24.7	5	normal	0	0	1	NA	1	0	0	2
32344	2	0.0877288	BS	4	15	2022	2024	738636	739497	861	28	2	21	4	normal	0	0	1	NA	1	0	0	2
27007	1	0.0509801	BS	2	1	2022	2024	738691	739318	627	20	1	26	6	normal	2	1	2	0	2	1	1	2
126538	2	0.103237	BS	3	22	2018	2025	737316	739682	2366	77	6	NA	5	normal	3	0	1	0	1	0	0	1
33934	2	0.0439574	BS	2	11	2022	2024	738649	739275	626	20	1	20.1	5	normal	0	0	0	NA	1	0	0	2
136025	1	0.0903475	BS	0	2	2022	2024	738818	739318	500	16	1	29.9	6	normal	1	0	1	0	1	0	0	2
31467	2	0.0336281	NBS	0	20	2022	2024	738865	739457	592	19	1	24.9	4	normal	2	0	2	NA	2	1	1	2
123428	2	0.0336281	BS	0	20	2022	2024	738865	739457	592	19	1	22	4	normal	1	0	1	NA	1	0	0	2
155334	2	0	NBS	0	1	2021	2024	738272	739318	1046	34	2	25	5	normal	0	0	0	0	0	0	0	2
144945	2	0.111421	BS	5	4	2022	2024	738854	739449	595	19	1	21	6	normal	0	0	0	0	0	0	0	2
37801	2	0.111421	BS	5	4	2022	2024	738854	739276	422	13	1	28.4	6	normal	1	0	0	0	0	0	0	2
106968	2	0.100091	BS	0	1	2021	2023	738472	738977	505	16	1	NA	5	normal	2	0	1	NA	1	0	0	2
84566	2	0.101345	BS	4	6	2022	2025	738879	739632	753	24	2	26	5	normal	1	0	1	0	1	0	0	1
118734	2	0.0656265	BS	1	1	2022	2024	738857	739286	429	14	1	18.3	6	normal	0	0	0	NA	0	0	0	2
42640	2	0.0832478	BS	5	50	2022	2024	738832	739598	766	25	2	23.1	4	normal	0	0	0	0	0	0	0	1
20107	1	0.0600455	BS	4	5	2022	2024	738863	739294	431	14	1	27.2	6	normal	1	0	0	NA	0	0	0	2
116187	2	0.0549221	BS	0	6	2022	2024	738881	739531	650	21	1	24.5	NA	NA	0	0	1	NA	1	0	0	2
33493	2	0.106561	BS	0	19	2021	2024	738305	739443	1138	37	3	25	6	normal	0	0	0	NA	0	0	0	2
28733	1	0.124508	BS	5	3	2022	2024	738850	739387	537	17	1	24.7	4	normal	1	0	0	0	0	0	0	2
69682	2	0.25826	BS	2	3	2022	2024	738837	739576	739	24	2	22	5	normal	1	0	0	NA	0	0	0	2
26903	1	0.0986937	BS	4	1	2022	2025	738829	739683	854	28	2	NA	6	normal	1	0	1	0	1	0	0	1
26903	1	0.0986937	BS	4	1	2022	2023	738829	739215	386	12	1	NA	6	normal	1	0	0	0	0	0	0	2
42557	2	0.0986937	BS	4	6	2022	2025	738829	739635	806	26	2	22	5	normal	0	0	0	0	0	0	0	1
42629	2	0.0986937	BS	4	6	2022	2024	738829	739532	703	23	1	21.3	6	normal	1	0	0	NA	0	0	0	2
176650	2	0.0986937	BS	4	6	2022	2024	738829	739532	703	23	1	19.7	5	normal	1	0	1	NA	1	0	0	2
32394	2	0.166735	BS	1	18	2022	2024	738867	739555	688	22	1	24.1	5	normal	1	1	2	0	2	1	1	2
62028	1	0.100909	BS	4	2	2022	2025	738810	739629	819	26	2	26	6	normal	2	0	1	0	1	0	0	1
63878	1	0.0980823	BS	1	9	2023	2024	738899	739381	482	15	1	25.9	6	normal	1	0	2	NA	2	1	1	2
75743	1	0.103242	BS	1	3	2022	2024	738883	739319	436	14	1	22.6	4	normal	1	0	0	0	0	0	0	2
151715	2	0.0327164	NBS	0	8	2023	2025	738921	739733	812	26	2	24	5	normal	0	0	0	0	0	0	0	1
174485	2	0.0241717	NBS	0	47	2023	2024	738898	739359	461	15	1	NA	NA	NA	NA	NA	NA	NA	1	0	0	2
112316	2	0.106428	BS	2	9	2023	2024	738900	739466	566	18	1	20	6	normal	1	0	0	0	0	0	0	2
122835	2	0.0951352	BS	6	5	2022	2023	738850	739231	381	12	1	24.6	6	normal	0	0	1	0	1	0	0	2
31972	2	0.189579	BS	3	2	2023	2025	738930	739629	699	22	1	26.1	7	obese	2	0	2	0	2	1	1	1
31500	2	0.00923892	BS	0	19	2021	2024	738311	739402	1091	35	2	25	6	normal	0	0	0	NA	0	0	0	2
27900	1	0.0835249	BS	1	1	2022	2024	738798	739318	520	17	1	NA	NA	NA	NA	NA	NA	NA	1	0	0	2
27188	1	0.0922807	BS	3	6	2022	2024	738722	739317	595	19	1	25.9	4	normal	1	0	1	NA	1	0	0	2
176487	2	0.106954	BS	3	13	2023	2024	738950	739344	394	12	1	20	5	normal	1	0	0	0	0	0	0	2
177890	1	0.127951	BS	4	1	2023	2024	738948	739318	370	12	1	32	6	normal	0	0	0	0	0	0	0	2
52887	2	0.1385	BS	2	7	2023	2024	738970	739353	383	12	1	23.8	5	normal	0	0	0	0	0	0	0	2
62641	2	0.1385	BS	2	2	2023	2024	738970	739581	611	20	1	NA	8	obese	0	1	2	0	2	1	1	2
92628	2	0.1385	BS	2	1	2023	2024	738970	739388	418	13	1	NA	6	normal	1	0	0	0	0	0	0	2
165509	2	0.12426	BS	5	19	2023	2024	738959	739427	468	15	1	22.5	5	normal	1	0	1	NA	1	0	0	2
28859	1	0.0260725	BS	3	1	2022	2023	738801	739215	414	13	1	NA	6	normal	2	0	1	0	1	0	0	2
179348	2	0.0976639	BS	4	5	2022	2024	738797	739294	497	16	1	26	6	normal	0	0	0	NA	0	0	0	2
147787	1	0.0851364	BS	3	2	2022	2024	738865	739586	721	23	1	25	5	normal	1	0	1	0	1	0	0	2
128678	1	0.0851364	BS	3	2	2022	2024	738865	739586	721	23	1	29.6	5	normal	1	0	1	0	1	0	0	2
30908	2	0.034039	BS	0	5	2022	2024	738678	739563	885	29	2	17.3	5	normal	1	0	1	0	1	0	0	2
101125	2	0.0768628	BS	4	5	2023	2024	738942	739428	486	16	1	25	6	normal	2	0	1	NA	1	0	0	2
161388	1	0.0552244	BS	3	19	2022	2025	738869	739639	770	25	2	24	5	normal	0	0	0	0	0	0	0	1
89734	2	0.18752	BS	3	4	2023	2024	738991	739361	370	12	1	20	7	obese	0	0	0	1	1	0	0	2
27329	1	0.0335572	BS	3	14	2021	2025	738510	739640	1130	37	3	NA	NA	NA	NA	NA	NA	NA	0	0	0	1
60485	2	0.116459	BS	4	2	2023	2024	738952	739318	366	12	1	NA	NA	NA	NA	NA	NA	NA	0	0	0	2
81179	2	0.169407	BS	1	5	2023	2024	739011	739563	552	18	1	21.9	5	normal	1	0	0	NA	0	0	0	2
122111	2	0.0802793	BS	6	3	2023	2024	738983	739382	399	13	1	23.6	5	normal	1	0	0	0	0	0	0	2
141872	2	0.0396926	BS	1	5	2023	2024	738989	739563	574	18	1	22.8	5	normal	1	0	0	NA	0	0	0	2
70890	1	0.130393	BS	3	2	2019	2025	737708	739683	1975	64	5	30	5	normal	1	0	1	0	1	0	0	1
70890	1	0.130393	BS	3	1	2019	2024	737708	739318	1610	52	4	30	6	normal	0	0	0	0	0	0	0	2
90217	1	0.0935642	BS	2	6	2023	2024	739003	739531	528	17	1	26.2	4	normal	1	0	1	NA	1	0	0	2
159484	2	0.0935642	BS	2	2	2023	2024	739003	739581	578	18	1	NA	6	normal	1	0	1	0	1	0	0	2
113115	2	0.167252	BS	3	7	2023	2025	738994	739732	738	24	2	20.4	5	normal	1	0	0	0	0	0	0	1
34514	2	0.0797829	BS	3	20	2023	2024	738975	739590	615	20	1	21.5	5	normal	0	0	1	0	1	0	0	1
141810	1	0.0671353	BS	1	1	2022	2023	738742	739215	473	15	1	NA	6	normal	2	0	1	0	1	0	0	2
47752	1	0.0473724	BS	1	72	2021	2023	738505	739009	504	16	1	NA	NA	NA	NA	NA	NA	NA	1	0	0	2
110726	1	0.0673597	BS	2	3	2023	2024	738986	739359	373	12	1	NA	4	normal	1	0	1	0	1	0	0	2
47585	2	0.159181	BS	5	2	2023	2024	739014	739401	387	12	1	NA	8	obese	1	0	1	NA	1	0	0	2
138091	1	0.159181	BS	5	2	2023	2024	739014	739401	387	12	1	NA	6	normal	2	0	1	NA	1	0	0	2
30220	2	0.0840833	BS	1	3	2023	2024	738935	739585	650	21	1	21	4	normal	0	0	0	0	0	0	0	2
66732	1	0.0943888	BS	1	6	2023	2024	739003	739531	528	17	1	28	5	normal	0	0	1	NA	1	0	0	2
55032	2	0.0886935	BS	5	11	2023	2024	739028	739506	478	15	1	22	5	normal	1	0	1	NA	1	0	0	2
37086	2	0.0886935	BS	5	11	2023	2024	739028	739506	478	15	1	19.9	5	normal	1	0	1	NA	1	0	0	2
168334	2	0.13213	BS	4	5	2023	2025	739015	739674	659	21	1	23.8	5	normal	1	0	2	0	2	1	1	1
98716	1	0.203091	BS	8	2	2023	2025	739010	739629	619	20	1	24	5	normal	2	0	2	0	2	1	1	1
180818	2	0.203091	BS	8	2	2023	2025	739010	739629	619	20	1	22.6	6	normal	1	0	1	0	1	0	0	1
183246	1	0.0991658	BS	3	1	2023	2024	739024	739565	541	17	1	NA	6	normal	1	0	2	NA	2	1	1	2
67839	2	0.0991658	BS	3	5	2023	2024	739024	739563	539	17	1	19.6	5	normal	1	0	0	NA	0	0	0	2
27611	1	0.0991658	BS	3	5	2023	2024	739024	739563	539	17	1	27.2	6	normal	1	0	0	NA	0	0	0	2
78093	2	0.0842064	BS	2	5	2023	2024	739045	739563	518	16	1	21.5	6	normal	1	1	2	NA	2	1	1	2
151962	1	0.0842064	BS	2	5	2023	2024	739045	739563	518	16	1	26.9	5	normal	1	0	1	NA	1	0	0	2
64241	2	0.105399	BS	3	2	2023	2024	739068	739581	513	16	1	NA	7	obese	2	2	3	0	3	1	1	2
126948	2	0.0713505	BS	3	9	2023	2024	739070	739449	379	12	1	27	7	obese	0	0	2	NA	2	1	1	2
62249	2	0.0713505	BS	3	9	2023	2024	739070	739449	379	12	1	25	6	normal	0	0	2	NA	2	1	1	2
137954	1	0.166735	BS	1	19	2023	2024	739050	739562	512	16	1	23	6	normal	0	0	1	NA	1	0	0	2
127921	1	0.142627	BS	7	5	2023	2024	739052	739563	511	16	1	27.3	6	normal	1	0	1	NA	1	0	0	2
173460	1	0.0638679	BS	2	3	2023	2025	739038	739625	587	19	1	24.9	4	normal	2	0	1	0	1	0	0	1
51810	1	0.159612	BS	4	1	2023	2024	739051	739424	373	12	1	NA	6	normal	1	0	0	0	0	0	0	2
167319	2	0.159612	BS	4	1	2023	2025	739051	739753	702	23	1	NA	6	normal	1	1	0	2	2	1	1	1
155457	1	0.0883834	BS	3	5	2023	2024	739052	739563	511	16	1	29	6	normal	1	1	2	NA	2	1	1	2
155205	1	0.0798094	BS	2	13	2023	2025	739045	739708	663	21	1	27	5	normal	1	0	1	0	1	0	0	1
63499	1	0.0798094	BS	2	12	2023	2024	739045	739517	472	15	1	NA	NA	NA	NA	NA	NA	NA	1	0	0	2
28432	1	0.125763	BS	3	1	2023	2024	739064	739460	396	13	1	NA	6	normal	1	1	2	0	2	1	1	2
155380	2	0.113775	BS	1	18	2023	2025	739078	739675	597	19	1	24	4	normal	1	0	1	0	1	0	0	1
33067	2	0.133663	BS	4	5	2023	2025	739098	739632	534	17	1	28.5	7	obese	1	0	1	0	1	0	0	1
59053	1	0.0815426	BS	4	2	2023	2024	739071	739586	515	16	1	26	5	normal	1	0	1	0	1	0	0	2
176017	2	0.0668385	BS	0	9	2023	2024	739081	739588	507	16	1	25	7	obese	1	0	0	0	0	0	0	1
75244	1	0.212024	BS	1	6	2023	2024	739039	739531	492	16	1	31.5	5	normal	1	0	1	NA	1	0	0	2
27731	1	0.212024	BS	1	6	2023	2024	739039	739549	510	16	1	24.3	5	normal	0	0	0	NA	0	0	0	2
58023	2	0.0622127	BS	0	12	2023	2024	738980	739517	537	17	1	NA	NA	NA	NA	NA	NA	NA	1	0	0	2
112285	2	0.0974237	BS	0	19	2022	2023	738716	739153	437	14	1	21	6	normal	1	0	0	NA	0	0	0	2
60710	2	0.0917846	BS	3	21	2023	2025	739112	739691	579	19	1	24.3	6	normal	1	0	1	0	1	0	0	1
167057	1	0.191682	NBS	0	9	2023	2025	739086	739717	631	20	1	30	7	obese	1	1	3	0	3	1	1	1
74034	2	0.101798	BS	5	3	2023	2024	739095	739501	406	13	1	22	4	normal	0	0	0	NA	0	0	0	2
136141	1	0.0898741	BS	2	6	2023	2024	739111	739531	420	13	1	23.1	5	normal	1	0	0	NA	0	0	0	2
73295	2	0.178111	BS	4	2	2023	2025	739107	739629	522	17	1	25.5	5	normal	1	0	1	0	1	0	0	1
175726	1	0.105973	BS	5	9	2023	2024	739072	739511	439	14	1	25.3	7	obese	2	0	2	NA	2	1	1	2
125853	1	0.105973	BS	5	9	2023	2024	739072	739466	394	12	1	25	5	normal	1	0	1	NA	1	0	0	2
190133	2	0.0435437	BS	4	18	2023	2025	739025	739631	606	19	1	27	5	normal	2	0	2	0	2	1	1	1
74601	1	0.0764348	BS	4	6	2023	2024	739131	739531	400	13	1	30	5	normal	0	0	0	NA	0	0	0	2
64321	1	0.0764348	BS	4	6	2023	2024	739131	739531	400	13	1	26.5	6	normal	0	0	0	NA	0	0	0	2
83019	2	0.0840585	BS	3	5	2023	2025	739154	739674	520	17	1	18.2	5	normal	2	0	1	0	1	0	0	1
129327	1	0.148175	BS	2	1	2023	2025	739059	739630	571	18	1	25.6	6	normal	1	1	2	0	2	1	1	1
67155	2	0.101788	BS	4	3	2023	2024	739173	739585	412	13	1	20.7	4	normal	1	0	0	0	0	0	0	2
151476	2	0.0505594	BS	1	1	2022	2024	738770	739318	548	18	1	NA	NA	NA	NA	NA	NA	NA	1	0	0	2
141058	1	0.124776	BS	3	37	2023	2025	739149	739620	471	15	1	NA	NA	NA	NA	NA	NA	NA	2	1	1	1
173307	2	0.124776	BS	3	39	2023	2024	739149	739564	415	13	1	21.3	4	normal	0	0	NA	0	0	0	0	2
75115	1	0.0741026	BS	0	1	2021	2024	738177	739318	1141	37	3	28	6	normal	1	0	1	0	1	0	0	2
73636	1	0.0435437	BS	4	2	2023	2024	739025	739586	561	18	1	32	5	normal	2	0	1	0	1	0	0	2
70983	2	0.0495315	BS	0	2	2022	2024	738536	739586	1050	34	2	23	5	normal	1	0	0	0	0	0	0	2
109304	2	0.0851898	BS	0	12	2022	2024	738786	739466	680	22	1	NA	NA	NA	NA	NA	NA	NA	0	0	0	2
124664	2	0.0815746	BS	1	10	2023	2024	739185	739589	404	13	1	NA	NA	NA	NA	NA	NA	NA	2	1	1	1
111656	1	0.146109	BS	4	1	2023	2024	739169	739594	425	13	1	28.8	6	normal	1	0	0	0	0	0	0	1
148271	2	0.146109	BS	4	1	2023	2024	739169	739594	425	13	1	25	6	normal	2	0	0	0	0	0	0	1
151998	2	0.0845528	BS	3	12	2023	2024	739134	739517	383	12	1	NA	NA	NA	NA	NA	NA	NA	0	0	0	2
158396	2	0.111912	BS	3	6	2023	2025	739198	739632	434	14	1	24.6	4	normal	1	0	0	0	0	0	0	1
108664	1	0.111912	BS	3	6	2023	2025	739198	739619	421	13	1	30	5	normal	1	0	0	0	0	0	0	1
172525	2	0.145283	BS	3	2	2023	2025	739181	739629	448	14	1	21.8	5	normal	2	0	0	0	0	0	0	1
146751	2	0.150352	BS	0	1	2022	2024	738805	739318	513	16	1	23	6	normal	0	0	1	0	1	0	0	2
180883	2	0.037372	NBS	0	13	2023	2025	739201	739676	475	15	1	23.5	4	normal	1	0	1	0	1	0	0	1
182864	2	0.0706575	BS	0	1	2021	2024	738494	739318	824	27	2	22	5	normal	1	0	0	0	0	0	0	2
154442	2	0.358878	BS	5	12	2023	2024	738923	739517	594	19	1	NA	NA	NA	NA	NA	NA	NA	0	0	0	2
80703	2	0.0256436	BS	0	1	2021	2024	738508	739318	810	26	2	27	6	normal	0	0	1	0	1	0	0	2
168998	1	0.0424749	BS	4	2	2023	2025	738960	739629	669	21	1	30	6	normal	1	0	1	0	1	0	0	1
78505	2	0.132644	BS	2	16	2023	2025	739251	739620	369	12	1	NA	NA	NA	NA	NA	NA	NA	0	0	0	1
152779	1	0.136874	BS	1	13	2023	2024	739191	739599	408	13	1	29	6	normal	1	0	2	0	2	1	1	1
42491	2	0.16048	BS	3	17	2023	2025	739171	739625	454	14	1	18.8	5	normal	1	0	1	0	1	0	0	1
110801	2	0.16048	BS	3	17	2023	2025	739171	739625	454	14	1	19.2	6	normal	0	0	1	0	1	0	0	1
176364	2	0.0855998	BS	3	3	2023	2025	739190	739627	437	14	1	23	5	normal	1	0	1	0	1	0	0	1
182381	2	0.09334	BS	5	2	2023	2024	739180	739586	406	13	1	19.8	6	normal	1	0	2	0	2	1	1	2
138609	1	0.117964	BS	1	12	2023	2025	739007	739635	628	20	1	NA	NA	NA	NA	NA	NA	NA	1	0	0	1
111126	2	0.198207	BS	4	4	2023	2025	739204	739643	439	14	1	NA	NA	NA	NA	NA	NA	NA	1	0	0	1
53369	2	0.224152	BS	6	6	2023	2025	739195	739635	440	14	1	18.5	5	normal	0	0	0	0	0	0	0	1
46296	1	0.0927485	BS	4	25	2023	2025	739237	739648	411	13	1	NA	NA	NA	NA	NA	NA	NA	0	0	0	1
26963	1	0.261179	BS	3	5	2021	2024	738403	739371	968	31	2	29.3	6	normal	2	1	3	0	3	1	1	2
51052	1	0.0647023	BS	5	14	2023	2024	739094	739593	499	16	1	23.2	4	normal	1	0	1	0	1	0	0	1
150295	2	0.150658	BS	4	14	2023	2024	739093	739593	500	16	1	21.1	6	normal	0	0	0	0	0	0	0	1
159900	2	0.162626	BS	3	2	2023	2024	739220	739586	366	12	1	23	5	normal	1	0	1	0	1	0	0	2
180060	2	0.162626	BS	3	2	2023	2025	739220	739629	409	13	1	25	6	normal	1	0	1	0	1	0	0	1
124559	2	0.037454	BS	3	6	2023	2024	739015	739531	516	16	1	22.1	6	normal	1	0	0	NA	0	0	0	2
135673	1	0.0950369	BS	2	8	2024	2025	739262	739733	471	15	1	25	5	normal	1	0	1	0	1	0	0	1
134762	2	0.0950369	BS	2	8	2024	2025	739262	739733	471	15	1	25	5	normal	1	0	2	0	2	1	1	1
127496	1	0.0950369	BS	2	1	2024	2025	739262	739754	492	16	1	NA	6	normal	1	0	1	0	1	0	0	1
100527	2	0.0526056	BS	2	3	2023	2025	739015	739627	612	20	1	NA	NA	NA	NA	NA	NA	NA	1	0	0	1
63263	2	0.155957	BS	0	1	2022	2024	738820	739318	498	16	1	25	5	normal	2	0	1	0	1	0	0	2
151904	1	0.0709031	NBS	0	1	2024	2025	739272	739658	386	12	1	NA	5	normal	1	1	2	0	2	1	1	1
26623	1	0.0297532	BS	0	11	2023	2024	739043	739425	382	12	1	23.5	4	normal	0	0	0	0	0	0	0	2
59585	1	0.0879309	BS	4	1	2024	2025	739267	739683	416	13	1	NA	5	normal	0	1	2	0	2	1	1	1
160928	1	0.133423	BS	0	3	2023	2025	739210	739645	435	14	1	26	4	normal	1	0	1	0	1	0	0	1
171490	2	0.210585	BS	4	3	2024	2025	739301	739735	434	14	1	19.5	4	normal	1	0	1	0	1	0	0	1
135262	2	0.0647023	BS	5	14	2023	2024	739094	739593	499	16	1	21.1	4	normal	1	0	1	0	1	0	0	1
193469	2	0.130368	BS	4	6	2024	2025	739290	739702	412	13	1	25.8	4	normal	1	0	0	0	0	0	0	1
138295	1	0.130368	BS	4	6	2024	2025	739290	739720	430	14	1	24.5	5	normal	0	0	0	0	0	0	0	1
26677	1	0.115217	BS	0	3	2023	2024	739013	739554	541	17	1	26.5	4	normal	0	0	0	NA	0	0	0	2
111853	2	0.092553	BS	5	6	2024	2025	739326	739720	394	12	1	20	5	normal	1	0	1	0	1	0	0	1
122575	1	0.187259	BS	3	13	2024	2025	739324	739708	384	12	1	23	5	normal	0	0	0	0	0	0	0	1
122840	2	0.102865	BS	0	16	2024	2025	739343	739750	407	13	1	22.5	5	normal	0	0	0	0	0	0	0	1
124643	1	0.0573097	BS	1	2	2023	2025	739099	739647	548	17	1	NA	NA	NA	NA	NA	NA	NA	1	0	0	1
33888	2	0.0374955	BS	3	7	2021	2024	738283	739553	1270	41	3	26	5	normal	1	0	1	NA	1	0	0	2
65651	1	0.0680679	BS	5	12	2022	2024	738835	739613	778	25	2	NA	NA	NA	NA	NA	NA	NA	1	0	0	1
110182	1	0.0471805	BS	3	2	2023	2025	739200	739629	429	14	1	29	5	normal	2	0	1	0	1	0	0	1
177897	2	0.0346451	BS	3	9	2024	2025	739340	739711	371	12	1	20	5	normal	1	0	0	0	0	0	0	1
150157	2	0.0917779	BS	6	12	2024	2025	739252	739624	372	12	1	NA	NA	NA	NA	NA	NA	NA	0	0	0	1
129031	1	0.0917779	BS	6	12	2024	2025	739252	739624	372	12	1	NA	NA	NA	NA	NA	NA	NA	1	0	0	1
28744	1	0.0877991	BS	5	15	2024	2025	739386	739752	366	12	1	31	5	normal	0	0	0	0	0	0	0	1
78364	2	0.150658	BS	4	14	2023	2024	739093	739593	500	16	1	NA	NA	NA	NA	NA	NA	NA	1	0	0	1
137667	2	0.0937096	BS	3	16	2024	2025	739305	739681	376	12	1	20.45	5	normal	0	0	0	0	0	0	0	1
58564	1	0.0725219	BS	1	2	2023	2025	739174	739629	455	14	1	31	6	normal	2	0	1	0	1	0	0	1
50051	2	0.110172	BS	2	2	2024	2025	739264	739683	419	13	1	23.6	6	normal	1	0	2	0	2	1	1	1
172810	2	0.213292	BS	7	4	2022	2025	738862	739644	782	25	2	21.5	6	normal	1	0	1	0	1	0	0	1
78508	2	0.183424	BS	3	5	2023	2025	739223	739674	451	14	1	23.2	5	normal	1	0	1	0	1	0	0	1
69353	1	0.0707878	BS	1	12	2023	2024	738930	739517	587	19	1	NA	NA	NA	NA	NA	NA	NA	0	0	0	2
137356	2	0.112056	BS	1	22	2024	2025	739279	739682	403	13	1	NA	5	normal	0	0	1	0	1	0	0	1
112362	2	0.110172	BS	2	1	2024	2025	739264	739630	366	12	1	20.5	5	normal	1	0	0	0	0	0	0	1
113661	2	0.0374955	BS	3	6	2021	2024	738283	739575	1292	42	3	24	5	normal	1	0	0	NA	0	0	0	2
45902	1	5.55E-17	BS	0	3	2024	2025	739359	739735	376	12	1	26	4	normal	1	0	1	0	1	0	0	1
190521	2	0.0457208	BS	0	13	2024	2025	739312	739703	391	12	1	20	5	normal	1	0	1	0	1	0	0	1
98388	2	0.0804055	BS	2	12	2023	2024	739021	739517	496	16	1	NA	NA	NA	NA	NA	NA	NA	0	0	0	2
185087	2	0.038723	BS	0	1	2023	2024	738992	739594	602	19	1	22.8	6	normal	1	0	0	0	0	0	0	1
181810	2	0	BS	3	12	2023	2024	738923	739517	594	19	1	NA	NA	NA	NA	NA	NA	NA	1	0	0	2
88552	2	0.0230642	BS	2	22	2023	2025	739210	739682	472	15	1	NA	5	normal	1	0	1	0	1	0	0	1
102566	1	0.0230642	BS	2	22	2023	2025	739210	739682	472	15	1	NA	5	normal	1	0	1	0	1	0	0	1
75948	2	0.0695211	BS	2	12	2023	2025	739235	739634	399	13	1	NA	NA	NA	NA	NA	NA	NA	1	0	0	1
63756	1	0.0773067	BS	4	2	2023	2025	739179	739629	450	14	1	24.5	5	normal	1	0	0	0	0	0	0	1
194023	1	0.0691332	BS	1	12	2022	2024	738727	739517	790	25	2	NA	NA	NA	NA	NA	NA	NA	1	0	0	2
176559	2	0.015625	BS	0	12	2023	2024	739028	739537	509	16	1	NA	NA	NA	NA	NA	NA	NA	0	0	0	2
27917	1	0.00597259	BS	0	14	2023	2024	739026	739584	558	18	1	30	5	normal	2	0	1	0	1	0	0	2
34715	2	0.0387054	BS	0	14	2023	2024	738909	739584	675	22	1	17.2	5	normal	3	0	1	0	1	0	0	2
180829	1	0.0896894	BS	1	12	2023	2024	738892	739517	625	20	1	NA	NA	NA	NA	NA	NA	NA	1	0	0	2
46330	1	0.122728	BS	3	13	2024	2025	739294	739703	409	13	1	26	5	normal	0	0	1	0	1	0	0	1
20808	1	0.0222442	BS	0	22	2020	2025	737859	739682	1823	59	4	NA	5	normal	0	1	2	0	2	1	1	1
117185	2	0.0765816	BS	4	2	2023	2025	739021	739629	608	19	1	22.5	6	normal	1	0	1	0	1	0	0	1
134410	2	0.128381	BS	0	12	2024	2025	739252	739639	387	12	1	NA	NA	NA	NA	NA	NA	NA	1	0	0	1
110713	1	0	BS	0	12	2022	2024	738627	739537	910	29	2	NA	NA	NA	NA	NA	NA	NA	1	0	0	2
152857	1	0	BS	1	12	2021	2024	738225	739551	1326	43	3	NA	NA	NA	NA	NA	NA	NA	0	0	0	2
173376	2	0.139382	BS	0	12	2023	2024	739170	739550	380	12	1	NA	NA	NA	NA	NA	NA	NA	0	0	0	2
59129	2	0.0323064	BS	0	22	2023	2025	738979	739682	703	23	1	NA	NA	NA	NA	NA	NA	NA	1	0	0	1
134560	2	0.0680679	BS	5	2	2022	2025	738835	739691	856	28	2	23.2	6	normal	1	0	1	0	1	0	0	1
