# Supplementary material for: Quantitative genetic analysis of respiratory function and related traits in Bulldogs, French Bulldogs and Pugs
Source: PLoS One. 2026 May 13;21(5):e0348023. doi: 10.1371/journal.pone.0348023 (PMC13170967; doi:10.1371/journal.pone.0348023)
Supplement: S7 Table — (CSV) [file pone.0348023.s012.csv]

pid	nsex	f	colour_group	show_fam	ass_code2	yob	yot	dserial	dserial_test	ageD	ageM	ageY	BW	BCS	obesity	nSten	nResPat	nStertor	nStridor	Grade	binRFG	binBOAS	protocol
6072	2	0.0482951	BS	0	1	2010	2022	734240	738592	4352	143	11	NA	5	normal	2	0	1	0	1	0	0	1
6072	2	0.0482951	BS	0	1	2010	2023	734240	738957	4717	155	12	NA	5	normal	1	0	0	0	0	0	0	2
12730	2	0.00408423	BS	0	3	2010	2023	734323	738952	4629	152	12	12	5	normal	2	0	1	0	1	0	0	2
7623	2	0.012207	BS	3	1	2010	2020	734265	738062	3797	124	10	NA	5	normal	1	0	0	0	0	0	0	1
15518	1	0.00384861	BS	6	3	2012	2017	734935	737004	2069	67	5	NA	NA	NA	NA	NA	NA	NA	0	0	0	1
31667	1	0.0925659	BS	4	3	2011	2020	734854	737856	3002	98	8	NA	6	normal	1	1	3	2	3	1	1	1
43429	2	0.038533	BS	0	1	2012	2020	735150	738061	2911	95	7	13.6	5	normal	1	0	0	0	0	0	0	1
8795	1	0	BS	0	3	2012	2023	735085	738952	3867	127	10	16	8	obese	2	0	2	0	2	1	1	2
8795	1	0	BS	0	251	2012	2019	735085	737467	2382	78	6	NA	NA	NA	NA	NA	NA	NA	1	0	0	1
367241	2	0.000543632	BS	5	1	2013	2020	735488	738061	2573	84	7	NA	7	obese	1	0	1	0	1	0	0	1
48637	1	0.144263	BS	8	17	2014	2023	735626	738910	3284	107	8	12.7	5	normal	2	0	1	0	1	0	0	1
11409	1	0.00848203	NBS	0	15	2014	2021	735735	738351	2616	85	7	15.9	5	normal	2	0	2	0	2	1	1	1
50898	1	0.00300224	BS	4	1	2014	2022	735717	738606	2889	94	7	12.6	5	normal	2	0	1	0	1	0	0	1
43481	2	0.00300224	BS	4	1	2014	2022	735717	738831	3114	102	8	12.5	5	normal	2	0	0	0	0	0	0	1
25211	2	0.0112494	BS	0	1	2014	2020	735839	738012	2173	71	5	12.5	5	normal	1	0	0	0	0	0	0	1
311345	1	0.137147	BS	0	100	2014	2020	735822	737842	2020	66	5	NA	NA	NA	NA	NA	NA	NA	2	1	1	1
40955	2	0.0494428	BS	1	1	2014	2020	735850	738060	2210	72	6	NA	5	normal	2	0	0	0	0	0	0	1
123433	1	0.180292	BS	0	1	2014	2023	735890	738999	3109	102	8	15	6	normal	2	0	1	NA	1	0	0	2
21077	1	0.0865318	BS	3	3	2014	2018	735868	737392	1524	50	4	NA	NA	NA	NA	NA	NA	NA	1	0	0	1
26092	2	0.042533	BS	2	119	2014	2019	735901	737508	1607	52	4	NA	NA	NA	NA	NA	NA	NA	0	0	0	1
218633	1	0.027969	BS	0	3	2014	2023	735908	738930	3022	99	8	12.8	5	normal	2	0	2	0	2	1	1	2
15835	1	0.00330144	NBS	0	124	2015	2020	735970	737800	1830	60	5	NA	NA	NA	NA	NA	NA	NA	2	1	1	1
45870	1	0.127068	BS	2	1	2015	2021	736022	738243	2221	73	6	NA	6	normal	3	0	1	0	1	0	0	1
367339	2	0.0171061	BS	0	25	2015	2022	735987	738867	2880	94	7	NA	4	normal	0	0	0	0	0	0	0	1
330656	1	0.0287747	NBS	0	9	2015	2022	736011	738633	2622	86	7	NA	NA	NA	NA	NA	NA	NA	2	1	1	1
144305	2	0.0264587	BS	2	145	2015	2019	735969	737717	1748	57	4	NA	NA	NA	NA	NA	NA	NA	1	0	0	1
21414	1	0.000977194	BS	4	1	2015	2021	736034	738320	2286	75	6	12.5	6	normal	2	0	0	0	0	0	0	1
21414	1	0.000977194	BS	4	156	2015	2019	736034	737508	1474	48	4	NA	NA	NA	NA	NA	NA	NA	0	0	0	1
21414	1	0.000977194	BS	4	1	2015	2025	736034	739683	3649	119	9	12.5	5	normal	2	0	0	0	0	0	0	1
21414	1	0.000977194	BS	4	1	2015	2023	736034	738930	2896	95	7	11.4	6	normal	2	0	0	NA	0	0	0	2
21414	1	0.000977194	BS	4	1	2015	2022	736034	738558	2524	82	6	12.6	6	normal	2	0	0	0	0	0	0	1
21414	1	0.000977194	BS	4	1	2015	2024	736034	739286	3252	106	8	12.5	6	normal	2	0	0	NA	0	0	0	2
21414	1	0.000977194	BS	4	1	2015	2020	736034	737998	1964	64	5	NA	NA	NA	NA	NA	NA	NA	0	0	0	1
35421	2	0.0267255	BS	0	15	2015	2021	736119	738345	2226	73	6	12.8	4	normal	0	0	0	0	0	0	0	1
21028	1	0.061264	BS	3	38	2015	2021	736145	738468	2323	76	6	15.65	5	normal	2	0	1	0	1	0	0	1
8721	1	0.0278866	NBS	0	38	2015	2020	736161	738009	1848	60	5	11.4	5	normal	1	0	1	0	1	0	0	1
56031	2	0.0284297	BS	2	1	2015	2020	736144	738061	1917	62	5	NA	5	normal	2	0	0	0	0	0	0	1
33944	2	0.0197786	BS	3	16	2015	2021	736197	738241	2044	67	5	10	5	normal	2	0	0	0	0	0	0	1
28976	2	0.0640103	BS	4	1	2015	2020	736153	738062	1909	62	5	NA	6	normal	2	0	1	0	1	0	0	1
333533	2	0.0189264	BS	0	1	2015	2020	736172	738061	1889	62	5	NA	6	normal	2	0	1	0	1	0	0	1
24029	2	0.00722539	BS	0	4	2015	2021	736184	738238	2054	67	5	12	2	normal	1	0	0	0	0	0	0	1
20964	1	0.0807756	BS	1	200	2015	2019	736193	737440	1247	40	3	NA	NA	NA	NA	NA	NA	NA	0	0	0	1
20964	1	0.0807756	BS	1	4	2015	2023	736193	738944	2751	90	7	12.4	4	normal	2	0	0	0	0	0	0	2
33821	2	0.00680556	BS	0	206	2015	2019	736200	737492	1292	42	3	NA	NA	NA	NA	NA	NA	NA	0	0	0	1
31074	1	0.0210557	BS	0	1	2015	2023	736213	738998	2785	91	7	13	6	normal	2	0	2	NA	2	1	1	2
290499	2	0.00517837	NBS	0	210	2015	2019	736251	737684	1433	47	3	NA	NA	NA	NA	NA	NA	NA	3	1	1	1
60253	2	0.155741	BS	4	1	2015	2022	736217	738656	2439	80	6	NA	5	normal	2	0	0	0	0	0	0	1
34902	2	0.00443129	BS	0	12	2015	2020	736254	738079	1825	59	4	9.95	5	normal	1	0	1	1	1	0	0	1
24861	2	0.0302436	BS	0	215	2015	2020	736293	738038	1745	57	4	NA	NA	NA	NA	NA	NA	NA	1	0	0	1
26127	2	0.00800065	BS	3	217	2015	2019	736300	737467	1167	38	3	NA	NA	NA	NA	NA	NA	NA	1	0	0	1
337795	2	0.0149702	BS	5	221	2015	2020	736307	737807	1500	49	4	NA	NA	NA	NA	NA	NA	NA	1	0	0	1
21095	1	0.0143381	BS	4	1	2015	2024	736292	739566	3274	107	8	NA	5	normal	2	0	1	0	1	0	0	2
21095	1	0.0143381	BS	4	1	2015	2022	736292	738831	2539	83	6	NA	6	normal	3	0	1	0	1	0	0	1
21095	1	0.0143381	BS	4	226	2015	2019	736292	737718	1426	46	3	NA	5	normal	2	0	1	0	1	0	0	1
27363	2	0.0143381	BS	4	1	2015	2020	736292	738061	1769	58	4	NA	5	normal	2	0	0	0	0	0	0	1
33076	1	0	BS	0	3	2015	2020	736189	737796	1607	52	4	NA	6	normal	2	2	2	0	2	1	1	1
25926	2	0.004207	BS	1	229	2016	2019	736334	737467	1133	37	3	NA	NA	NA	NA	NA	NA	NA	1	0	0	1
183046	1	0.0275185	BS	0	230	2016	2020	736357	737826	1469	48	4	NA	NA	NA	NA	NA	NA	NA	1	0	0	1
116762	1	0.0432915	BS	0	1	2016	2022	736401	738711	2310	75	6	NA	4	normal	2	0	0	0	0	0	0	1
242482	2	0.0793564	BS	4	231	2016	2019	736401	737717	1316	43	3	NA	NA	NA	NA	NA	NA	NA	0	0	0	1
99985	1	0.0532263	BS	0	232	2016	2019	736386	737505	1119	36	3	NA	NA	NA	NA	NA	NA	NA	1	0	0	1
24854	2	0.0617661	BS	0	234	2015	2019	736247	737546	1299	42	3	NA	NA	NA	NA	NA	NA	NA	2	1	1	1
37650	2	0.154302	BS	4	3	2016	2018	736364	737347	983	32	2	NA	NA	NA	NA	NA	NA	NA	1	0	0	1
362084	2	0.0142371	BS	1	3	2016	2017	736430	736974	544	17	1	NA	NA	NA	NA	NA	NA	NA	0	0	0	1
23680	2	0.0761506	BS	2	2	2016	2021	736436	738333	1897	62	5	13.6	5	normal	1	0	0	0	0	0	0	1
35831	2	0.0638699	BS	2	2	2016	2021	736438	738242	1804	59	4	12.2	7	obese	1	0	0	0	0	0	0	1
147182	2	0.0116262	NBS	0	237	2016	2021	736483	738315	1832	60	5	NA	NA	NA	NA	NA	NA	NA	0	0	0	1
39176	2	0.00269115	BS	0	2	2016	2021	736450	738504	2054	67	5	9.4	5	normal	1	0	1	0	1	0	0	1
42320	2	0.116637	BS	2	1	2016	2020	736432	738060	1628	53	4	NA	5	normal	1	0	0	0	0	0	0	1
73402	2	0.116637	BS	2	1	2016	2020	736432	738060	1628	53	4	NA	6	normal	2	0	1	0	1	0	0	1
73402	2	0.116637	BS	2	240	2016	2019	736432	737620	1188	39	3	NA	NA	NA	NA	NA	NA	NA	1	0	0	1
313449	1	0.00108374	BS	0	3	2016	2023	736449	739171	2722	89	7	NA	5	normal	1	0	0	0	0	0	0	2
48540	1	0.000845501	BS	0	1	2016	2020	736458	738146	1688	55	4	14.3	6	normal	2	0	1	0	1	0	0	1
39847	2	0.0515936	BS	4	4	2016	2021	736487	738281	1794	58	4	12	5	normal	1	0	0	0	0	0	0	1
39847	2	0.0515936	BS	4	3	2016	2018	736487	737392	905	29	2	NA	NA	NA	NA	NA	NA	NA	0	0	0	1
39847	2	0.0515936	BS	4	3	2016	2024	736487	739536	3049	100	8	NA	NA	NA	NA	NA	NA	NA	0	0	0	2
343118	1	0.0515936	BS	4	6	2016	2024	736487	739583	3096	101	8	13.4	6	normal	0	0	1	0	1	0	0	2
39130	2	0.00643995	BS	0	4	2016	2019	736474	737467	993	32	2	12	5	normal	2	0	0	0	0	0	0	1
36113	2	0.00064301	BS	0	1	2016	2020	736490	737998	1508	49	4	NA	NA	NA	2	0	1	0	1	0	0	1
36113	2	0.00064301	BS	0	244	2016	2019	736490	737508	1018	33	2	NA	NA	NA	NA	NA	NA	NA	0	0	0	1
23459	2	0.00330751	BS	0	245	2016	2019	736513	737585	1072	35	2	NA	NA	NA	NA	NA	NA	NA	1	0	0	1
35972	2	0.00105983	BS	3	246	2016	2019	736530	737508	978	32	2	NA	NA	NA	NA	NA	NA	NA	1	0	0	1
50766	1	0.00105983	BS	3	247	2016	2019	736530	737508	978	32	2	NA	NA	NA	NA	NA	NA	NA	0	0	0	1
50766	1	0.00105983	BS	3	1	2016	2021	736530	738243	1713	56	4	12.6	5	normal	2	0	0	0	0	0	0	1
25896	2	0.00739112	BS	0	1	2016	2024	736346	739566	3220	105	8	NA	5	normal	1	0	0	0	0	0	0	2
25896	2	0.00739112	BS	0	2	2016	2020	736346	738067	1721	56	4	10.5	5	normal	1	0	0	0	0	0	0	1
41012	2	0.0200039	BS	3	1	2016	2020	736568	738060	1492	49	4	NA	6	normal	2	0	0	0	0	0	0	1
37890	2	0.0200039	BS	3	1	2016	2020	736568	738060	1492	49	4	NA	6	normal	2	0	0	0	0	0	0	1
94206	1	0.0933276	BS	7	1	2016	2023	736588	738998	2410	79	6	12	6	normal	2	1	2	NA	2	1	1	2
366032	2	0.00892854	BS	6	252	2016	2019	736567	737426	859	28	2	NA	NA	NA	NA	NA	NA	NA	0	0	0	1
62311	2	0.00892854	BS	6	254	2016	2019	736567	737516	949	31	2	NA	NA	NA	NA	NA	NA	NA	0	0	0	1
303336	1	0.00892854	BS	6	2	2016	2020	736567	738036	1469	48	4	15.5	6	normal	2	0	1	0	1	0	0	1
30406	1	0.0734714	BS	4	255	2016	2019	736568	737508	940	30	2	NA	NA	NA	NA	NA	NA	NA	1	0	0	1
298058	1	0.117338	BS	2	1	2016	2021	736557	738243	1686	55	4	NA	6	normal	3	0	2	0	2	1	1	1
17819	2	0.00502322	BS	0	1	2016	2024	736489	739566	3077	101	8	NA	5	normal	2	0	1	0	1	0	0	2
17819	2	0.00502322	BS	0	2	2016	2020	736489	738067	1578	51	4	11.6	6	normal	2	0	1	0	1	0	0	1
20887	1	0.0467251	BS	4	256	2016	2022	736614	738648	2034	66	5	11.4	5	normal	2	0	1	0	1	0	0	1
73743	2	0.0202098	BS	2	15	2016	2022	736601	738553	1952	64	5	13.5	6	normal	1	0	0	0	0	0	0	1
30618	1	0.00698685	NBS	0	11	2016	2020	736591	738097	1506	49	4	12.2	4	normal	2	0	1	0	1	0	0	1
183387	1	0.00698685	NBS	0	1	2016	2020	736591	738015	1424	46	3	16	6	normal	2	NA	1	0	1	0	0	1
38395	2	0.00629383	BS	4	1	2016	2020	736595	738062	1467	48	4	NA	5	normal	2	0	0	0	0	0	0	1
22018	1	0.00681849	BS	1	69	2016	2019	736621	737467	846	27	2	NA	NA	NA	NA	NA	NA	NA	1	0	0	1
339269	2	0.160432	NBS	0	1	2016	2021	736527	738284	1757	57	4	NA	NA	NA	NA	NA	NA	NA	2	1	1	1
222900	2	0.0791149	BS	2	20	2016	2022	736608	738532	1924	63	5	10.1	4	normal	3	0	2	2	2	1	1	1
61819	2	0.000846503	BS	2	11	2016	2020	736603	738031	1428	46	3	NA	NA	NA	NA	NA	NA	NA	1	0	0	1
60553	2	0.0143381	BS	4	1	2016	2020	736627	738061	1434	47	3	NA	5	normal	2	0	1	0	1	0	0	1
26888	2	0.000976562	NBS	0	71	2016	2019	736629	737585	956	31	2	NA	NA	NA	NA	NA	NA	NA	2	1	1	1
262288	2	0.000976562	NBS	0	72	2016	2019	736629	737585	956	31	2	NA	NA	NA	NA	NA	NA	NA	0	0	0	1
69215	2	0.010976	BS	0	3	2016	2020	736650	738057	1407	46	3	10.9	5	normal	3	0	2	0	2	1	1	1
46309	1	0.0132431	BS	0	1	2016	2021	736625	738341	1716	56	4	15.9	5	normal	2	0	1	0	1	0	0	1
21274	1	0.151185	BS	8	8	2016	2024	736524	739593	3069	100	8	13	6	normal	1	0	0	0	0	0	0	1
21274	1	0.151185	BS	8	73	2016	2020	736524	737845	1321	43	3	NA	NA	NA	NA	NA	NA	NA	0	0	0	1
33952	2	0.0159938	BS	2	74	2016	2020	736515	737844	1329	43	3	NA	NA	NA	NA	NA	NA	NA	1	0	0	1
80505	2	0.00516985	NBS	0	11	2016	2020	736660	738062	1402	46	3	10.3	4	normal	2	0	0	0	0	0	0	1
72705	2	0.00421012	BS	0	77	2016	2019	736671	737695	1024	33	2	NA	NA	NA	NA	NA	NA	NA	1	0	0	1
17088	2	0.00793582	NBS	0	28	2016	2020	736683	738120	1437	47	3	11.1	5	normal	1	0	0	0	0	0	0	1
316771	2	0.0949117	BS	7	1	2016	2024	736646	739459	2813	92	7	NA	5	normal	1	0	1	0	1	0	0	2
316771	2	0.0949117	BS	7	2	2016	2022	736646	738775	2129	69	5	10.48	6	normal	1	0	0	0	0	0	0	1
73355	2	0.0443394	NBS	0	79	2016	2019	736580	737509	929	30	2	NA	NA	NA	NA	NA	NA	NA	0	0	0	1
55088	2	0.00215393	BS	4	1	2016	2021	736679	738243	1564	51	4	NA	4	normal	2	0	0	0	0	0	0	1
55916	2	0.00402865	BS	3	80	2016	2019	736666	737508	842	27	2	NA	NA	NA	NA	NA	NA	NA	1	0	0	1
38946	2	0.0101482	BS	0	6	2016	2022	736673	738575	1902	62	5	11.2	5	normal	1	0	0	0	0	0	0	1
38815	2	0.0187517	BS	0	17	2017	2021	736703	738476	1773	58	4	11.6	5	normal	0	0	1	0	1	0	0	1
18667	2	0.0146154	NBS	0	81	2016	2019	736686	737499	813	26	2	NA	NA	NA	NA	NA	NA	NA	0	0	0	1
54550	2	0.00276184	BS	4	1	2017	2022	736712	738831	2119	69	5	NA	4	normal	2	0	0	0	0	0	0	1
22102	1	0.00656622	BS	4	1	2017	2020	736716	738060	1344	44	3	NA	5	normal	2	0	0	0	0	0	0	1
22102	1	0.00656622	BS	4	1	2017	2022	736716	738550	1834	60	5	NA	5	normal	2	0	0	0	0	0	0	1
22102	1	0.00656622	BS	4	82	2017	2019	736716	737508	792	26	2	NA	NA	NA	NA	NA	NA	NA	1	0	0	1
40670	2	0.0847263	BS	1	3	2016	2017	736550	737004	454	14	1	NA	NA	NA	NA	NA	NA	NA	0	0	0	1
32186	1	0.150696	BS	3	1	2016	2020	736666	738062	1396	45	3	NA	5	normal	1	0	0	0	0	0	0	1
29997	1	0.00258636	BS	5	2	2017	2021	736705	738193	1488	48	4	NA	NA	NA	NA	NA	NA	NA	0	0	0	1
36353	2	0.0164006	NBS	0	83	2017	2019	736697	737768	1071	35	2	NA	NA	NA	NA	NA	NA	NA	1	0	0	1
38517	2	0.00654702	BS	1	84	2017	2019	736716	737718	1002	32	2	NA	NA	NA	NA	NA	NA	NA	1	0	0	1
336146	2	0.0108473	BS	0	85	2017	2019	736728	737679	951	31	2	NA	NA	NA	NA	NA	NA	NA	0	0	0	1
69285	2	0.069235	BS	0	86	2017	2022	736733	738738	2005	65	5	NA	NA	NA	NA	NA	NA	NA	1	0	0	1
223776	2	0.004207	BS	1	4	2017	2019	736764	737467	703	23	1	NA	6	normal	3	1	0	0	2	1	1	1
319828	1	0.00967637	BS	0	3	2017	2018	736716	737161	445	14	1	NA	NA	NA	NA	NA	NA	NA	2	1	1	1
32877	1	0.0807756	BS	1	88	2017	2019	736726	737712	986	32	2	NA	NA	NA	NA	NA	NA	NA	1	0	0	1
52509	2	0.00994069	BS	0	4	2017	2023	736740	739046	2306	75	6	13	4	normal	1	0	1	NA	1	0	0	2
52509	2	0.00994069	BS	0	4	2017	2020	736740	738067	1327	43	3	13	4	normal	1	0	1	0	1	0	0	1
225146	1	0.0815638	BS	0	90	2017	2022	736754	738669	1915	63	5	NA	NA	NA	NA	NA	NA	NA	3	1	1	1
15939	1	0.0104646	BS	0	91	2017	2019	736746	737499	753	24	2	NA	NA	NA	NA	NA	NA	NA	0	0	0	1
23419	2	0.0513449	BS	0	1	2017	2022	736779	738555	1776	58	4	18	6	normal	1	0	1	0	1	0	0	1
25735	2	0.00126018	BS	3	92	2017	2019	736769	737768	999	32	2	NA	NA	NA	NA	NA	NA	NA	0	0	0	1
38246	2	0.00879055	BS	2	93	2017	2019	736780	737717	937	30	2	NA	NA	NA	NA	NA	NA	NA	1	0	0	1
337466	2	0.00879055	BS	2	95	2017	2019	736780	737717	937	30	2	NA	NA	NA	NA	NA	NA	NA	0	0	0	1
104303	2	0.0688868	BS	4	1	2017	2022	736760	738719	1959	64	5	NA	5	normal	2	0	0	0	0	0	0	1
30887	1	0.0421608	BS	6	1	2017	2024	736771	739566	2795	91	7	NA	5	normal	2	0	0	0	0	0	0	2
30887	1	0.0421608	BS	6	96	2017	2019	736771	737508	737	24	2	NA	NA	NA	NA	NA	NA	NA	1	0	0	1
30887	1	0.0421608	BS	6	1	2017	2023	736771	738978	2207	72	6	NA	5	normal	2	0	1	NA	1	0	0	2
68410	2	0.0421608	BS	6	97	2017	2019	736771	737508	737	24	2	NA	NA	NA	NA	NA	NA	NA	1	0	0	1
68410	2	0.0421608	BS	6	1	2017	2024	736771	739566	2795	91	7	NA	5	normal	2	0	1	0	1	0	0	2
68410	2	0.0421608	BS	6	1	2017	2023	736771	738978	2207	72	6	NA	5	normal	2	0	1	NA	1	0	0	2
19327	2	0.0141901	NBS	0	4	2017	2020	736771	738022	1251	41	3	13	5	normal	1	0	0	0	0	0	0	1
19327	2	0.0141901	NBS	0	4	2017	2024	736771	739387	2616	85	7	14.8	5	normal	1	0	0	0	0	0	0	2
358980	2	0.0293235	NBS	0	1	2017	2022	736803	738831	2028	66	5	NA	6	normal	1	0	1	0	1	0	0	1
21543	1	0.0388796	NBS	0	1	2017	2022	736785	738677	1892	62	5	15.4	6	normal	2	0	2	1	2	1	1	1
63129	2	0.00593438	BS	0	99	2017	2019	736770	737710	940	30	2	NA	NA	NA	NA	NA	NA	NA	0	0	0	1
63129	2	0.00593438	BS	0	1	2017	2021	736770	738474	1704	55	4	15.9	5	normal	1	0	0	0	0	0	0	1
146935	2	0.0380919	BS	0	53	2017	2020	736765	738087	1322	43	3	NA	NA	NA	NA	NA	NA	NA	2	1	1	1
60744	2	0.00601968	NBS	0	1	2017	2021	736791	738222	1431	47	3	NA	NA	NA	NA	NA	NA	NA	1	0	0	1
22172	1	0.0149702	BS	5	102	2017	2020	736782	737807	1025	33	2	NA	NA	NA	NA	NA	NA	NA	1	0	0	1
307698	1	0.009858	BS	0	103	2017	2019	736774	737531	757	24	2	NA	NA	NA	NA	NA	NA	NA	1	0	0	1
242988	1	0.0413084	BS	1	105	2017	2019	736831	737524	693	22	1	NA	NA	NA	NA	NA	NA	NA	1	0	0	1
32042	1	0.0413084	BS	1	106	2017	2019	736831	737646	815	26	2	NA	NA	NA	NA	NA	NA	NA	1	0	0	1
60206	2	0.0127773	BS	1	2	2017	2021	736778	738242	1464	48	4	9.5	5	normal	1	0	0	0	0	0	0	1
33177	1	0.0108634	BS	0	6	2017	2020	736825	737985	1160	38	3	12.3	4	normal	1	0	0	0	0	0	0	1
364429	1	0.020674	NBS	0	1	2017	2023	736822	738930	2108	69	5	11.6	4	normal	3	1	3	NA	3	1	1	2
64803	2	0.028549	NBS	0	7	2017	2020	736860	738006	1146	37	3	13.6	5	normal	2	0	0	0	0	0	0	1
17872	2	0.0386974	NBS	0	108	2017	2021	736823	738303	1480	48	4	NA	NA	NA	NA	NA	NA	NA	0	0	0	1
23173	2	0.0206939	NBS	0	17	2017	2022	736834	738658	1824	59	4	10.1	5	normal	1	0	2	0	2	1	1	1
145227	1	0.0196542	BS	0	1	2017	2020	736831	738050	1219	40	3	14	5	normal	2	0	1	0	1	0	0	1
69436	2	0.0406779	BS	0	4	2017	2019	736841	737467	626	20	1	12	4	normal	3	0	1	0	1	0	0	1
73887	2	0.0711107	BS	0	109	2017	2019	736854	737688	834	27	2	NA	NA	NA	NA	NA	NA	NA	0	0	0	1
55449	2	0.0711107	BS	0	110	2017	2019	736854	737467	613	20	1	NA	NA	NA	NA	NA	NA	NA	0	0	0	1
55449	2	0.0711107	BS	0	4	2017	2021	736854	738213	1359	44	3	12	5	normal	3	0	0	0	0	0	0	1
54446	2	0.0711107	BS	0	4	2017	2019	736854	737470	616	20	1	12	4	normal	2	0	0	0	0	0	0	1
35892	2	0.00335186	BS	0	111	2017	2019	736831	737684	853	28	2	NA	NA	NA	NA	NA	NA	NA	0	0	0	1
72744	2	0.0313046	BS	4	112	2017	2019	736860	737717	857	28	2	NA	NA	NA	NA	NA	NA	NA	1	0	0	1
46140	1	0.0313046	BS	4	1	2017	2020	736860	738060	1200	39	3	NA	NA	NA	NA	NA	NA	NA	1	0	0	1
267569	1	0.0313046	BS	4	113	2017	2019	736860	737717	857	28	2	NA	NA	NA	NA	NA	NA	NA	2	1	1	1
25258	2	0.00908694	BS	0	2	2016	2020	736535	738067	1532	50	4	10.2	5	normal	1	1	2	0	2	1	1	1
56586	2	0.109021	BS	0	17	2017	2022	736848	738595	1747	57	4	12	5	normal	3	0	1	0	1	0	0	1
45773	1	0.132062	BS	3	2	2017	2020	736848	738041	1193	39	3	15.5	5	normal	2	0	1	0	1	0	0	1
45773	1	0.132062	BS	3	4	2017	2024	736848	739555	2707	88	7	16.7	4	normal	1	0	0	NA	0	0	0	2
205756	2	0.00763741	NBS	0	1	2017	2021	736851	738205	1354	44	3	13.15	5	normal	2	0	0	0	0	0	0	1
38724	2	0.0717545	BS	1	1	2017	2021	736860	738291	1431	47	3	NA	5	normal	1	0	0	0	0	0	0	1
59855	2	0.0137418	BS	0	114	2017	2019	736884	737768	884	29	2	NA	NA	NA	NA	NA	NA	NA	2	1	1	1
315308	1	0.0126229	BS	1	25	2017	2022	736877	738867	1990	65	5	NA	NA	NA	2	0	2	1	2	1	1	1
60207	2	0.00410514	BS	0	2	2017	2020	736870	738006	1136	37	3	14.2	6	normal	1	0	0	0	0	0	0	1
53958	2	0.00848332	BS	3	16	2017	2020	736861	738143	1282	42	3	12.2	7	obese	1	0	1	0	1	0	0	1
41420	2	0.000561102	BS	2	1	2017	2020	736852	738103	1251	41	3	10.8	5	normal	2	0	0	0	0	0	0	1
43250	2	0.0430723	BS	0	115	2017	2019	736865	737610	745	24	2	NA	NA	NA	NA	NA	NA	NA	0	0	0	1
23561	2	0.00661628	BS	0	116	2017	2019	736893	737768	875	28	2	NA	NA	NA	NA	NA	NA	NA	0	0	0	1
25798	2	0.0060195	NBS	0	1	2017	2020	736899	738033	1134	37	3	11.1	5	normal	2	1	2	0	2	1	1	1
179372	2	0.00582078	BS	0	117	2017	2019	736879	737713	834	27	2	NA	NA	NA	NA	NA	NA	NA	1	0	0	1
65743	2	0.00805119	BS	0	118	2017	2019	736905	737552	647	21	1	NA	NA	NA	NA	NA	NA	NA	0	0	0	1
64819	2	0.02714	BS	2	2	2017	2021	736929	738351	1422	46	3	12	5	normal	2	0	2	0	2	1	1	1
50276	1	0.0810761	BS	5	1	2017	2023	736747	738978	2231	73	6	NA	5	normal	2	0	0	NA	0	0	0	2
65295	2	0.0132819	BS	3	1	2017	2022	736907	738831	1924	63	5	NA	6	normal	2	0	1	0	1	0	0	1
60373	2	0.0207667	NBS	0	1	2017	2021	736942	738188	1246	40	3	13.9	6	normal	2	0	0	0	0	0	0	1
54329	2	0.161793	BS	0	120	2017	2020	736914	738013	1099	36	3	10.4	NA	NA	1	0	1	0	1	0	0	1
54329	2	0.161793	BS	0	9	2017	2022	736914	738682	1768	58	4	10.9	5	normal	1	1	2	1	2	1	1	1
303328	1	0.0103119	NBS	0	3	2017	2022	736951	738791	1840	60	5	19.8	8	obese	2	0	0	0	0	0	0	1
42028	2	0.076181	NBS	0	6	2017	2020	736916	738106	1190	39	3	14.4	4	normal	1	0	0	0	0	0	0	1
20904	1	0.00953483	BS	0	121	2017	2019	736892	737599	707	23	1	NA	NA	NA	NA	NA	NA	NA	0	0	0	1
335546	1	0.0069437	BS	0	2	2017	2023	736930	739037	2107	69	5	11.36	5	normal	3	0	2	0	2	1	1	2
137391	2	0.00998078	BS	0	1	2017	2020	736940	738021	1081	35	2	9.5	4	normal	2	0	2	0	2	1	1	1
15408	1	0.0158294	BS	0	122	2017	2019	736880	737585	705	23	1	NA	NA	NA	NA	NA	NA	NA	1	0	0	1
52431	2	0.0174266	BS	0	5	2017	2021	736975	738200	1225	40	3	16.2	3	normal	0	0	0	0	0	0	0	1
37649	2	0.0174266	BS	0	5	2017	2020	736975	738138	1163	38	3	15.2	3	normal	0	0	1	0	1	0	0	1
181858	1	0.124036	BS	4	1	2017	2022	736939	738575	1636	53	4	11	5	normal	3	1	2	1	2	1	1	1
207639	2	0.0069165	NBS	0	22	2017	2020	736940	738059	1119	36	3	NA	NA	NA	NA	NA	NA	NA	1	0	0	1
32738	1	0.0086432	BS	3	1	2017	2020	736963	738061	1098	36	3	NA	6	normal	3	0	0	0	0	0	0	1
40237	2	0.0290505	BS	4	1	2017	2020	736953	737998	1045	34	2	12.2	6	normal	1	0	NA	0	0	0	0	1
71476	2	0.000728753	BS	0	19	2017	2022	736907	738808	1901	62	5	NA	NA	NA	NA	NA	NA	NA	1	0	0	1
21969	1	0.0265854	BS	2	123	2017	2019	736868	737599	731	24	2	NA	NA	NA	NA	NA	NA	NA	1	0	0	1
112564	2	0.0109689	NBS	0	9	2017	2020	736966	737863	897	29	2	13	4	normal	0	0	0	0	0	0	0	1
61007	2	0.0154669	BS	0	1	2017	2021	736944	738296	1352	44	3	NA	NA	NA	NA	NA	NA	NA	1	0	0	1
11383	1	0.00276184	BS	3	1	2017	2022	736960	738558	1598	52	4	12.4	5	normal	2	0	0	0	0	0	0	1
52991	2	0.00276184	BS	3	1	2017	2022	736960	738831	1871	61	5	NA	5	normal	1	0	0	0	0	0	0	1
28283	2	0.00276184	BS	3	1	2017	2022	736960	738838	1878	61	5	NA	6	normal	1	0	1	0	1	0	0	1
275451	2	0.0164281	BS	0	3	2017	2023	736960	739119	2159	70	5	10.3	5	normal	2	1	1	0	2	1	1	2
195393	2	0.0402748	NBS	0	125	2017	2019	736972	737502	530	17	1	NA	NA	NA	NA	NA	NA	NA	1	0	0	1
355589	1	0.0118488	BS	0	126	2017	2021	736958	738260	1302	42	3	NA	NA	NA	NA	NA	NA	NA	1	0	0	1
137867	2	0.0256796	BS	0	4	2017	2019	736951	737467	516	16	1	12	4	normal	1	0	0	0	0	0	0	1
69661	2	0.0256796	BS	0	127	2017	2019	736951	737768	817	26	2	NA	NA	NA	NA	NA	NA	NA	0	0	0	1
57353	2	0.00859377	BS	0	128	2017	2019	736959	737502	543	17	1	NA	NA	NA	NA	NA	NA	NA	1	0	0	1
63361	2	0.00859377	NBS	0	129	2017	2019	736959	737502	543	17	1	NA	NA	NA	NA	NA	NA	NA	1	0	0	1
334877	2	0.00713876	NBS	0	130	2017	2019	737002	737624	622	20	1	NA	NA	NA	NA	NA	NA	NA	1	0	0	1
333256	2	0.012002	NBS	0	52	2017	2021	736975	738235	1260	41	3	12.8	6	normal	2	0	0	0	0	0	0	1
30811	1	0.0482217	BS	1	2	2017	2021	736755	738345	1590	52	4	11.6	5	normal	1	0	1	0	1	0	0	1
33738	2	0.0307466	NBS	0	11	2017	2020	736985	738125	1140	37	3	14	7	obese	3	0	0	0	0	0	0	1
29510	2	0.023019	BS	2	131	2017	2019	736851	737599	748	24	2	NA	NA	NA	NA	NA	NA	NA	0	0	0	1
356129	1	0.0536991	BS	0	132	2017	2020	736987	738129	1142	37	3	NA	NA	NA	NA	NA	NA	NA	3	1	1	1
250974	1	0.0191696	NBS	0	3	2017	2023	736992	739171	2179	71	5	NA	5	normal	2	0	2	0	2	1	1	2
70106	2	0.00917725	BS	0	133	2017	2019	737019	737712	693	22	1	NA	NA	NA	NA	NA	NA	NA	1	0	0	1
52159	2	0.0381682	BS	0	134	2017	2019	737006	737622	616	20	1	NA	NA	NA	NA	NA	NA	NA	0	0	0	1
198245	2	0.000667381	BS	1	1	2017	2021	737014	738291	1277	42	3	NA	5	normal	1	0	0	0	0	0	0	1
31576	1	0.0832961	BS	2	1	2017	2020	737017	738062	1045	34	2	NA	NA	NA	NA	NA	NA	NA	1	0	0	1
63506	2	0.020853	NBS	0	1	2017	2020	737040	738146	1106	36	3	12.9	6	normal	2	0	0	0	0	0	0	1
31808	1	0.0146842	BS	0	27	2017	2023	737010	739065	2055	67	5	13.4	4	normal	1	0	0	0	0	0	0	2
15901	1	0.0194585	BS	1	2	2016	2022	736459	738823	2364	77	6	13.5	5	normal	1	0	0	0	0	0	0	1
15119	1	0.0179874	NBS	0	135	2017	2019	737016	737768	752	24	2	NA	NA	NA	NA	NA	NA	NA	1	0	0	1
346792	2	0.0140041	BS	0	1	2017	2020	737020	738033	1013	33	2	10.8	5	normal	1	0	0	0	0	0	0	1
15472	1	0.0883541	NBS	0	5	2017	2021	737007	738355	1348	44	3	11.7	4	normal	1	1	2	0	2	1	1	1
35363	2	0.0178983	BS	0	136	2017	2019	737052	737768	716	23	1	NA	NA	NA	NA	NA	NA	NA	2	1	1	1
42534	2	0.0240371	BS	2	137	2017	2019	737016	737599	583	19	1	NA	NA	NA	NA	NA	NA	NA	0	0	0	1
59834	2	0.124509	BS	2	6	2017	2020	737023	738064	1041	34	2	11.5	5	normal	1	0	0	0	0	0	0	1
33665	2	0.0121392	BS	0	138	2017	2019	737049	737768	719	23	1	NA	NA	NA	NA	NA	NA	NA	1	0	0	1
55450	2	0.0118922	NBS	0	11	2018	2020	737061	737869	808	26	2	13.6	5	normal	0	0	0	0	0	0	0	1
91505	2	0.00403562	BS	0	36	2017	2020	737060	737943	883	29	2	12.7	4	normal	1	0	1	1	1	0	0	1
225317	2	0.00403562	BS	0	139	2017	2019	737060	737718	658	21	1	NA	NA	NA	NA	NA	NA	NA	0	0	0	1
30295	1	0.000657143	BS	2	140	2017	2019	736790	737768	978	32	2	NA	NA	NA	NA	NA	NA	NA	1	0	0	1
319998	1	0.00619066	BS	0	141	2017	2019	737050	737620	570	18	1	NA	NA	NA	NA	NA	NA	NA	1	0	0	1
27003	2	0.00165343	BS	3	1	2017	2020	737037	738103	1066	35	2	9.1	4	normal	1	0	0	0	0	0	0	1
39252	2	0.0114182	NBS	0	142	2018	2020	737080	738038	958	31	2	NA	NA	NA	NA	NA	NA	NA	0	0	0	1
41254	2	0.0101751	BS	0	143	2017	2020	737028	737800	772	25	2	NA	NA	NA	NA	NA	NA	NA	0	0	0	1
21111	1	0.0101751	NBS	0	144	2017	2020	737028	737798	770	25	2	NA	NA	NA	NA	NA	NA	NA	1	0	0	1
45411	1	0.00700018	NBS	0	146	2017	2020	737052	737856	804	26	2	NA	NA	NA	NA	NA	NA	NA	0	0	0	1
25079	2	0.014326	NBS	0	147	2017	2020	737059	737800	741	24	2	NA	NA	NA	NA	NA	NA	NA	0	0	0	1
38346	2	0.0345982	NBS	0	1	2018	2021	737076	738257	1181	38	3	11.45	5	normal	1	0	1	0	1	0	0	1
175575	1	0.144042	NBS	0	2	2018	2020	737067	738017	950	31	2	NA	NA	NA	NA	NA	NA	NA	1	0	0	1
48447	1	0.000914975	BS	2	148	2017	2019	737057	737717	660	21	1	NA	NA	NA	NA	NA	NA	NA	1	0	0	1
290223	2	0.000914975	BS	2	1	2017	2021	737057	738250	1193	39	3	12.2	6	normal	3	0	1	0	1	0	0	1
145296	1	0.00736689	BS	0	149	2018	2020	737063	737798	735	24	2	NA	NA	NA	NA	NA	NA	NA	1	0	0	1
335270	2	0.0116158	NBS	0	1	2018	2020	737104	738134	1030	33	2	12.3	4	normal	1	0	0	0	0	0	0	1
199015	1	0.041142	BS	1	150	2018	2020	737075	737860	785	25	2	NA	NA	NA	NA	NA	NA	NA	2	1	1	1
8810	1	0.00220485	NBS	0	151	2018	2019	737066	737446	380	12	1	NA	NA	NA	NA	NA	NA	NA	1	0	0	1
15106	1	0.0335735	NBS	0	28	2018	2020	737090	738120	1030	33	2	13.5	4	normal	2	0	0	0	0	0	0	1
30062	1	0.0373888	BS	0	152	2018	2020	737081	737839	758	24	2	NA	NA	NA	NA	NA	NA	NA	1	0	0	1
30062	1	0.0373888	BS	0	21	2018	2022	737081	738547	1466	48	4	14	5	normal	3	0	2	0	2	1	1	1
53845	2	0.0373888	BS	0	7	2018	2020	737081	737986	905	29	2	11.2	5	normal	2	0	1	0	1	0	0	1
35266	2	0.00944708	BS	0	4	2018	2022	737077	738554	1477	48	4	10.1	5	normal	2	0	1	0	1	0	0	1
35072	2	0.0134597	BS	3	2	2018	2020	737069	738041	972	31	2	12.6	6	normal	1	0	1	0	1	0	0	1
53921	2	0.0199639	NBS	0	153	2018	2020	737105	737967	862	28	2	NA	NA	NA	NA	NA	NA	NA	1	0	0	1
23481	2	0.00953439	BS	0	154	2018	2020	737119	737829	710	23	1	NA	NA	NA	NA	NA	NA	NA	0	0	0	1
60957	2	0.00953439	BS	0	13	2018	2022	737119	738794	1675	55	4	14.7	6	normal	1	0	1	0	1	0	0	1
240382	1	0.0172485	BS	0	155	2018	2019	737118	737710	592	19	1	NA	NA	NA	NA	NA	NA	NA	0	0	0	1
25035	2	0.0168505	NBS	0	157	2018	2019	737108	737768	660	21	1	NA	NA	NA	NA	NA	NA	NA	2	1	1	1
168941	1	0.00884353	BS	0	1	2018	2020	737108	738024	916	30	2	12.4	6	normal	2	0	1	0	1	0	0	1
75020	2	0.0883151	BS	3	158	2018	2019	737105	737717	612	20	1	NA	NA	NA	NA	NA	NA	NA	0	0	0	1
95945	2	0.0108818	BS	0	11	2018	2021	737132	738345	1213	39	3	10.5	4	normal	3	0	2	0	2	1	1	1
321157	2	0.0546528	BS	2	15	2018	2023	737122	739018	1896	62	5	10.1	4	normal	0	0	0	0	0	0	0	2
140445	2	0.0066701	BS	0	1	2018	2021	737101	738370	1269	41	3	12.2	6	normal	2	0	1	0	1	0	0	1
23439	2	0.0422364	NBS	0	159	2017	2019	737048	737768	720	23	1	NA	NA	NA	NA	NA	NA	NA	0	0	0	1
285461	2	0.0987563	BS	3	160	2018	2019	737136	737717	581	19	1	NA	NA	NA	NA	NA	NA	NA	2	1	1	1
179845	1	0.0987563	BS	3	161	2018	2019	737136	737718	582	19	1	NA	NA	NA	NA	NA	NA	NA	0	0	0	1
332138	1	0.0987563	BS	3	162	2018	2019	737136	737718	582	19	1	NA	NA	NA	NA	NA	NA	NA	1	0	0	1
332138	1	0.0987563	BS	3	1	2018	2021	737136	738243	1107	36	3	NA	7	obese	3	1	3	1	3	1	1	1
34012	2	0.00567866	BS	0	1	2017	2021	736994	738242	1248	41	3	11.2	4	normal	0	0	0	0	0	0	0	1
164412	2	0.110069	BS	4	1	2018	2022	737119	738852	1733	56	4	NA	NA	NA	NA	NA	NA	NA	2	1	1	1
39782	2	0.110069	BS	4	163	2018	2019	737119	737718	599	19	1	NA	NA	NA	NA	NA	NA	NA	1	0	0	1
184640	2	0.00535795	BS	0	25	2018	2022	737121	738867	1746	57	4	12.8	5	normal	0	0	0	0	0	0	0	1
23225	2	0.0102949	NBS	0	164	2018	2019	737172	737768	596	19	1	NA	NA	NA	NA	NA	NA	NA	0	0	0	1
216401	2	0.0214293	BS	6	1	2018	2022	737125	738831	1706	56	4	NA	6	normal	2	0	0	0	0	0	0	1
30602	1	0.0203737	BS	0	1	2018	2020	737149	738088	939	30	2	NA	5	normal	3	0	1	0	1	0	0	1
138049	2	0.0138032	BS	2	63	2018	2020	737100	738057	957	31	2	NA	NA	NA	NA	NA	NA	NA	1	0	0	1
24819	2	0.0274144	BS	1	165	2018	2019	737132	737718	586	19	1	NA	NA	NA	NA	NA	NA	NA	0	0	0	1
43249	2	0.146724	BS	4	166	2018	2019	737142	737712	570	18	1	NA	NA	NA	NA	NA	NA	NA	0	0	0	1
45912	1	0.0308354	BS	2	20	2018	2021	737138	738212	1074	35	2	NA	NA	NA	NA	NA	NA	NA	2	1	1	1
171133	1	0.018045	BS	5	167	2018	2019	737155	737620	465	15	1	NA	NA	NA	NA	NA	NA	NA	1	0	0	1
84179	1	0.0358496	BS	0	1	2018	2022	737135	738711	1576	51	4	NA	NA	NA	NA	NA	NA	NA	0	0	0	1
61604	2	0.0167404	BS	0	168	2018	2021	737133	738232	1099	36	3	NA	NA	NA	NA	NA	NA	NA	1	0	0	1
74297	2	0.0106329	BS	0	6	2018	2021	737151	738176	1025	33	2	NA	NA	NA	NA	NA	NA	NA	1	0	0	1
63659	2	0.0323479	BS	4	169	2018	2019	737151	737599	448	14	1	NA	NA	NA	NA	NA	NA	NA	0	0	0	1
67285	2	0.00453844	BS	1	12	2018	2020	737135	738079	944	30	2	NA	NA	NA	NA	NA	NA	NA	2	1	1	1
326369	2	0.110362	BS	1	30	2017	2021	736949	738240	1291	42	3	NA	NA	NA	NA	NA	NA	NA	1	0	0	1
211932	1	0.0273077	BS	2	3	2018	2022	737156	738654	1498	49	4	NA	5	normal	2	1	2	0	2	1	1	1
31702	1	0.132787	BS	1	2	2018	2020	737138	738065	927	30	2	11.18	5	normal	1	0	1	0	1	0	0	1
57551	2	0.00302808	BS	0	6	2018	2021	737169	738176	1007	33	2	NA	NA	NA	NA	NA	NA	NA	1	0	0	1
24586	2	0.00590103	BS	0	18	2018	2024	737171	739283	2112	69	5	11.6	5	normal	1	0	0	NA	0	0	0	2
24586	2	0.00590103	BS	0	38	2018	2020	737171	738000	829	27	2	12	5	normal	1	0	0	0	0	0	0	1
71251	2	0.00282357	BS	4	1	2018	2020	737188	738061	873	28	2	NA	6	normal	2	0	0	0	0	0	0	1
346295	1	0.00784672	BS	2	170	2018	2019	737201	737620	419	13	1	NA	NA	NA	NA	NA	NA	NA	1	0	0	1
211435	1	0.00784672	BS	2	171	2018	2019	737201	737620	419	13	1	NA	NA	NA	NA	NA	NA	NA	1	0	0	1
38877	2	0.00784672	BS	2	1	2018	2020	737201	737985	784	25	2	10.7	4	normal	2	0	1	0	1	0	0	1
41886	2	0.000935199	BS	2	1	2018	2020	737167	738060	893	29	2	NA	5	normal	2	0	1	0	1	0	0	1
293721	1	0.00942714	NBS	0	36	2018	2020	737102	738023	921	30	2	NA	NA	NA	NA	NA	NA	NA	1	0	0	1
59568	2	0.00552943	BS	0	5	2018	2020	737196	737958	762	25	2	13.05	3	normal	1	0	1	0	1	0	0	1
205312	2	0.0193865	BS	1	1	2018	2021	737189	738222	1033	33	2	NA	NA	NA	NA	NA	NA	NA	0	0	0	1
61824	2	0.00443966	BS	0	172	2018	2020	737170	737814	644	21	1	NA	NA	NA	NA	NA	NA	NA	0	0	0	1
294275	1	0.0249853	NBS	0	173	2018	2019	737170	737624	454	14	1	NA	NA	NA	NA	NA	NA	NA	0	0	0	1
37345	2	0.00569225	BS	0	4	2018	2024	737181	739387	2206	72	6	14.9	4	normal	2	0	0	0	0	0	0	2
37345	2	0.00569225	BS	0	4	2018	2021	737181	738244	1063	34	2	18	5	normal	2	0	0	0	0	0	0	1
37345	2	0.00569225	BS	0	4	2018	2024	737181	739324	2143	70	5	15.4	4	normal	2	0	1	0	1	0	0	2
78038	1	0.00709813	NBS	0	3	2018	2020	737188	737796	608	19	1	16	5	normal	NA	2	2	0	3	1	1	1
56365	2	0.0136974	BS	0	2	2018	2021	737183	738276	1093	35	2	11.3	5	normal	1	0	1	0	1	0	0	1
31523	1	0.0178738	NBS	0	4	2018	2021	737177	738244	1067	35	2	13.8	4	normal	2	0	0	0	0	0	0	1
112432	2	0.169729	BS	3	1	2018	2020	737124	738062	938	30	2	NA	5	normal	1	0	0	0	0	0	0	1
57778	2	0.0442622	BS	4	2	2018	2020	737204	738132	928	30	2	11.6	6	normal	1	0	0	0	0	0	0	1
67391	2	0.0082659	BS	2	1	2018	2020	737204	737966	762	25	2	13.1	6	normal	2	NA	2	0	2	1	1	1
55197	2	0.0082659	BS	2	1	2018	2020	737204	737966	762	25	2	11.9	6	normal	2	1	2	0	2	1	1	1
30234	1	0.00961799	BS	1	174	2017	2019	737015	737531	516	17	1	NA	NA	NA	NA	NA	NA	NA	0	0	0	1
53173	2	0.0144332	BS	0	175	2018	2019	737221	737599	378	12	1	NA	NA	NA	NA	NA	NA	NA	0	0	0	1
148736	1	0.0206722	BS	4	1	2018	2022	737232	738852	1620	53	4	NA	NA	NA	NA	NA	NA	NA	1	0	0	1
159892	2	0.0135228	NBS	0	1	2018	2021	737223	738203	980	32	2	11.4	5	normal	3	0	0	0	0	0	0	1
35999	2	0.0598134	BS	1	176	2018	2019	737190	737585	395	12	1	NA	NA	NA	NA	NA	NA	NA	0	0	0	1
35999	2	0.0598134	BS	1	8	2018	2021	737190	738465	1275	41	3	11.9	3	normal	1	0	0	0	0	0	0	1
43852	2	0.0860409	BS	3	2	2018	2021	737207	738364	1157	38	3	NA	NA	NA	NA	NA	NA	NA	1	0	0	1
61869	2	0.0122607	BS	2	2	2018	2021	737222	738238	1016	33	2	11.9	5	normal	1	0	0	0	0	0	0	1
23482	2	0.0177897	BS	0	5	2018	2021	737248	738200	952	31	2	14.9	4	normal	1	NA	1	0	1	0	0	1
57809	2	0.0692453	NBS	0	16	2018	2020	737209	737997	788	25	2	13.4	6	normal	2	0	1	0	1	0	0	1
57207	2	0.0103058	BS	0	177	2018	2019	737210	737717	507	16	1	NA	NA	NA	NA	NA	NA	NA	0	0	0	1
244035	2	0.0185956	BS	2	1	2018	2020	737230	738001	771	25	2	11.8	5	normal	2	NA	2	0	2	1	1	1
73595	2	0.0034073	BS	0	1	2018	2021	737219	738292	1073	35	2	NA	4	normal	2	0	0	0	0	0	0	1
29907	1	0.0202584	NBS	0	18	2018	2023	737231	739198	1967	64	5	13.3	4	normal	1	0	1	NA	1	0	0	2
29907	1	0.0202584	NBS	0	38	2018	2020	737231	737993	762	25	2	14	5	normal	1	0	1	0	1	0	0	1
61626	2	0.0915461	BS	2	6	2018	2022	737230	738527	1297	42	3	NA	NA	NA	NA	NA	NA	NA	0	0	0	1
37745	2	0.00545228	BS	0	178	2018	2019	737203	737586	383	12	1	NA	NA	NA	NA	NA	NA	NA	0	0	0	1
334118	2	0.00507192	BS	0	179	2018	2019	737236	737718	482	15	1	NA	NA	NA	NA	NA	NA	NA	0	0	0	1
63640	2	0.0331002	BS	2	2	2018	2022	737190	738778	1588	52	4	11.2	4	normal	1	0	0	0	0	0	0	1
225493	2	0.00991223	BS	0	1	2018	2020	737233	738018	785	25	2	8.5	4	normal	2	0	2	0	2	1	1	1
45681	1	0.0148012	BS	0	1	2018	2022	737250	738592	1342	44	3	NA	5	normal	2	0	1	0	1	0	0	1
223743	2	0.000427728	BS	0	180	2018	2019	737237	737679	442	14	1	NA	NA	NA	NA	NA	NA	NA	0	0	0	1
70553	2	0.000437743	BS	0	181	2018	2020	737234	737840	606	19	1	NA	NA	NA	NA	NA	NA	NA	1	0	0	1
42978	2	0.144782	BS	7	182	2018	2019	737242	737620	378	12	1	NA	NA	NA	NA	NA	NA	NA	1	0	0	1
42978	2	0.144782	BS	7	1	2018	2020	737242	738060	818	26	2	NA	6	normal	2	0	1	0	1	0	0	1
296824	2	0.144782	BS	7	1	2018	2021	737242	738291	1049	34	2	NA	6	normal	2	0	1	0	1	0	0	1
103413	2	0.0145026	BS	0	15	2018	2020	737232	737987	755	24	2	10.9	5	normal	1	0	0	0	0	0	0	1
47058	1	0.0154967	NBS	0	1	2018	2023	737257	738988	1731	56	4	14.9	5	normal	2	0	0	NA	0	0	0	2
166058	2	0.0106733	BS	0	11	2018	2021	737232	738350	1118	36	3	NA	4	normal	1	2	3	0	3	1	1	1
154598	1	0.0122151	NBS	0	1	2018	2021	737239	738320	1081	35	2	NA	NA	NA	NA	NA	NA	NA	0	0	0	1
281323	1	0.127057	BS	1	1	2018	2023	737205	738957	1752	57	4	NA	6	normal	2	0	0	NA	0	0	0	2
145393	2	0.0508855	BS	5	183	2018	2019	737246	737718	472	15	1	NA	NA	NA	NA	NA	NA	NA	0	0	0	1
86651	2	0.0276721	BS	4	184	2018	2019	737237	737717	480	15	1	NA	NA	NA	NA	NA	NA	NA	0	0	0	1
86651	2	0.0276721	BS	4	1	2018	2024	737237	739286	2049	67	5	10.4	5	normal	2	0	0	0	0	0	0	2
86651	2	0.0276721	BS	4	1	2018	2023	737237	738930	1693	55	4	9.2	5	normal	1	0	0	NA	0	0	0	2
86651	2	0.0276721	BS	4	1	2018	2022	737237	738558	1321	43	3	10.5	5	normal	1	0	0	0	0	0	0	1
86651	2	0.0276721	BS	4	1	2018	2020	737237	737998	761	25	2	10.25	5	normal	1	0	0	0	0	0	0	1
257479	2	0.0276721	BS	4	185	2018	2019	737237	737717	480	15	1	NA	NA	NA	NA	NA	NA	NA	0	0	0	1
56972	2	0.0276721	BS	4	1	2018	2020	737237	737998	761	25	2	8.7	4	normal	1	0	0	0	0	0	0	1
207865	1	0.0103056	NBS	0	3	2018	2024	737213	739536	2323	76	6	15.6	5	normal	2	0	2	NA	2	1	1	2
69477	2	0.025456	BS	1	19	2018	2020	737265	738118	853	27	2	NA	NA	NA	NA	NA	NA	NA	1	0	0	1
73506	2	0.025456	BS	1	186	2018	2019	737265	737718	453	14	1	NA	NA	NA	NA	NA	NA	NA	1	0	0	1
73506	2	0.025456	BS	1	1	2018	2021	737265	738480	1215	39	3	NA	5	normal	2	2	2	1	2	1	1	1
324753	2	0.0397192	BS	8	187	2018	2019	737248	737717	469	15	1	NA	NA	NA	NA	NA	NA	NA	1	0	0	1
328711	1	0.0397192	BS	8	188	2018	2019	737248	737717	469	15	1	NA	NA	NA	NA	NA	NA	NA	0	0	0	1
55494	2	0.0813217	BS	1	189	2018	2019	737204	737599	395	12	1	NA	NA	NA	NA	NA	NA	NA	0	0	0	1
71316	2	0.0220066	BS	2	2	2018	2021	737218	738357	1139	37	3	11.4	6	normal	2	0	1	0	1	0	0	1
55193	2	0.0220066	BS	2	20	2018	2020	737218	737846	628	20	1	10.1	5	normal	1	0	1	0	1	0	0	1
231076	2	0.0731644	BS	1	1	2018	2023	737210	738978	1768	58	4	NA	5	normal	1	0	0	NA	0	0	0	2
23546	2	0.00855843	BS	0	190	2018	2020	737274	737822	548	17	1	NA	NA	NA	NA	NA	NA	NA	1	0	0	1
30120	1	0.0730049	BS	2	1	2018	2021	737211	738360	1149	37	3	NA	5	normal	2	0	0	0	0	0	0	1
35021	2	0.0254115	NBS	0	1	2018	2020	737247	738139	892	29	2	13.9	5	normal	2	0	1	0	1	0	0	1
35706	2	0.0213658	NBS	0	15	2018	2020	737221	738085	864	28	2	12.2	3	normal	1	1	1	0	1	0	0	1
43009	2	0.0635268	BS	1	2	2018	2021	737226	738199	973	31	2	11.3	6	normal	1	0	1	0	1	0	0	1
57708	2	0.0235859	NBS	0	5	2018	2021	737266	738355	1089	35	2	9.7	7	obese	1	0	2	0	2	1	1	1
21569	1	0.0297376	NBS	0	1	2018	2020	737249	738139	890	29	2	15.5	5	normal	2	0	1	0	1	0	0	1
72886	2	0.0268617	BS	4	8	2018	2020	737213	738009	796	26	2	NA	6	normal	2	0	1	0	1	0	0	1
151100	2	0.0197489	BS	0	5	2018	2020	737290	737958	668	21	1	11.7	4	normal	1	1	2	1	3	1	1	1
235547	1	0.0141106	BS	6	2	2018	2021	737256	738193	937	30	2	13.5	6	normal	1	0	1	0	1	0	0	1
55454	2	0.0392288	BS	1	191	2018	2021	737256	738282	1026	33	2	NA	NA	NA	NA	NA	NA	NA	2	1	1	1
69432	2	0.0273572	BS	0	7	2018	2020	737265	738087	822	26	2	9.6	5	normal	1	0	1	0	1	0	0	1
291660	2	0.0892092	NBS	0	1	2018	2020	737273	737864	591	19	1	10.1	4	normal	2	0	1	0	1	0	0	1
24298	2	0.0843852	BS	5	1	2018	2020	737218	738061	843	27	2	NA	6	normal	2	0	0	0	0	0	0	1
39196	2	0.0537617	BS	3	2	2018	2020	737242	738132	890	29	2	8.8	5	normal	1	0	1	0	1	0	0	1
41248	2	0.0341706	BS	1	192	2018	2019	737271	737679	408	13	1	NA	NA	NA	NA	NA	NA	NA	0	0	0	1
41248	2	0.0341706	BS	1	4	2018	2023	737271	738959	1688	55	4	8.5	4	normal	2	0	0	0	0	0	0	2
41248	2	0.0341706	BS	1	4	2018	2021	737271	738227	956	31	2	8.3	4	normal	2	0	0	0	0	0	0	1
34425	2	0.0294918	BS	1	193	2018	2019	737284	737717	433	14	1	NA	NA	NA	NA	NA	NA	NA	0	0	0	1
21098	1	0.0535701	BS	3	1	2018	2021	737212	738243	1031	33	2	12.7	6	normal	2	0	1	0	1	0	0	1
21098	1	0.0535701	BS	3	194	2018	2019	737212	737717	505	16	1	NA	NA	NA	NA	NA	NA	NA	0	0	0	1
21098	1	0.0535701	BS	3	1	2018	2023	737212	739216	2004	65	5	14	6	normal	2	0	1	0	1	0	0	2
25561	2	0.0535701	BS	3	1	2018	2020	737212	738062	850	27	2	NA	5	normal	2	0	0	0	0	0	0	1
36000	2	0.00238879	BS	2	4	2018	2021	737234	738175	941	30	2	10.1	4	normal	1	0	1	0	1	0	0	1
68499	2	0.00238879	BS	2	1	2018	2022	737234	738831	1597	52	4	NA	5	normal	2	0	0	0	0	0	0	1
69199	2	0.0162881	NBS	0	1	2018	2021	737303	738437	1134	37	3	11.7	5	normal	2	0	0	0	0	0	0	1
36189	2	0.00933539	BS	0	195	2018	2020	737285	737830	545	17	1	NA	NA	NA	NA	NA	NA	NA	0	0	0	1
69944	2	0.00735361	BS	0	17	2018	2021	737323	738476	1153	37	3	10.2	4	normal	1	1	2	0	2	1	1	1
23721	2	0.0223977	BS	0	3	2018	2020	737141	737856	715	23	1	NA	5	normal	2	0	1	0	1	0	0	1
23721	2	0.0223977	BS	0	8	2018	2024	737141	739525	2384	78	6	NA	NA	NA	NA	NA	NA	NA	1	0	0	2
38973	2	0.0154061	BS	0	196	2018	2019	737306	737710	404	13	1	NA	NA	NA	NA	NA	NA	NA	0	0	0	1
275608	1	0.0100879	BS	5	197	2018	2019	737281	737717	436	14	1	NA	NA	NA	NA	NA	NA	NA	0	0	0	1
21791	1	0.0243245	NBS	0	198	2018	2020	737252	737800	548	17	1	NA	NA	NA	NA	NA	NA	NA	1	0	0	1
73017	2	0.00677082	BS	0	4	2018	2020	737306	738067	761	25	2	15.1	5	normal	1	0	0	0	0	0	0	1
154470	1	0.0188089	NBS	0	1	2018	2021	737298	738222	924	30	2	NA	NA	NA	NA	NA	NA	NA	1	0	0	1
155596	1	0.024349	BS	0	199	2018	2020	737321	737982	661	21	1	NA	5	normal	1	1	2	1	2	1	1	1
21567	1	0.0116642	BS	2	2	2018	2021	737271	738244	973	31	2	15	5	normal	1	0	1	0	1	0	0	1
21567	1	0.0116642	BS	2	2	2018	2021	737271	738333	1062	34	2	NA	NA	NA	NA	NA	NA	NA	1	0	0	1
58000	2	0.0116642	BS	2	201	2018	2020	737271	737842	571	18	1	NA	NA	NA	NA	NA	NA	NA	1	0	0	1
53797	2	0.0294322	NBS	1	3	2018	2021	737290	738316	1026	33	2	NA	5	normal	3	NA	2	0	2	1	1	1
180854	1	0.00772913	BS	0	1	2018	2020	737337	738084	747	24	2	10.6	5	normal	2	0	0	0	0	0	0	1
21015	1	0.0134228	NBS	0	1	2018	2022	737302	738677	1375	45	3	18.7	7	obese	2	0	2	0	2	1	1	1
165547	1	0.0134345	NBS	0	202	2018	2019	737309	737710	401	13	1	NA	NA	NA	NA	NA	NA	NA	0	0	0	1
24131	2	0.0467932	NBS	0	1	2018	2020	737300	737864	564	18	1	12.2	5	normal	2	0	1	0	1	0	0	1
54677	2	0.131085	BS	0	1	2018	2023	737286	739157	1871	61	5	11.8	4	normal	1	0	0	NA	0	0	0	2
23269	2	0.0226475	NBS	0	25	2018	2020	737345	738059	714	23	1	11.8	4	normal	0	0	0	0	0	0	0	1
55935	2	0.00800565	BS	0	2	2018	2020	737159	738134	975	32	2	12.8	6	normal	2	0	0	0	0	0	0	1
62835	2	0.0131005	NBS	0	203	2018	2020	737342	737799	457	15	1	NA	NA	NA	NA	NA	NA	NA	1	0	0	1
318508	2	0.0131005	NBS	0	39	2018	2021	737342	738320	978	32	2	15	5	normal	2	0	2	1	2	1	1	1
195143	2	0.0334964	NBS	0	53	2018	2020	737346	738066	720	23	1	10.8	5	normal	0	0	3	0	2	1	1	1
57941	2	0.0165854	BS	0	1	2017	2022	737033	738642	1609	52	4	NA	5	normal	1	0	1	0	1	0	0	1
58753	2	0.0097433	NBS	0	204	2018	2019	737337	737768	431	14	1	NA	NA	NA	NA	NA	NA	NA	1	0	0	1
137681	2	0.00820433	BS	0	1	2018	2020	737354	738085	731	24	2	11.5	4	normal	2	0	0	0	0	0	0	1
45235	1	0.131085	BS	0	1	2018	2020	737309	738133	824	27	2	13.7	5	normal	1	0	0	0	0	0	0	1
38017	2	0.0106818	NBS	0	205	2018	2019	737344	737710	366	12	1	NA	NA	NA	NA	NA	NA	NA	0	0	0	1
247164	2	0.0210308	NBS	0	3	2018	2023	737325	739004	1679	55	4	12.8	6	normal	1	0	0	0	0	0	0	2
41709	2	0.0373167	NBS	0	1	2018	2020	737330	738088	758	24	2	NA	6	normal	3	0	1	0	1	0	0	1
233050	2	0.0106676	NBS	0	16	2018	2022	737316	738672	1356	44	3	29.4	7	obese	0	0	2	0	2	1	1	1
70424	2	0.0404603	BS	0	1	2017	2022	736983	738817	1834	60	5	12.1	6	normal	2	0	1	0	1	0	0	1
42271	2	0.0119546	BS	3	2	2018	2021	737320	738238	918	30	2	11.4	6	normal	1	0	1	0	1	0	0	1
86023	2	0.0119546	BS	3	2	2018	2021	737320	738242	922	30	2	9.6	5	normal	2	0	0	0	0	0	0	1
243881	2	0.00385724	BS	0	1	2018	2021	737315	738474	1159	38	3	12.3	4	normal	1	0	0	0	0	0	0	1
229744	2	0.030109	BS	0	3	2018	2022	737337	738791	1454	47	3	13.6	7	obese	1	0	0	0	0	0	0	1
208473	1	0.0145446	NBS	0	1	2018	2022	737351	738740	1389	45	3	NA	NA	NA	NA	NA	NA	NA	2	1	1	1
21928	1	0.00458976	BS	1	1	2018	2020	737332	738033	701	23	1	12.8	6	normal	2	0	2	0	2	1	1	1
26034	2	0.01276	BS	0	1	2018	2021	737332	738306	974	32	2	NA	NA	NA	NA	NA	NA	NA	0	0	0	1
29926	1	0.01276	NBS	0	1	2018	2021	737332	738306	974	32	2	NA	NA	NA	NA	NA	NA	NA	1	0	0	1
93381	2	0.00477361	BS	0	11	2018	2021	737355	738477	1122	36	3	10.2	4	normal	1	0	0	0	0	0	0	1
31674	1	0.0893402	BS	1	207	2018	2019	737082	737546	464	15	1	NA	NA	NA	NA	NA	NA	NA	1	0	0	1
21685	1	0.02806	BS	0	208	2018	2019	737158	737620	462	15	1	NA	NA	NA	NA	NA	NA	NA	1	0	0	1
137212	1	0.0390471	BS	1	1	2018	2020	737144	738054	910	29	2	NA	5	normal	1	0	1	0	1	0	0	1
323989	2	0.155209	BS	0	1	2018	2023	737313	739159	1846	60	5	NA	5	normal	2	0	1	NA	1	0	0	2
323989	2	0.155209	BS	0	3	2018	2025	737313	739683	2370	77	6	9.65	5	normal	1	0	1	0	1	0	0	1
323989	2	0.155209	BS	0	1	2018	2022	737313	738711	1398	45	3	NA	6	normal	2	0	2	0	2	1	1	1
341939	2	0.000131303	BS	0	209	2018	2020	737285	737834	549	18	1	NA	NA	NA	NA	NA	NA	NA	1	0	0	1
30103	1	0.0359083	NBS	0	4	2018	2020	737354	738022	668	21	1	15	6	normal	1	0	0	0	0	0	0	1
61350	2	0.0359083	NBS	0	4	2018	2020	737354	738022	668	21	1	14.85	5	normal	1	0	0	0	0	0	0	1
28355	2	0.0359083	NBS	0	5	2018	2020	737354	738080	726	23	1	15.6	NA	NA	1	0	0	0	0	0	0	1
63246	2	0.00834659	BS	2	1	2018	2020	737358	738057	699	22	1	10.4	5	normal	0	0	0	0	0	0	0	1
36984	2	0.00983197	BS	0	1	2018	2020	737354	737864	510	16	1	10.5	4	normal	1	1	0	0	1	0	0	1
271997	2	0.0179944	BS	0	1	2018	2020	737350	738077	727	23	1	13.35	5	normal	1	0	0	0	0	0	0	1
37335	2	0.0269234	BS	0	22	2018	2022	737320	738583	1263	41	3	13.5	6	normal	2	2	2	0	2	1	1	1
15010	1	0.0066383	NBS	0	211	2018	2019	737273	737768	495	16	1	NA	NA	NA	NA	NA	NA	NA	2	1	1	1
42800	2	0.0556647	BS	3	4	2018	2022	737359	738603	1244	40	3	9.4	5	normal	2	0	1	NA	1	0	0	1
274598	2	0.0277491	BS	1	1	2018	2021	737359	738320	961	31	2	8.9	5	normal	1	0	1	0	1	0	0	1
38098	2	0.0141255	NBS	0	10	2018	2021	737351	738290	939	30	2	NA	NA	NA	NA	NA	NA	NA	0	0	0	1
67141	2	0.0351515	BS	3	212	2018	2019	737325	737717	392	12	1	NA	NA	NA	NA	NA	NA	NA	0	0	0	1
37774	2	0.164663	NBS	0	1	2018	2020	737396	738033	637	20	1	10.1	4	normal	1	0	0	0	0	0	0	1
37774	2	0.164663	NBS	0	1	2018	2021	737396	738404	1008	33	2	12	5	normal	2	0	1	0	1	0	0	1
37774	2	0.164663	NBS	0	1	2018	2022	737396	738677	1281	42	3	11.3	6	normal	2	0	0	0	0	0	0	1
189089	2	0.153678	BS	3	213	2018	2020	737400	737844	444	14	1	NA	NA	NA	NA	NA	NA	NA	0	0	0	1
269980	2	0.153678	BS	3	214	2018	2020	737400	737844	444	14	1	NA	NA	NA	NA	NA	NA	NA	0	0	0	1
269980	2	0.153678	BS	3	1	2018	2021	737400	738480	1080	35	2	NA	5	normal	2	0	0	0	0	0	0	1
67439	2	0.153678	BS	3	1	2018	2020	737400	738060	660	21	1	NA	6	normal	2	0	1	0	1	0	0	1
67439	2	0.153678	BS	3	7	2018	2023	737400	739177	1777	58	4	10.4	5	normal	1	0	1	0	1	0	0	2
66838	2	0.0329462	BS	2	2	2018	2020	737348	738065	717	23	1	12.6	6	normal	2	0	1	0	1	0	0	1
21923	1	0.134123	BS	2	1	2018	2020	737319	738060	741	24	2	NA	NA	NA	NA	NA	NA	NA	0	0	0	1
169251	2	0.134123	BS	2	1	2018	2020	737319	738062	743	24	2	NA	5	normal	1	0	0	0	0	0	0	1
55773	2	0.00879434	BS	0	36	2018	2020	737382	737948	566	18	1	10.9	4	normal	2	0	2	1	2	1	1	1
74350	2	0.00879434	BS	0	36	2018	2020	737382	738125	743	24	2	12.9	4	normal	1	0	0	0	0	0	0	1
15308	1	0.0702605	BS	7	1	2018	2022	737390	738558	1168	38	3	13.8	5	normal	2	0	0	0	0	0	0	1
51461	1	0.0702605	BS	7	21	2018	2022	737390	738556	1166	38	3	11.6	5	normal	2	0	1	0	1	0	0	1
71283	2	0.0061083	BS	2	1	2018	2021	737377	738481	1104	36	3	NA	5	normal	2	0	1	0	1	0	0	1
54567	2	0.0922751	BS	0	3	2018	2024	737240	739318	2078	68	5	11.3	5	normal	3	0	1	0	1	0	0	2
54567	2	0.0922751	BS	0	1	2018	2021	737240	738404	1164	38	3	11.2	7	obese	2	0	1	0	1	0	0	1
111484	2	0.0175268	NBS	0	9	2018	2024	737383	739377	1994	65	5	NA	NA	NA	NA	NA	NA	NA	2	1	1	2
308887	1	0.0137948	BS	0	3	2018	2023	737381	739115	1734	57	4	19.2	4	normal	3	1	2	0	2	1	1	2
362467	2	0.0137948	BS	0	3	2018	2023	737381	739119	1738	57	4	12.6	4	normal	1	0	1	0	1	0	0	2
63582	2	0.0249521	NBS	0	21	2018	2021	737380	738169	789	25	2	NA	NA	NA	NA	NA	NA	NA	0	0	0	1
292558	2	0.0119724	BS	3	1	2018	2020	737354	738061	707	23	1	NA	5	normal	2	0	0	0	0	0	0	1
53275	2	0.0119724	BS	3	67	2018	2023	737354	739121	1767	58	4	9	4	normal	2	0	0	0	1	0	0	2
53275	2	0.0119724	BS	3	1	2018	2020	737354	738060	706	23	1	11.6	5	normal	2	0	0	0	0	0	0	1
192978	1	0.0237461	BS	1	1	2018	2022	737383	738621	1238	40	3	NA	NA	NA	NA	NA	NA	NA	1	0	0	1
64231	2	0.163087	BS	6	1	2018	2022	737410	738852	1442	47	3	NA	NA	NA	NA	NA	NA	NA	1	0	0	1
64231	2	0.163087	BS	6	1	2018	2020	737410	738061	651	21	1	NA	5	normal	1	0	0	0	0	0	0	1
39908	2	0.00262914	NBS	0	216	2018	2019	737395	737768	373	12	1	NA	NA	NA	NA	NA	NA	NA	0	0	0	1
23762	2	0.00123427	NBS	0	4	2018	2020	737411	737950	539	17	1	10	5	normal	1	0	0	0	0	0	0	1
48568	1	0.0130037	BS	0	1	2019	2023	737430	739181	1751	57	4	12.3	4	normal	1	0	1	1	1	0	0	2
60485	2	0.00328246	BS	0	19	2018	2020	737392	738029	637	20	1	11.5	NA	NA	1	0	0	0	0	0	0	1
36748	2	0.0156132	BS	0	1	2018	2022	737389	738838	1449	47	3	NA	6	normal	3	1	2	0	2	1	1	1
56387	2	0.148428	NBS	0	1	2018	2021	737406	738341	935	30	2	11.8	4	normal	1	0	0	0	0	0	0	1
31934	1	0.0115024	NBS	0	218	2018	2020	737407	737796	389	12	1	NA	NA	NA	NA	NA	NA	NA	1	0	0	1
310390	1	0.0189448	BS	4	1	2018	2020	737423	738054	631	20	1	NA	6	normal	1	0	2	0	2	1	1	1
35576	2	0.00229113	BS	0	219	2018	2020	737412	737830	418	13	1	NA	NA	NA	NA	NA	NA	NA	0	0	0	1
21133	1	0.0216746	NBS	0	18	2019	2024	737432	739283	1851	60	5	12	5	normal	1	0	0	NA	0	0	0	2
21133	1	0.0216746	NBS	0	220	2019	2020	737432	737813	381	12	1	NA	NA	NA	NA	NA	NA	NA	0	0	0	1
35405	2	0	NBS	0	6	2019	2020	737442	738106	664	21	1	10.3	5	normal	1	0	1	0	1	0	0	1
155280	2	0.0639622	BS	4	1	2019	2020	737428	738061	633	20	1	NA	5	normal	1	0	0	0	0	0	0	1
155280	2	0.0639622	BS	4	1	2019	2021	737428	738480	1052	34	2	NA	5	normal	1	0	0	0	0	0	0	1
155280	2	0.0639622	BS	4	1	2019	2023	737428	738998	1570	51	4	11	6	normal	2	0	1	NA	1	0	0	2
118299	1	0.0639622	BS	4	1	2019	2021	737428	738291	863	28	2	NA	NA	NA	NA	NA	NA	NA	0	0	0	1
35459	2	0.0639622	BS	4	1	2019	2020	737428	738061	633	20	1	NA	5	normal	0	0	0	0	0	0	0	1
35459	2	0.0639622	BS	4	1	2019	2022	737428	738550	1122	36	3	NA	5	normal	1	0	0	0	0	0	0	1
123862	1	0.14518	BS	4	222	2018	2024	737399	739318	1919	63	5	NA	NA	NA	NA	NA	NA	NA	1	0	0	2
290147	1	0.0302833	NBS	0	1	2019	2020	737440	738036	596	19	1	14.1	6	normal	1	0	0	0	0	0	0	1
252209	1	0.0170979	NBS	0	11	2019	2021	737433	738371	938	30	2	13.7	4	normal	0	0	0	0	0	0	0	1
34405	2	0.00402571	BS	0	5	2018	2020	737419	738072	653	21	1	12.9	5	normal	1	0	1	0	1	0	0	1
73678	2	0.0886036	BS	3	64	2019	2022	737430	738542	1112	36	3	NA	NA	NA	NA	NA	NA	NA	1	0	0	1
58484	2	0.0114698	NBS	0	223	2019	2021	737464	738164	700	23	1	NA	NA	NA	0	0	2	0	2	1	1	1
211353	1	0.0156365	NBS	0	1	2019	2022	737427	738571	1144	37	3	17.4	5	normal	2	0	1	0	1	0	0	1
211353	1	0.0156365	NBS	0	224	2019	2020	737427	737834	407	13	1	NA	NA	NA	NA	NA	NA	NA	1	0	0	1
45393	1	0.0194797	NBS	0	3	2019	2021	737435	738316	881	28	2	NA	5	normal	3	0	2	0	2	1	1	1
60381	2	0.0194797	NBS	0	3	2019	2021	737435	738316	881	28	2	NA	6	normal	1	NA	1	0	1	0	0	1
54435	2	0.0208228	NBS	0	1	2018	2021	737400	738167	767	25	2	NA	NA	NA	NA	NA	NA	NA	0	0	0	1
58839	2	0.0208228	BS	0	1	2018	2020	737400	738018	618	20	1	10.7	5	normal	2	0	1	0	1	0	0	1
45902	1	0.00985437	BS	2	2	2019	2021	737444	738494	1050	34	2	13.4	6	normal	1	0	2	0	2	1	1	1
39372	2	0.0108269	BS	4	1	2019	2020	737458	738147	689	22	1	10	5	normal	2	0	1	0	1	0	0	1
46015	1	0.0108269	BS	4	1	2019	2020	737458	738147	689	22	1	12	5	normal	2	0	0	0	0	0	0	1
31424	1	0.000326393	BS	0	4	2018	2021	737320	738175	855	28	2	9.3	4	normal	2	0	1	0	1	0	0	1
31424	1	0.000326393	BS	0	4	2018	2020	737320	738007	687	22	1	9.3	5	normal	1	0	1	0	1	0	0	1
42277	2	0.00777905	BS	0	1	2019	2020	737439	738103	664	21	1	11.1	4	normal	1	0	0	0	0	0	0	1
331084	2	0.0183031	NBS	0	1	2019	2022	737488	738655	1167	38	3	NA	4	normal	2	0	2	0	2	1	1	1
30031	1	0.0922751	BS	0	1	2018	2022	737240	738642	1402	46	3	NA	6	normal	2	0	2	0	2	1	1	1
42940	2	0.124383	BS	2	1	2018	2020	737404	738062	658	21	1	NA	4	normal	1	0	0	0	0	0	0	1
18503	2	0.0118766	NBS	0	3	2018	2022	737396	738848	1452	47	3	NA	4	normal	1	0	0	0	0	0	0	1
132563	2	0.00566084	BS	6	8	2019	2021	737435	738282	847	27	2	11.7	5	normal	1	0	0	0	0	0	0	1
100410	1	0.00566084	BS	6	225	2019	2020	737435	737828	393	12	1	NA	NA	NA	NA	NA	NA	NA	1	0	0	1
41423	2	0.0479341	BS	3	1	2019	2020	737434	738103	669	21	1	13.7	5	normal	2	0	1	0	1	0	0	1
21256	1	0.0332745	NBS	1	1	2018	2020	737409	737864	455	14	1	11.2	5	normal	2	0	1	0	1	0	0	1
132801	1	0.00963718	NBS	0	1	2019	2020	737458	737872	414	13	1	16	4	normal	2	0	2	0	2	1	1	1
74885	2	0.00686911	BS	3	1	2019	2020	737469	738015	546	17	1	9.9	4	normal	1	0	0	0	0	0	0	1
153523	1	0.00686911	BS	3	227	2019	2020	737469	737834	365	12	1	NA	NA	NA	NA	NA	NA	NA	1	0	0	1
70170	2	0.0519032	BS	3	20	2019	2022	737463	738532	1069	35	2	9.9	5	normal	1	0	0	0	1	0	0	1
60934	2	0.0519032	BS	3	20	2019	2022	737463	738532	1069	35	2	9.1	4	normal	0	0	0	0	0	0	0	1
189423	1	0.0290505	BS	4	1	2019	2020	737472	738033	561	18	1	12.6	5	normal	2	0	1	0	1	0	0	1
192500	2	0.0290505	BS	4	1	2019	2021	737472	738341	869	28	2	11.6	5	normal	2	0	1	0	1	0	0	1
62059	2	0.0204912	BS	0	20	2019	2022	737471	738532	1061	34	2	13	4	normal	2	0	1	0	1	0	0	1
102937	2	0.0137315	NBS	0	1	2019	2021	737457	738222	765	25	2	NA	NA	NA	NA	NA	NA	NA	0	0	0	1
26907	2	0.00986518	BS	0	5	2019	2021	737513	738200	687	22	1	9.8	2	normal	1	0	1	0	1	0	0	1
20906	1	0.00973809	NBS	0	1	2019	2020	737490	737864	374	12	1	13	5	normal	2	0	1	0	1	0	0	1
25439	2	0.00973809	NBS	0	1	2019	2020	737490	737864	374	12	1	10.3	4	normal	2	0	0	0	0	0	0	1
62243	2	0.015776	NBS	0	4	2019	2021	737472	738430	958	31	2	14	4	normal	1	0	0	0	0	0	0	1
64091	2	0.00573619	BS	0	16	2019	2020	737478	738100	622	20	1	12.2	5	normal	2	0	1	0	1	0	0	1
21101	1	0.0384313	BS	0	228	2019	2020	737475	737841	366	12	1	NA	NA	NA	NA	NA	NA	NA	0	0	0	1
76699	1	0.162692	BS	6	1	2019	2021	737476	738242	766	25	2	NA	6	normal	1	0	2	0	2	1	1	1
313864	2	0.0126441	NBS	0	1	2019	2020	737504	738033	529	17	1	16.5	7	obese	2	0	2	0	2	1	1	1
34777	2	0.0100335	NBS	0	1	2019	2020	737498	738033	535	17	1	11.2	5	normal	2	1	3	0	3	1	1	1
61470	2	0.0373632	BS	1	2	2019	2020	737516	738065	549	18	1	9.4	5	normal	1	0	0	0	0	0	0	1
61470	2	0.0373632	BS	1	2	2019	2023	737516	739117	1601	52	4	9.4	5	normal	1	0	1	0	1	0	0	2
55230	2	0.0234828	NBS	0	1	2019	2020	737501	738018	517	16	1	10.4	5	normal	1	0	0	0	0	0	0	1
114080	2	0.0249568	BS	0	19	2019	2020	737492	738092	600	19	1	11.6	5	normal	1	0	1	0	1	0	0	1
364527	1	0.0201489	BS	1	3	2018	2025	737221	739659	2438	80	6	12.5	5	normal	2	0	2	0	2	1	1	1
219708	2	0.0117905	BS	0	1	2019	2020	737477	738072	595	19	1	11.1	5	normal	2	0	0	0	0	0	0	1
31694	1	0.0117905	BS	0	1	2019	2020	737477	737849	372	12	1	14.3	5	normal	2	0	2	0	2	1	1	1
151813	2	0.0173259	NBS	0	1	2019	2021	737497	738210	713	23	1	14	6	normal	3	0	2	0	2	1	1	1
31922	1	0.0173259	NBS	0	1	2019	2021	737497	738296	799	26	2	NA	NA	NA	NA	NA	NA	NA	2	1	1	1
33772	2	0.00719036	BS	2	1	2019	2023	737493	738988	1495	49	4	14.5	6	normal	2	1	2	NA	2	1	1	2
33772	2	0.00719036	BS	2	1	2019	2022	737493	738556	1063	34	2	NA	8	obese	2	0	2	0	2	1	1	1
57893	2	0.0753159	NBS	0	26	2018	2021	737419	738197	778	25	2	NA	NA	NA	NA	NA	NA	NA	0	0	0	1
30948	1	0.0189949	NBS	0	3	2019	2022	737502	738759	1257	41	3	11.3	5	normal	1	0	0	0	0	0	0	1
30948	1	0.0189949	NBS	0	4	2019	2021	737502	738227	725	23	1	9.9	5	normal	1	0	0	0	0	0	0	1
30948	1	0.0189949	NBS	0	4	2019	2025	737502	739707	2205	72	6	12	5	normal	1	0	0	0	0	0	0	1
309465	1	0.0261523	BS	2	2	2019	2021	737492	738239	747	24	2	15	5	normal	2	0	2	0	2	1	1	1
39749	2	0.0261523	BS	2	4	2019	2024	737492	739561	2069	67	5	13.6	5	normal	1	0	1	0	1	0	0	2
39749	2	0.0261523	BS	2	3	2019	2021	737492	738273	781	25	2	15	8	obese	2	0	1	0	1	0	0	1
254787	1	0.0202007	BS	0	1	2019	2020	737474	738018	544	17	1	11.5	5	normal	2	0	0	0	0	0	0	1
346151	2	0.0209873	NBS	0	1	2019	2021	737503	738224	721	23	1	NA	NA	NA	NA	NA	NA	NA	0	0	0	1
36874	2	0.162965	BS	0	4	2019	2021	737470	738227	757	24	2	9	5	normal	0	0	0	0	0	0	0	1
36874	2	0.162965	BS	0	4	2019	2020	737470	737910	440	14	1	9	5	normal	0	NA	0	0	0	0	0	1
65440	2	0.162965	BS	0	3	2019	2023	737470	739115	1645	54	4	12.2	6	normal	2	1	2	0	2	1	1	2
233936	2	0.0230199	BS	0	3	2019	2022	737507	738875	1368	44	3	10.45	4	normal	1	0	0	0	0	0	0	1
68313	2	0.0128088	BS	0	25	2018	2022	737367	738748	1381	45	3	NA	NA	NA	NA	NA	NA	NA	0	0	0	1
213511	1	0.0174375	BS	0	21	2019	2021	737494	738250	756	24	2	13.2	6	normal	3	0	2	0	2	1	1	1
70642	2	0.0196484	BS	2	58	2019	2020	737483	738088	605	19	1	NA	NA	NA	NA	NA	NA	NA	2	1	1	1
333432	2	0.0196484	BS	2	2	2019	2020	737483	738006	523	17	1	10.8	5	normal	1	0	0	0	0	0	0	1
58723	2	0.0278955	BS	0	7	2019	2020	737482	738043	561	18	1	10.7	5	normal	1	0	1	0	1	0	0	1
196801	1	0.0222727	BS	4	1	2019	2021	737466	738243	777	25	2	NA	6	normal	3	0	1	0	1	0	0	1
43601	2	0.0222727	BS	4	2	2019	2020	737466	738094	628	20	1	10.3	7	obese	2	0	0	0	0	0	0	1
34373	2	0.00703175	BS	1	2	2019	2020	737520	738082	562	18	1	10.8	5	normal	1	0	0	0	0	0	0	1
34373	2	0.00703175	BS	1	2	2019	2022	737520	738558	1038	34	2	11.5	6	normal	1	0	0	0	0	0	0	1
34373	2	0.00703175	BS	1	1	2019	2023	737520	739123	1603	52	4	NA	NA	NA	NA	NA	NA	NA	0	0	0	2
57870	2	0.165305	NBS	0	1	2019	2020	737529	738088	559	18	1	NA	6	normal	2	0	0	0	0	0	0	1
353180	2	0.165305	NBS	0	1	2019	2020	737529	738088	559	18	1	NA	6	normal	2	0	0	0	0	0	0	1
322920	2	0.0194626	NBS	0	11	2019	2020	737544	738088	544	17	1	12.2	5	normal	1	0	2	0	2	1	1	1
121574	2	0.00998647	BS	5	3	2019	2021	737497	738316	819	26	2	NA	3	normal	3	0	2	1	2	1	1	1
66819	2	0.00998647	BS	5	1	2019	2020	737497	738060	563	18	1	10.3	5	normal	2	0	0	0	0	0	0	1
21206	1	0.0305037	NBS	0	3	2019	2021	737507	738289	782	25	2	NA	NA	NA	2	0	1	0	1	0	0	1
53990	2	0.0302259	BS	5	1	2019	2021	737516	738320	804	26	2	9.1	5	normal	1	0	1	0	1	0	0	1
48613	1	0.0756204	BS	5	1	2019	2020	737511	738061	550	18	1	12.3	NA	NA	2	0	1	0	1	0	0	1
48613	1	0.0756204	BS	5	10	2019	2023	737511	738957	1446	47	3	NA	NA	NA	NA	NA	NA	NA	1	0	0	2
39272	2	0.0756204	BS	5	1	2019	2020	737511	738061	550	18	1	NA	NA	NA	NA	NA	NA	NA	1	0	0	1
39272	2	0.0756204	BS	5	1	2019	2022	737511	738838	1327	43	3	NA	5	normal	1	0	2	0	2	1	1	1
30959	1	0.0444274	BS	2	1	2019	2020	737520	738060	540	17	1	NA	6	normal	2	0	0	0	0	0	0	1
64744	2	0.0315964	NBS	0	8	2019	2021	737486	738191	705	23	1	12	5	normal	2	0	1	1	1	0	0	1
128978	2	0.0834015	BS	2	1	2019	2020	737528	738061	533	17	1	NA	5	normal	1	0	0	0	0	0	0	1
55195	2	0.0136062	BS	0	17	2019	2022	737534	738631	1097	36	3	10.05	4	normal	0	0	1	0	1	0	0	1
64722	2	0.0179089	BS	3	9	2019	2022	737539	738729	1190	39	3	12	6	normal	2	0	1	0	1	0	0	1
302212	2	0.0203737	NBS	0	1	2019	2020	737537	738088	551	18	1	NA	5	normal	2	0	2	0	2	1	1	1
367745	2	0.00892725	BS	0	1	2019	2021	737557	738292	735	24	2	NA	4	normal	2	0	0	0	0	0	0	1
59655	2	0.0120169	NBS	0	1	2019	2021	737528	738387	859	28	2	12	5	normal	2	0	1	0	1	0	0	1
72071	2	0.0149519	NBS	0	1	2019	2021	737532	738387	855	28	2	11.85	5	normal	2	0	1	0	1	0	0	1
140298	1	0.00176639	BS	0	11	2019	2021	737523	738421	898	29	2	15.4	5	normal	1	0	0	0	0	0	0	1
67757	2	0.00998203	NBS	0	233	2019	2021	737567	738257	690	22	1	NA	NA	NA	NA	NA	NA	NA	0	0	0	1
234395	2	0.0171608	BS	0	3	2019	2022	737541	738791	1250	41	3	NA	NA	NA	NA	NA	NA	NA	2	1	1	1
173119	1	0.0320539	BS	0	1	2019	2021	737569	738250	681	22	1	12	6	normal	2	0	0	0	0	0	0	1
28638	2	0.0218072	BS	2	1	2018	2020	737283	738060	777	25	2	NA	5	normal	2	0	1	0	1	0	0	1
11406	1	0.0258932	NBS	0	19	2019	2021	737532	738318	786	25	2	12.6	5	normal	0	0	1	0	1	0	0	1
33919	2	0.0167181	NBS	0	8	2019	2022	737548	738611	1063	34	2	12.45	5	normal	2	0	1	0	1	0	0	1
48424	1	0.0436772	BS	2	235	2019	2021	737562	738162	600	19	1	NA	NA	NA	NA	NA	NA	NA	2	1	1	1
367747	2	0.00897823	BS	0	30	2019	2021	737532	738212	680	22	1	NA	NA	NA	NA	NA	NA	NA	1	0	0	1
47312	1	0.00897823	BS	0	1	2019	2020	737532	738006	474	15	1	13.5	5	normal	1	0	0	0	0	0	0	1
366751	1	0.0109309	NBS	0	12	2019	2020	737568	737988	420	13	1	15.45	5	normal	2	0	1	2	2	1	1	1
249832	2	0.0228264	NBS	0	16	2019	2021	737554	738276	722	23	1	11.2	5	normal	1	NA	0	0	1	0	0	1
31645	1	0.0110531	BS	3	1	2019	2020	737557	738060	503	16	1	NA	6	normal	2	NA	2	0	2	1	1	1
221723	1	0.0155994	NBS	0	1	2019	2022	737552	738655	1103	36	3	NA	6	normal	2	0	1	0	1	0	0	1
66702	2	0.0128379	BS	0	4	2019	2021	737595	738283	688	22	1	10.6	4	normal	0	0	0	0	0	0	0	1
65013	2	0.0796507	BS	3	6	2019	2023	737533	739009	1476	48	4	8.4	5	normal	1	0	1	NA	1	0	0	2
65013	2	0.0796507	BS	3	12	2019	2020	737533	738079	546	17	1	NA	NA	NA	NA	NA	NA	NA	2	1	1	1
31981	1	0.0796507	BS	3	12	2019	2020	737533	738079	546	17	1	10.5	5	normal	2	0	1	1	1	0	0	1
31981	1	0.0796507	BS	3	1	2019	2023	737533	738957	1424	46	3	NA	5	normal	1	0	0	NA	0	0	0	2
260827	1	0.00688199	BS	0	1	2019	2022	737592	738719	1127	37	3	NA	5	normal	3	1	3	1	3	1	1	1
323661	2	0.00976329	BS	4	1	2019	2023	737546	738999	1453	47	3	13	5	normal	1	0	0	NA	0	0	0	2
48910	1	0.00812366	BS	1	236	2019	2020	737604	738030	426	13	1	NA	NA	NA	NA	NA	NA	NA	1	0	0	1
45052	1	0.0233088	NBS	0	22	2019	2020	737604	738057	453	14	1	NA	NA	NA	NA	NA	NA	NA	1	0	0	1
141899	2	0.037237	BS	5	1	2019	2021	737548	738291	743	24	2	NA	5	normal	1	0	2	0	2	1	1	1
42554	2	0.0371176	BS	7	1	2019	2020	737590	738067	477	15	1	9.7	5	normal	2	0	0	0	0	0	0	1
110529	1	0.00924642	NBS	0	3	2019	2023	737592	739171	1579	51	4	NA	4	normal	0	0	0	0	0	0	0	2
123662	2	0.0124883	BS	2	1	2019	2020	737584	738000	416	13	1	10.7	4	normal	2	0	1	0	1	0	0	1
65594	2	0.0145446	NBS	0	1	2019	2020	737583	738031	448	14	1	11.85	5	normal	1	0	0	0	0	0	0	1
47940	1	0.0145446	NBS	0	1	2019	2021	737583	738419	836	27	2	14.3	5	normal	1	0	0	0	0	0	0	1
39931	2	0.0124759	NBS	0	8	2019	2021	737611	738419	808	26	2	12	5	normal	1	0	0	0	0	0	0	1
250449	1	0.0130691	NBS	0	6	2019	2021	737568	738267	699	22	1	10.6	4	normal	3	0	1	1	1	0	0	1
347283	2	0.104326	BS	0	44	2019	2020	737561	738057	496	16	1	10.5	6	normal	1	0	1	0	1	0	0	1
46280	1	0.0191443	NBS	0	1	2019	2021	737553	738306	753	24	2	NA	NA	NA	NA	NA	NA	NA	0	0	0	1
41908	2	0.0133017	BS	0	1	2019	2021	737612	738328	716	23	1	13.25	4	normal	1	0	0	0	0	0	0	1
64113	2	0.0107253	BS	2	1	2019	2020	737585	738060	475	15	1	NA	5	normal	2	0	0	0	0	0	0	1
54263	2	0.015174	NBS	0	1	2019	2021	737561	738404	843	27	2	11.5	4	normal	1	0	0	0	0	0	0	1
227521	2	0.00276597	NBS	0	9	2019	2022	737586	738652	1066	35	2	12.9	5	normal	3	1	2	0	2	1	1	1
35082	2	0.00940211	BS	0	3	2019	2022	737533	738848	1315	43	3	NA	5	normal	3	1	2	0	2	1	1	1
69646	2	0.145264	BS	0	1	2019	2020	737562	738013	451	14	1	10.45	5	normal	2	0	2	0	2	1	1	1
68748	2	0.00535165	BS	0	1	2019	2021	737586	738392	806	26	2	13.7	6	normal	2	0	1	0	1	0	0	1
130895	1	0.0291593	BS	0	1	2019	2020	737589	738033	444	14	1	14.1	6	normal	2	0	0	0	0	0	0	1
36559	2	0.0115499	BS	0	1	2019	2022	737492	738711	1219	40	3	NA	5	normal	1	0	2	0	2	1	1	1
294595	1	0.014028	NBS	0	30	2019	2021	737614	738240	626	20	1	NA	NA	NA	NA	NA	NA	NA	2	1	1	1
48668	1	0.0165977	BS	3	1	2019	2020	737529	738078	549	18	1	15.6	6	normal	2	0	1	0	1	0	0	1
26865	2	0.0162808	BS	0	11	2019	2020	737591	738013	422	13	1	13.1	5	normal	3	0	1	0	1	0	0	1
26865	2	0.0162808	BS	0	1	2019	2021	737591	738285	694	22	1	NA	NA	NA	NA	NA	NA	NA	0	0	0	1
47274	1	0.00859131	BS	0	1	2019	2020	737577	738008	431	14	1	16.1	5	normal	2	0	0	0	0	0	0	1
20820	1	0.0610853	NBS	0	56	2019	2020	737631	738146	515	16	1	12	4	normal	2	0	1	0	1	0	0	1
20820	1	0.0610853	NBS	0	30	2019	2021	737631	738500	869	28	2	NA	NA	NA	NA	NA	NA	NA	1	0	0	1
37439	2	0.00941414	BS	3	1	2019	2021	737611	738242	631	20	1	NA	6	normal	2	0	2	0	2	1	1	1
248826	2	0.00941414	BS	3	1	2019	2021	737611	738242	631	20	1	NA	6	normal	2	0	0	0	0	0	0	1
35221	2	0.0235273	NBS	0	12	2019	2021	737645	738260	615	20	1	13.4	5	normal	0	0	1	0	1	0	0	1
40443	2	0.0572156	BS	2	2	2019	2021	737614	738348	734	24	2	10.5	5	normal	2	0	1	0	1	0	0	1
42728	2	0.00586912	NBS	0	1	2019	2021	737623	738222	599	19	1	NA	NA	NA	NA	NA	NA	NA	0	0	0	1
46684	1	0.00586912	NBS	0	1	2019	2020	737623	738085	462	15	1	14.4	5	normal	2	0	2	0	2	1	1	1
33802	2	0.00809026	NBS	0	1	2019	2022	737593	738558	965	31	2	NA	NA	NA	NA	NA	NA	NA	0	0	0	1
33802	2	0.00809026	NBS	0	1	2019	2020	737593	738103	510	16	1	10	4	normal	2	0	0	0	0	0	0	1
47416	1	0.0237059	NBS	0	26	2019	2021	737609	738295	686	22	1	12.2	4	normal	2	0	1	0	1	0	0	1
48448	1	0.00447061	BS	1	2	2019	2020	737614	738133	519	17	1	15.5	5	normal	2	0	1	0	1	0	0	1
150611	1	0.014635	BS	1	2	2019	2020	737612	738039	427	13	1	NA	NA	NA	NA	NA	NA	NA	1	0	0	1
54869	2	0.015174	NBS	0	1	2019	2021	737587	738254	667	21	1	13.9	7	obese	2	0	0	0	0	0	0	1
113850	2	0.015174	NBS	0	1	2019	2022	737587	738583	996	32	2	15.35	5	normal	1	0	0	0	0	0	0	1
62523	2	0.015174	BS	0	1	2019	2022	737587	738570	983	32	2	13.9	6	normal	2	0	1	0	1	0	0	1
61494	2	0.015174	NBS	0	1	2019	2022	737587	738583	996	32	2	NA	5	normal	1	0	0	0	0	0	0	1
155229	1	0.015174	NBS	0	1	2019	2021	737587	738251	664	21	1	14.35	7	obese	3	0	1	0	1	0	0	1
43149	2	0.00631915	BS	4	1	2019	2021	737624	738320	696	22	1	9.6	6	normal	1	0	0	0	0	0	0	1
58459	2	0.00631915	BS	4	1	2019	2021	737624	738360	736	24	2	NA	5	normal	1	0	0	0	0	0	0	1
55891	2	0.00631915	BS	4	1	2019	2021	737624	738320	696	22	1	10.1	5	normal	1	0	0	0	0	0	0	1
15276	1	0.0212177	BS	0	4	2019	2020	737638	738022	384	12	1	20	6	normal	2	0	1	0	1	0	0	1
42675	2	0.0142043	NBS	0	39	2019	2020	737608	738002	394	12	1	12	7	obese	2	0	1	0	1	0	0	1
335048	1	0.00637886	NBS	0	6	2019	2021	737619	738197	578	18	1	NA	NA	NA	NA	NA	NA	NA	0	0	0	1
197151	1	0.0101603	NBS	0	21	2019	2021	737635	738204	569	18	1	NA	NA	NA	NA	NA	NA	NA	1	0	0	1
51453	1	0.0262506	BS	4	1	2019	2022	737633	738725	1092	35	2	NA	6	normal	2	1	2	0	2	1	1	1
149590	2	0.0262506	BS	4	1	2019	2022	737633	738712	1079	35	2	NA	5	normal	2	1	0	0	0	0	0	1
100301	2	0.0104382	BS	0	9	2019	2024	737625	739442	1817	59	4	12.5	7	obese	2	0	2	NA	2	1	1	2
190408	1	0.0125995	BS	1	2	2019	2020	737647	738056	409	13	1	11.8	5	normal	3	0	1	0	1	0	0	1
135419	2	0.0379974	BS	0	15	2019	2021	737625	738420	795	26	2	11.4	5	normal	0	0	1	0	1	0	0	1
306235	2	0.0233291	NBS	0	1	2019	2021	737540	738224	684	22	1	NA	NA	NA	NA	NA	NA	NA	3	1	1	1
117831	1	0.00952437	BS	2	8	2019	2021	737650	738171	521	17	1	11	6	normal	2	1	2	1	2	1	1	1
53249	2	0.0169335	BS	0	1	2019	2021	737630	738257	627	20	1	10.45	4	normal	1	0	0	0	0	0	0	1
30051	1	0.000968317	BS	1	1	2019	2020	737645	738071	426	13	1	12.6	5	normal	2	0	1	0	1	0	0	1
37363	2	0.000968317	BS	1	1	2019	2020	737645	738071	426	13	1	10.6	5	normal	1	0	1	0	1	0	0	1
329761	1	0.000968317	BS	1	1	2019	2021	737645	738245	600	19	1	NA	NA	NA	NA	NA	NA	NA	2	1	1	1
59909	2	0	BS	0	1	2019	2021	737499	738250	751	24	2	14.3	5	normal	1	0	0	0	0	0	0	1
77701	2	0.00446264	BS	6	7	2019	2024	737630	739304	1674	54	4	10.3	5	normal	2	0	0	NA	0	0	0	2
77701	2	0.00446264	BS	6	1	2019	2022	737630	738592	962	31	2	NA	6	normal	3	1	2	0	2	1	1	1
293726	1	0.00446264	BS	6	1	2019	2023	737630	739200	1570	51	4	NA	6	normal	2	0	0	0	0	0	0	2
60356	2	0.00208919	BS	5	1	2019	2021	737519	738404	885	29	2	11.4	7	obese	2	0	1	0	1	0	0	1
30342	1	0.021907	NBS	0	11	2019	2020	737668	738074	406	13	1	16.6	5	normal	2	0	0	0	0	0	0	1
276798	1	0.021907	NBS	0	238	2019	2021	737680	738260	580	19	1	NA	NA	NA	NA	NA	NA	NA	0	0	0	1
36998	2	0.0172549	BS	0	15	2019	2022	737642	738659	1017	33	2	15.4	5	normal	2	0	2	0	2	1	1	1
320537	2	0.0151481	NBS	0	239	2019	2021	737643	738363	720	23	1	NA	NA	NA	NA	NA	NA	NA	3	1	1	1
359809	2	0.0355901	BS	7	1	2019	2022	737653	738831	1178	38	3	NA	5	normal	2	0	1	0	1	0	0	1
48258	1	0.011416	BS	0	13	2019	2023	737655	739079	1424	46	3	12.5	4	normal	3	0	1	NA	1	0	0	2
150308	2	0.0144799	BS	2	2	2019	2020	737572	738036	464	15	1	9.7	5	normal	1	0	1	0	1	0	0	1
43253	2	0.019003	BS	1	4	2019	2022	737651	738755	1104	36	3	NA	NA	NA	NA	NA	NA	NA	1	0	0	1
43253	2	0.019003	BS	1	1	2019	2021	737651	738250	599	19	1	9.9	6	normal	3	0	1	0	1	0	0	1
238811	2	0.00488622	BS	0	7	2019	2021	737653	738280	627	20	1	16	5	normal	0	0	0	0	0	0	0	1
64735	2	0.0525623	BS	3	1	2019	2020	737620	738062	442	14	1	NA	5	normal	1	0	0	0	0	0	0	1
52697	2	0.0588828	BS	2	2	2019	2021	737700	738351	651	21	1	9.2	5	normal	1	0	1	0	1	0	0	1
41180	2	0.00947844	BS	0	35	2019	2020	737661	738079	418	13	1	NA	NA	NA	NA	NA	NA	NA	1	0	0	1
41180	2	0.00947844	BS	0	1	2019	2022	737661	738550	889	29	2	NA	5	normal	2	0	1	0	1	0	0	1
233132	1	0.00763615	NBS	0	11	2019	2021	737676	738161	485	15	1	16.6	5	normal	3	0	0	0	0	0	0	1
88343	2	0.0199264	NBS	0	5	2019	2021	737701	738200	499	16	1	11.9	3	normal	1	0	1	0	1	0	0	1
60488	2	0.00239175	BS	0	1	2019	2020	737520	738030	510	16	1	11.95	6	normal	2	0	0	0	0	0	0	1
60488	2	0.00239175	BS	0	1	2019	2022	737520	738813	1293	42	3	NA	6	normal	2	0	0	0	0	0	0	1
58468	2	0.0114657	NBS	0	9	2019	2023	737711	739079	1368	44	3	12.7	5	normal	1	0	1	NA	1	0	0	2
58468	2	0.0114657	NBS	0	241	2019	2021	737711	738244	533	17	1	NA	NA	NA	NA	NA	NA	NA	1	0	0	1
71654	2	0.0283034	BS	0	1	2019	2021	737697	738250	553	18	1	10.6	5	normal	2	0	0	0	0	0	0	1
159043	2	0.0283034	BS	0	2	2019	2020	737697	738065	368	12	1	10.8	5	normal	1	0	0	0	0	0	0	1
68342	2	0.0142929	BS	1	2	2019	2020	737659	738133	474	15	1	15.5	6	normal	1	0	1	0	1	0	0	1
92695	1	0.025564	NBS	0	1	2019	2021	737702	738404	702	23	1	13.3	5	normal	2	0	0	0	0	0	0	1
58637	2	0.0160299	NBS	0	1	2019	2022	737689	738740	1051	34	2	NA	NA	NA	NA	NA	NA	NA	0	0	0	1
127213	1	0.0128686	BS	0	1	2019	2022	737699	738589	890	29	2	13	5	normal	2	0	1	0	1	0	0	1
30365	1	0.0167017	BS	4	1	2019	2023	737516	739202	1686	55	4	NA	6	normal	2	0	1	0	1	0	0	2
30365	1	0.0167017	BS	4	1	2019	2020	737516	738060	544	17	1	13.5	6	normal	2	0	0	0	0	0	0	1
30365	1	0.0167017	BS	4	1	2019	2021	737516	738480	964	31	2	NA	6	normal	2	0	0	0	0	0	0	1
225300	2	0.0188459	BS	7	1	2019	2020	737675	738054	379	12	1	NA	5	normal	1	0	NA	0	0	0	0	1
46954	1	0.0188459	BS	7	1	2019	2020	737675	738054	379	12	1	NA	5	normal	2	NA	1	0	1	0	0	1
90003	1	0.0188459	BS	7	1	2019	2023	737675	739118	1443	47	3	12.4	5	normal	2	0	1	NA	1	0	0	2
271564	2	0.0250619	BS	3	1	2019	2020	737682	738060	378	12	1	NA	5	normal	1	0	0	0	0	0	0	1
20793	1	0.0127215	NBS	0	12	2019	2020	737685	738084	399	13	1	12.15	5	normal	1	0	1	0	1	0	0	1
20793	1	0.0127215	NBS	0	68	2019	2024	737685	739326	1641	53	4	13.45	5	normal	2	0	1	NA	1	0	0	2
56193	2	0.20207	BS	0	15	2019	2022	737643	738693	1050	34	2	10.8	5	normal	0	0	0	0	0	0	0	1
31002	1	0.010241	NBS	0	1	2019	2020	737704	738103	399	13	1	14	6	normal	2	0	1	0	1	0	0	1
366316	2	0.146804	NBS	0	6	2019	2021	737686	738484	798	26	2	NA	NA	NA	NA	NA	NA	NA	2	1	1	1
39952	2	0.00751398	BS	0	1	2019	2021	737690	738285	595	19	1	14.4	6	normal	2	0	0	0	0	0	0	1
42297	2	0.0663772	BS	3	2	2019	2021	737652	738199	547	17	1	11.9	5	normal	1	0	1	0	1	0	0	1
25707	2	0.0267845	NBS	0	3	2019	2022	737702	738848	1146	37	3	NA	5	normal	0	0	1	0	1	0	0	1
151047	2	0.0659199	BS	2	6	2019	2020	737695	738064	369	12	1	10.9	5	normal	2	0	0	0	0	0	0	1
292866	1	0.0659199	BS	2	6	2019	2020	737695	738064	369	12	1	12.8	5	normal	1	0	1	0	1	0	0	1
51511	1	0.00171502	BS	0	1	2019	2020	737543	738030	487	15	1	12.7	6	normal	2	0	1	0	1	0	0	1
51511	1	0.00171502	BS	0	2	2019	2021	737543	738470	927	30	2	13.3	NA	NA	2	0	1	0	1	0	0	1
273423	2	0.00693034	BS	0	2	2019	2021	737515	738189	674	22	1	8.8	4	normal	1	0	1	0	1	0	0	1
106446	1	0.0109808	BS	0	1	2019	2020	737686	738067	381	12	1	15.5	6	normal	3	0	1	0	1	0	0	1
48039	1	0.0176958	BS	0	15	2018	2021	737308	738337	1029	33	2	NA	NA	NA	NA	NA	NA	NA	0	0	0	1
163599	1	0.012687	NBS	0	1	2019	2021	737698	738257	559	18	1	14.05	5	normal	3	1	2	0	2	1	1	1
58465	2	0.012687	NBS	0	1	2019	2021	737698	738257	559	18	1	9.8	4	normal	2	0	0	0	0	0	0	1
43641	2	0.012687	BS	0	1	2019	2021	737698	738257	559	18	1	10.7	4	normal	2	0	0	0	0	0	0	1
55871	2	0.0422715	BS	0	2	2019	2023	737698	739117	1419	46	3	9.9	6	normal	2	0	0	0	0	0	0	2
55871	2	0.0422715	BS	0	2	2019	2021	737698	738232	534	17	1	9.9	5	normal	1	0	0	0	0	0	0	1
17960	2	0.0506933	BS	1	242	2017	2020	736947	737839	892	29	2	NA	NA	NA	NA	NA	NA	NA	1	0	0	1
64666	2	0.0133018	NBS	0	1	2019	2021	737708	738373	665	21	1	12	4	normal	0	0	0	0	0	0	0	1
37251	2	0.0399266	NBS	0	1	2019	2021	737656	738387	731	24	2	12.8	7	obese	2	0	0	0	0	0	0	1
37251	2	0.0399266	NBS	0	1	2019	2021	737656	738182	526	17	1	11	5	normal	2	0	0	0	0	0	0	1
62065	2	0.0513692	BS	2	1	2019	2021	737709	738243	534	17	1	NA	5	normal	1	0	0	0	0	0	0	1
62031	2	0.0118097	BS	0	26	2019	2021	737734	738169	435	14	1	NA	NA	NA	NA	NA	NA	NA	1	0	0	1
44435	2	0.00140118	BS	3	1	2019	2021	737718	738430	712	23	1	NA	6	normal	2	0	0	0	0	0	0	1
308531	1	0.00737059	BS	0	1	2019	2023	737740	738957	1217	40	3	NA	NA	NA	NA	NA	NA	NA	1	0	0	2
308531	1	0.00737059	BS	0	1	2019	2024	737740	739318	1578	51	4	NA	6	normal	0	0	0	0	0	0	0	2
308531	1	0.00737059	BS	0	1	2019	2022	737740	738592	852	28	2	NA	5	normal	1	0	0	0	0	0	0	1
326573	1	0.00282547	BS	0	1	2019	2021	737720	738332	612	20	1	12.9	5	normal	2	0	2	0	2	1	1	1
77277	2	0.00282547	BS	0	1	2019	2021	737720	738480	760	24	2	NA	4	normal	1	0	0	0	0	0	0	1
71639	2	0.0841921	BS	6	1	2019	2024	737675	739388	1713	56	4	NA	6	normal	2	0	0	0	0	0	0	2
71639	2	0.0841921	BS	6	1	2019	2020	737675	738061	386	12	1	NA	6	normal	2	0	0	0	0	0	0	1
71639	2	0.0841921	BS	6	1	2019	2022	737675	738642	967	31	2	NA	6	normal	2	0	0	0	0	0	0	1
30519	1	0.000366211	BS	0	1	2019	2021	737604	738360	756	24	2	NA	6	normal	2	1	2	0	2	1	1	1
59087	2	0.0278963	NBS	0	1	2019	2021	737689	738246	557	18	1	13.75	5	normal	1	0	1	0	1	0	0	1
73447	2	0.0168024	BS	0	1	2019	2021	737565	738236	671	22	1	NA	NA	NA	NA	NA	NA	NA	1	0	0	1
133903	2	0.0915461	BS	2	1	2019	2021	737720	738291	571	18	1	NA	6	normal	2	0	1	0	1	0	0	1
263709	1	0.00379078	BS	2	3	2019	2024	737723	739528	1805	59	4	14.6	6	normal	2	0	0	0	0	0	0	2
364152	1	0.012996	NBS	0	1	2019	2022	737738	738550	812	26	2	NA	6	normal	2	0	2	0	2	1	1	1
50310	1	0.0183457	NBS	0	1	2019	2022	737711	738831	1120	36	3	NA	5	normal	1	0	1	0	1	0	0	1
95978	1	0.021657	NBS	0	9	2019	2022	737718	738749	1031	33	2	12.9	NA	NA	3	1	1	1	1	0	0	1
66159	2	0.0215466	NBS	0	1	2019	2021	737707	738222	515	16	1	NA	NA	NA	NA	NA	NA	NA	0	0	0	1
39431	2	0.0176958	BS	0	1	2018	2020	737308	737998	690	22	1	11.6	5	normal	1	0	0	0	0	0	0	1
49384	1	0.176375	NBS	0	1	2019	2021	737694	738261	567	18	1	13.4	6	normal	2	0	1	0	1	0	0	1
60075	2	0.0122541	BS	0	243	2019	2021	737742	738310	568	18	1	NA	NA	NA	NA	NA	NA	NA	0	0	0	1
60075	2	0.0122541	BS	0	18	2019	2025	737742	739619	1877	61	5	11.05	4	normal	1	0	1	0	1	0	0	1
67107	2	0.0169338	BS	0	1	2019	2021	737724	738222	498	16	1	NA	NA	NA	NA	NA	NA	NA	2	1	1	1
332541	1	0.0169338	BS	0	1	2019	2020	737724	738103	379	12	1	14	5	normal	2	0	1	0	1	0	0	1
45219	1	0.0169338	NBS	0	1	2019	2020	737724	738103	379	12	1	11.6	5	normal	2	0	1	0	1	0	0	1
30381	1	0.0158454	BS	0	3	2019	2024	737607	739318	1711	56	4	15.5	6	normal	3	0	2	0	2	1	1	2
30381	1	0.0158454	BS	0	1	2019	2022	737607	738729	1122	36	3	NA	6	normal	2	0	1	0	1	0	0	1
30381	1	0.0158454	BS	0	2	2019	2020	737607	737976	369	12	1	13.3	5	normal	2	0	1	0	1	0	0	1
30381	1	0.0158454	BS	0	8	2019	2025	737607	739647	2040	66	5	14.3	6	normal	2	0	1	0	1	0	0	1
21734	1	0.0446621	NBS	0	1	2019	2021	737690	738222	532	17	1	NA	NA	NA	NA	NA	NA	NA	0	0	0	1
58445	2	0.0202717	NBS	0	4	2019	2021	737751	738158	407	13	1	8.8	4	normal	2	0	0	0	0	0	0	1
234802	2	0.0240696	NBS	0	3	2019	2022	737737	738773	1036	34	2	NA	NA	NA	NA	NA	NA	NA	0	0	0	1
175160	2	0.0176473	BS	0	1	2019	2021	737726	738250	524	17	1	12.3	4	normal	2	0	1	0	1	0	0	1
99953	2	0.14113	BS	1	1	2019	2021	737737	738243	506	16	1	NA	4	normal	3	0	1	0	1	0	0	1
47779	1	0.14113	BS	1	2	2019	2021	737737	738216	479	15	1	13.2	6	normal	1	0	1	0	1	0	0	1
151779	1	0.0117034	NBS	0	20	2019	2022	737692	738619	927	30	2	11.2	4	normal	1	0	0	1	1	0	0	1
65184	2	0.0117034	NBS	0	20	2019	2022	737692	738619	927	30	2	12.3	4	normal	1	0	0	1	1	0	0	1
69632	2	0.0117034	NBS	0	20	2019	2022	737692	738619	927	30	2	12.9	4	normal	2	0	1	0	1	0	0	1
339495	1	0.0204679	BS	0	10	2019	2021	737741	738276	535	17	1	NA	NA	NA	NA	NA	NA	NA	2	1	1	1
57005	2	0.00941997	BS	0	1	2019	2021	737715	738292	577	18	1	NA	6	normal	2	0	1	0	1	0	0	1
47568	1	0.0119546	BS	5	2	2019	2021	737721	738242	521	17	1	12.5	5	normal	1	0	1	0	1	0	0	1
64862	2	0.0119546	BS	5	1	2019	2021	737721	738242	521	17	1	NA	5	normal	2	0	0	0	0	0	0	1
69074	2	0.0474779	BS	0	1	2019	2021	737739	738285	546	17	1	10	5	normal	3	0	0	0	0	0	0	1
201641	1	0.0112212	BS	0	2	2019	2021	737722	738340	618	20	1	10.3	5	normal	1	0	2	0	2	1	1	1
318340	1	0.0288396	BS	3	1	2019	2021	737780	738242	462	15	1	12.3	6	normal	3	0	1	0	1	0	0	1
31813	1	0.0288396	BS	3	2	2019	2021	737780	738158	378	12	1	11.8	4	normal	2	0	1	0	1	0	0	1
174997	1	0.0288396	BS	3	1	2019	2021	737780	738242	462	15	1	NA	5	normal	2	0	0	0	0	0	0	1
85537	1	0.0288396	BS	3	1	2019	2021	737780	738291	511	16	1	NA	5	normal	1	0	0	0	0	0	0	1
176675	2	0.0288396	BS	3	1	2019	2021	737780	738242	462	15	1	10	5	normal	2	0	0	0	0	0	0	1
64181	2	0.0288396	BS	3	1	2019	2021	737780	738242	462	15	1	13.7	6	normal	2	0	1	0	1	0	0	1
69304	2	0.0317136	BS	0	1	2019	2021	737733	738261	528	17	1	12.1	5	normal	1	0	1	0	1	0	0	1
329616	2	0.0122982	BS	4	1	2019	2021	737759	738242	483	15	1	NA	5	normal	2	0	0	0	0	0	0	1
35404	2	0.0122982	BS	4	1	2019	2024	737759	739566	1807	59	4	NA	5	normal	1	0	0	0	0	0	0	2
35404	2	0.0122982	BS	4	1	2019	2022	737759	738838	1079	35	2	NA	5	normal	1	0	0	0	0	0	0	1
35404	2	0.0122982	BS	4	1	2019	2021	737759	738243	484	15	1	NA	5	normal	2	0	0	0	0	0	0	1
52536	2	0.0136845	NBS	0	52	2019	2021	737759	738239	480	15	1	11.4	6	normal	2	0	0	0	0	0	0	1
21104	1	0.0938783	BS	2	21	2019	2021	737726	738493	767	25	2	12.7	5	normal	0	0	1	0	1	0	0	1
56409	2	0.124204	BS	4	1	2019	2021	737767	738243	476	15	1	NA	5	normal	2	0	1	0	1	0	0	1
56409	2	0.124204	BS	4	1	2019	2022	737767	738656	889	29	2	NA	5	normal	2	0	1	0	1	0	0	1
56409	2	0.124204	BS	4	1	2019	2024	737767	739459	1692	55	4	NA	6	normal	2	0	1	0	1	0	0	2
30671	1	0.0278176	BS	0	9	2018	2022	737417	738609	1192	39	3	NA	NA	NA	NA	NA	NA	NA	0	0	0	1
354017	2	0.030118	NBS	0	1	2020	2021	737796	738498	702	23	1	16.55	6	normal	2	0	0	0	0	0	0	1
357592	2	0.142686	BS	0	54	2019	2023	737760	738953	1193	39	3	10	5	normal	2	0	2	0	2	1	1	2
48041	1	0.0220179	BS	0	8	2019	2022	737768	738843	1075	35	2	18.7	6	normal	2	0	1	0	1	0	0	1
46566	1	0.0131063	NBS	0	13	2020	2022	737791	738794	1003	32	2	13.6	5	normal	1	0	1	0	1	0	0	1
307730	1	0.0269578	NBS	0	1	2019	2022	737790	738610	820	26	2	14.2	5	normal	2	1	2	NA	2	1	1	1
42623	2	0.0351142	BS	1	1	2019	2021	737763	738242	479	15	1	NA	5	normal	1	0	0	0	0	0	0	1
32453	1	0.0156772	NBS	0	1	2019	2022	737762	738687	925	30	2	13.5	5	normal	1	0	0	0	0	0	0	1
56594	2	0.000879589	NBS	0	1	2019	2021	737750	738257	507	16	1	9.5	5	normal	2	0	1	0	1	0	0	1
344287	1	0.00209717	BS	0	1	2019	2021	737658	738480	822	26	2	NA	5	normal	2	0	1	0	1	0	0	1
168229	2	0.0356922	BS	3	1	2019	2021	737749	738242	493	16	1	NA	NA	NA	2	0	2	0	2	1	1	1
365417	1	0.0152997	NBS	0	3	2019	2021	737728	738273	545	17	1	14.5	4	normal	3	0	2	0	2	1	1	1
102166	2	0.0435845	BS	7	1	2019	2021	737783	738242	459	15	1	NA	5	normal	2	0	1	0	1	0	0	1
36961	2	0.015041	BS	0	1	2019	2021	737760	738236	476	15	1	NA	NA	NA	NA	NA	NA	NA	0	0	0	1
30211	1	0.015041	BS	0	1	2019	2021	737760	738236	476	15	1	NA	NA	NA	NA	NA	NA	NA	0	0	0	1
253617	1	0.015041	BS	0	1	2019	2021	737760	738220	460	15	1	NA	NA	NA	NA	NA	NA	NA	0	0	0	1
46953	1	0.0123443	NBS	0	248	2019	2021	737753	738288	535	17	1	NA	NA	NA	NA	NA	NA	NA	1	0	0	1
239694	1	0.0227673	NBS	0	11	2019	2021	737777	738350	573	18	1	11.5	4	normal	2	0	0	0	1	0	0	1
121715	2	0.00535881	BS	1	2	2019	2021	737768	738239	471	15	1	12	6	normal	2	0	1	0	1	0	0	1
41370	2	0.0138661	NBS	0	1	2019	2022	737757	738817	1060	34	2	11.1	5	normal	2	0	0	0	0	0	0	1
41370	2	0.0138661	NBS	0	11	2019	2021	737757	738252	495	16	1	NA	NA	NA	NA	NA	NA	NA	0	0	0	1
65837	2	0.00919896	BS	0	10	2019	2021	737769	738332	563	18	1	11.6	5	normal	1	0	1	0	1	0	0	1
58561	2	0.022829	NBS	0	30	2019	2021	737789	738212	423	13	1	11.6	5	normal	1	0	1	NA	1	0	0	1
63846	2	0.162692	BS	6	2	2019	2021	737777	738345	568	18	1	11.9	6	normal	1	0	0	0	0	0	0	1
109094	2	0.0198927	NBS	0	5	2020	2021	737811	738200	389	12	1	11.8	4	normal	0	NA	0	0	0	0	0	1
130871	2	0.0198927	BS	0	5	2020	2021	737811	738200	389	12	1	12.2	3	normal	0	0	1	0	1	0	0	1
316128	2	0.00740549	BS	0	3	2019	2021	737773	738499	726	23	1	NA	5	normal	3	2	3	0	3	1	1	1
57476	2	0.0112686	NBS	0	1	2019	2020	737662	738085	423	13	1	15.1	5	normal	1	0	0	0	0	0	0	1
189654	1	0.00815838	BS	0	1	2019	2022	737790	738656	866	28	2	NA	7	obese	1	0	0	0	0	0	0	1
70850	2	0.0342558	NBS	0	1	2019	2021	737765	738306	541	17	1	NA	NA	NA	NA	NA	NA	NA	1	0	0	1
59294	2	0.0246244	BS	0	3	2020	2022	737802	738595	793	26	2	12.2	6	normal	0	0	0	0	0	0	0	1
34949	2	0.0115999	BS	0	1	2020	2021	737795	738222	427	14	1	NA	NA	NA	NA	NA	NA	NA	0	0	0	1
21002	1	0.0425751	BS	0	28	2019	2020	737741	738120	379	12	1	12.6	4	normal	1	0	1	0	1	0	0	1
166761	1	0.0135982	NBS	0	1	2019	2023	737737	739006	1269	41	3	13.7	6	normal	1	0	0	NA	0	0	0	2
24054	2	0.055234	NBS	0	249	2020	2021	737792	738433	641	21	1	12.4	5	normal	1	0	1	0	1	0	0	1
21393	1	0.055234	NBS	0	39	2020	2021	737792	738175	383	12	1	13.8	5	normal	2	0	1	0	1	0	0	1
30116	1	0.0263038	NBS	0	1	2020	2021	737825	738222	397	13	1	NA	NA	NA	NA	NA	NA	NA	0	0	0	1
73601	2	0.0589324	BS	1	1	2019	2021	737759	738242	483	15	1	NA	6	normal	2	0	0	0	0	0	0	1
58606	2	0.00678833	BS	0	3	2019	2021	737785	738422	637	20	1	9.3	5	normal	1	0	1	0	1	0	0	1
278347	2	0.0444328	NBS	0	1	2019	2024	737770	739482	1712	56	4	12.2	5	normal	1	0	0	0	1	0	0	2
251279	1	0.0294682	NBS	0	1	2019	2021	737786	738194	408	13	1	14.5	6	normal	2	0	0	0	0	0	0	1
49317	1	0.0294682	NBS	0	1	2019	2021	737786	738194	408	13	1	11.9	5	normal	2	0	0	0	0	0	0	1
48104	1	0.013464	BS	0	1	2020	2021	737798	738292	494	16	1	NA	5	normal	1	0	0	0	0	0	0	1
37725	2	0.0227804	NBS	0	16	2020	2021	737800	738241	441	14	1	8.2	4	normal	2	NA	0	0	1	0	0	1
233600	2	0.0128703	BS	0	20	2019	2021	737542	738343	801	26	2	NA	NA	NA	NA	NA	NA	NA	1	0	0	1
137464	2	0.018511	NBS	0	25	2020	2021	737801	738381	580	19	1	7.6	4	normal	1	1	2	1	2	1	1	1
60793	2	0.0121996	BS	0	15	2019	2022	737510	738813	1303	42	3	12.2	5	normal	1	0	0	0	0	0	0	1
187992	1	0.00921558	BS	2	1	2020	2021	737797	738222	425	14	1	NA	NA	NA	NA	NA	NA	NA	3	1	1	1
41858	2	0.0162198	NBS	0	26	2020	2021	737838	738288	450	14	1	NA	NA	NA	NA	NA	NA	NA	0	0	0	1
34365	2	0.133872	BS	0	29	2020	2021	737803	738415	612	20	1	NA	NA	NA	NA	NA	NA	NA	1	0	0	1
239032	1	0.0160683	NBS	0	20	2020	2022	737808	738693	885	29	2	13.4	6	normal	1	0	0	0	1	0	0	1
182192	1	0.0171326	NBS	0	250	2020	2021	737858	738282	424	13	1	NA	NA	NA	NA	NA	NA	NA	2	1	1	1
317121	2	0.0601608	BS	6	1	2020	2024	737838	739318	1480	48	4	NA	5	normal	2	0	0	0	0	0	0	2
317121	2	0.0601608	BS	6	1	2020	2021	737838	738243	405	13	1	10.5	6	normal	2	0	0	0	0	0	0	1
317121	2	0.0601608	BS	6	1	2020	2022	737838	738852	1014	33	2	NA	NA	NA	NA	NA	NA	NA	0	0	0	1
111801	2	0.0157094	BS	0	7	2020	2021	737826	738386	560	18	1	15.6	NA	NA	2	0	1	0	1	0	0	1
138477	1	0.0136671	NBS	0	28	2020	2021	737824	738330	506	16	1	9.7	4	normal	1	0	1	0	1	0	0	1
237874	2	0.0180761	BS	0	9	2020	2021	737813	738284	471	15	1	11.85	5	normal	1	0	1	1	1	0	0	1
29921	1	0.035163	BS	5	1	2019	2020	737650	738067	417	13	1	11.4	6	normal	3	0	1	0	1	0	0	1
58181	2	0.0155175	NBS	0	6	2020	2021	737861	738393	532	17	1	11.2	4	normal	2	0	0	0	0	0	0	1
58181	2	0.0155175	NBS	0	6	2020	2023	737861	739135	1274	41	3	12.4	4	normal	2	0	0	NA	0	0	0	2
67756	2	0.0357046	NBS	0	6	2020	2023	737866	739135	1269	41	3	10.5	4	normal	2	0	1	NA	1	0	0	2
67756	2	0.0357046	NBS	0	6	2020	2021	737866	738393	527	17	1	10.1	4	normal	2	0	1	0	1	0	0	1
56750	2	0.00517701	BS	0	7	2020	2021	737858	738293	435	14	1	NA	NA	NA	NA	NA	NA	NA	1	0	0	1
52564	2	0.0299056	BS	0	1	2020	2021	737854	738487	633	20	1	NA	5	normal	2	0	1	0	1	0	0	1
64441	2	0.0299056	NBS	0	1	2020	2021	737854	738487	633	20	1	NA	5	normal	2	0	1	0	1	0	0	1
362096	2	0.00379078	BS	0	4	2020	2021	737856	738227	371	12	1	12.5	5	normal	2	0	0	0	0	0	0	1
241136	2	0.0802178	BS	0	1	2019	2020	737519	738054	535	17	1	NA	5	normal	1	0	0	0	0	0	0	1
193775	1	0.016935	BS	0	1	2020	2021	737828	738481	653	21	1	NA	4	normal	2	0	1	0	1	0	0	1
235705	1	0.0167177	NBS	0	26	2020	2023	737816	738974	1158	38	3	12.7	4	normal	3	0	1	NA	1	0	0	2
348342	2	0.0174093	BS	1	9	2020	2022	737855	738597	742	24	2	9.5	4	normal	1	0	1	0	1	0	0	1
94843	1	0.00233521	BS	0	9	2020	2022	737829	738700	871	28	2	17.3	6	normal	3	1	2	3	3	1	1	1
67227	2	0.00233521	BS	0	15	2020	2022	737829	738574	745	24	2	10.7	4	normal	2	0	1	0	1	0	0	1
227121	1	0.0234958	NBS	0	1	2020	2021	737841	738210	369	12	1	14.2	5	normal	3	0	1	0	1	0	0	1
132633	1	0.0380823	BS	0	1	2020	2021	737843	738217	374	12	1	12.4	5	normal	2	0	1	0	1	0	0	1
344509	2	0.0574878	BS	4	1	2020	2024	737868	739318	1450	47	3	10	6	normal	2	0	0	0	0	0	0	2
344509	2	0.0574878	BS	4	1	2020	2021	737868	738250	382	12	1	11.8	6	normal	2	0	0	0	0	0	0	1
62495	2	0.0196734	NBS	0	13	2020	2023	737863	739079	1216	39	3	11.4	4	normal	2	0	0	NA	0	0	0	2
247602	2	0.00779558	BS	0	16	2020	2022	737843	738556	713	23	1	9.85	5	normal	2	1	1	2	3	1	1	1
130803	1	0.00857409	BS	2	1	2020	2021	737887	738306	419	13	1	NA	NA	NA	NA	NA	NA	NA	2	1	1	1
47262	1	0.00564672	BS	0	3	2020	2021	737886	738300	414	13	1	NA	NA	NA	NA	NA	NA	NA	0	0	0	1
196599	1	0.0124601	NBS	0	1	2020	2021	737871	738250	379	12	1	12.9	5	normal	2	0	1	0	1	0	0	1
351344	2	0.0431242	NBS	0	1	2020	2022	737862	738624	762	25	2	NA	NA	NA	NA	NA	NA	NA	0	0	0	1
30645	1	0.0497805	NBS	0	1	2020	2021	737834	738202	368	12	1	13.05	5	normal	2	0	0	0	0	0	0	1
38636	2	0.0305675	NBS	0	253	2020	2021	737879	738303	424	13	1	NA	NA	NA	NA	NA	NA	NA	0	0	0	1
94634	2	0.00581665	BS	2	1	2020	2024	737841	739413	1572	51	4	14.5	6	normal	1	1	2	0	2	1	1	2
241051	2	0.00656394	NBS	0	1	2020	2021	737869	738478	609	19	1	11.2	5	normal	2	0	2	0	2	1	1	1
39246	2	0.0177951	NBS	0	6	2020	2021	737869	738484	615	20	1	NA	NA	NA	NA	NA	NA	NA	0	0	0	1
31310	1	0.0494191	BS	1	4	2020	2022	737862	738612	750	24	2	13.3	4	normal	1	0	0	0	0	0	0	1
49340	1	0	BS	0	1	2019	2021	737575	738236	661	21	1	NA	NA	NA	NA	NA	NA	NA	1	0	0	1
40663	2	0.148428	BS	0	1	2020	2021	737871	738238	367	12	1	NA	NA	NA	NA	NA	NA	NA	1	0	0	1
253833	2	0.0797003	BS	2	21	2020	2022	737861	738556	695	22	1	9.7	5	normal	2	0	1	0	1	0	0	1
57305	2	0.0113886	NBS	0	21	2020	2022	737856	738547	691	22	1	NA	NA	NA	NA	NA	NA	NA	0	0	0	1
123414	2	0.00843484	BS	1	3	2020	2021	737872	738315	443	14	1	NA	5	normal	1	1	2	0	2	1	1	1
273026	2	0.013677	NBS	0	1	2020	2021	737860	738234	374	12	1	NA	NA	NA	NA	NA	NA	NA	0	0	0	1
208852	1	0.0209873	NBS	0	1	2020	2021	737890	738341	451	14	1	14.6	5	normal	2	0	1	0	1	0	0	1
142459	2	0.0466146	NBS	0	26	2020	2021	737902	738499	597	19	1	NA	NA	NA	NA	NA	NA	NA	1	0	0	1
70043	2	0.00497724	NBS	0	1	2020	2021	737892	738257	365	12	1	8.3	NA	NA	1	0	0	0	0	0	0	1
57088	2	0.014754	NBS	0	15	2020	2021	737901	738339	438	14	1	NA	NA	NA	NA	NA	NA	NA	1	0	0	1
33928	2	0.0138834	NBS	0	22	2020	2022	737893	738582	689	22	1	10.6	4	normal	1	0	0	0	0	0	0	1
347844	2	0.0162014	BS	0	5	2020	2021	737906	738355	449	14	1	11.7	3	normal	1	0	0	0	0	0	0	1
36002	2	0.0162014	NBS	0	5	2020	2021	737906	738355	449	14	1	14	5	normal	1	0	1	0	1	0	0	1
102394	1	0.0789322	BS	3	1	2020	2021	737894	738291	397	13	1	NA	5	normal	2	0	0	0	0	0	0	1
47986	1	0.0789322	BS	3	1	2020	2021	737894	738291	397	13	1	NA	NA	NA	NA	NA	NA	NA	0	0	0	1
47986	1	0.0789322	BS	3	1	2020	2025	737894	739642	1748	57	4	NA	5	normal	2	0	0	0	0	0	0	1
47986	1	0.0789322	BS	3	1	2020	2022	737894	738696	802	26	2	NA	5	normal	2	0	0	0	0	0	0	1
250453	1	0.0119733	BS	0	1	2020	2023	737883	738918	1035	33	2	11.2	5	normal	3	1	3	0	3	1	1	2
60665	2	0.0640915	BS	2	1	2020	2021	737810	738242	432	14	1	NA	5	normal	2	0	2	0	2	1	1	1
60665	2	0.0640915	BS	2	4	2020	2023	737810	739151	1341	44	3	NA	NA	NA	NA	NA	NA	NA	2	1	1	2
143764	2	0.0640915	BS	2	1	2020	2021	737810	738480	670	22	1	NA	5	normal	1	0	1	0	1	0	0	1
143764	2	0.0640915	BS	2	4	2020	2023	737810	739154	1344	44	3	NA	NA	NA	NA	NA	NA	NA	1	0	0	2
100785	1	0.0640915	BS	2	1	2020	2021	737810	738292	482	15	1	NA	5	normal	2	0	1	0	1	0	0	1
100785	1	0.0640915	BS	2	10	2020	2023	737810	738957	1147	37	3	NA	NA	NA	NA	NA	NA	NA	2	1	1	2
100785	1	0.0640915	BS	2	4	2020	2023	737810	739196	1386	45	3	13.8	4	normal	2	0	1	0	1	0	0	2
351795	1	0.0181064	NBS	0	26	2020	2021	737894	738365	471	15	1	NA	NA	NA	NA	NA	NA	NA	2	1	1	1
55568	2	0.0650421	BS	2	1	2020	2021	737910	738360	450	14	1	NA	5	normal	1	0	0	0	0	0	0	1
83835	2	0.0191602	NBS	0	2	2020	2022	737910	738536	626	20	1	13.7	5	normal	1	0	1	0	1	0	0	1
320575	1	0.0155643	BS	4	2	2020	2021	737921	738294	373	12	1	11.6	5	normal	1	0	1	0	1	0	0	1
174635	1	0.0100728	NBS	0	29	2020	2021	737922	738328	406	13	1	11.8	6	normal	2	NA	1	0	1	0	0	1
234647	1	0.0519948	NBS	0	2	2020	2022	737923	738604	681	22	1	14.3	5	normal	1	0	0	0	0	0	0	1
356115	2	0.0409576	BS	4	5	2020	2022	737909	738609	700	23	1	11.2	6	normal	2	0	0	0	0	0	0	1
36659	2	0.0796507	BS	3	2	2020	2021	737901	738418	517	16	1	9.2	4	normal	1	0	0	0	0	0	0	1
133598	1	0.225945	BS	6	1	2020	2023	737874	739060	1186	38	3	NA	7	obese	2	1	2	NA	2	1	1	2
112267	2	0.225945	BS	6	2	2020	2021	737874	738326	452	14	1	NA	NA	NA	NA	NA	NA	NA	1	0	0	1
174297	2	0.0102884	BS	0	1	2020	2021	737913	738469	556	18	1	11.5	5	normal	2	0	0	0	0	0	0	1
217762	1	0.00796011	BS	0	1	2020	2022	737922	738547	625	20	1	15.75	6	normal	2	0	2	0	2	1	1	1
269976	2	0.0135624	BS	0	5	2020	2021	737915	738343	428	14	1	15.2	6	normal	2	0	2	0	2	1	1	1
95871	1	0.0317373	BS	3	1	2020	2021	737891	738362	471	15	1	NA	5	normal	1	0	0	0	0	0	0	1
95871	1	0.0317373	BS	3	1	2020	2021	737891	738292	401	13	1	NA	5	normal	2	0	2	0	2	1	1	1
45541	1	0.161383	BS	2	2	2020	2023	737930	739117	1187	39	3	9.4	5	normal	2	0	1	0	1	0	0	2
45541	1	0.161383	BS	2	2	2020	2021	737930	738342	412	13	1	9.9	6	normal	2	0	1	0	1	0	0	1
31423	1	0.148436	BS	4	1	2019	2020	737762	738131	369	12	1	NA	5	normal	1	0	0	0	0	0	0	1
31423	1	0.148436	BS	4	1	2019	2022	737762	738748	986	32	2	13.1	5	normal	2	0	0	0	0	0	0	1
317597	2	0.148436	BS	4	1	2019	2021	737762	738482	720	23	1	NA	5	normal	1	0	0	0	0	0	0	1
42997	2	0.116456	BS	1	1	2020	2021	737883	738267	384	12	1	NA	5	normal	2	0	1	0	1	0	0	1
366915	2	0.0217592	BS	3	1	2020	2022	737927	738831	904	29	2	NA	6	normal	2	0	1	0	1	0	0	1
51384	1	0.000728753	BS	0	2	2020	2021	737835	738387	552	18	1	13	5	normal	1	0	0	0	0	0	0	1
328518	1	0.0331632	BS	1	17	2020	2021	737927	738300	373	12	1	15.2	6	normal	1	0	0	0	1	0	0	1
42598	2	0.0562238	BS	0	29	2020	2021	737909	738415	506	16	1	NA	NA	NA	NA	NA	NA	NA	1	0	0	1
326614	2	0.148302	BS	2	1	2020	2021	737928	738293	365	12	1	NA	6	normal	1	0	1	0	1	0	0	1
54628	2	0.0105685	NBS	0	5	2020	2021	737914	738282	368	12	1	14.1	6	normal	2	1	2	0	2	1	1	1
78118	2	0.0128046	BS	4	8	2020	2021	737898	738282	384	12	1	11.9	5	normal	1	0	1	0	1	0	0	1
36764	2	0.014723	BS	1	8	2020	2025	737913	739647	1734	56	4	10.2	5	normal	2	1	2	0	2	1	1	1
36764	2	0.014723	BS	1	1	2020	2022	737913	738725	812	26	2	NA	5	normal	2	0	1	0	1	0	0	1
36764	2	0.014723	BS	1	2	2020	2021	737913	738333	420	13	1	10.5	6	normal	2	0	1	0	1	0	0	1
159488	2	0.0252506	NBS	0	1	2020	2022	737951	738852	901	29	2	NA	5	normal	1	0	0	0	0	0	0	1
279914	1	0.0252506	NBS	0	1	2020	2022	737951	738677	726	23	1	14.9	5	normal	2	0	0	0	0	0	0	1
63062	2	0.0203358	BS	0	1	2020	2022	737932	738696	764	25	2	NA	5	normal	0	0	0	0	0	0	0	1
186832	2	0.0760505	BS	0	1	2020	2021	737931	738341	410	13	1	10	5	normal	1	0	0	0	0	0	0	1
213493	2	0.0131595	BS	1	4	2020	2022	737944	738612	668	21	1	11.6	5	normal	1	0	0	0	1	0	0	1
22001	1	0.0431289	NBS	0	1	2020	2021	737863	738306	443	14	1	NA	NA	NA	NA	NA	NA	NA	0	0	0	1
227888	2	0.0203299	BS	0	1	2020	2021	737958	738363	405	13	1	10	5	normal	2	0	1	0	1	0	0	1
74049	2	0.0126011	NBS	0	1	2020	2022	737927	738851	924	30	2	NA	5	normal	1	0	1	0	1	0	0	1
36029	2	0.0406762	NBS	0	1	2020	2021	737915	738306	391	12	1	NA	NA	NA	NA	NA	NA	NA	1	0	0	1
81806	1	0.0450046	BS	0	7	2020	2021	737943	738424	481	15	1	14.25	5	normal	2	0	0	0	0	0	0	1
45389	1	0.00966329	NBS	0	1	2020	2021	737969	738404	435	14	1	15.1	6	normal	1	0	0	0	0	0	0	1
72615	2	0.0167817	NBS	0	257	2020	2021	737933	738302	369	12	1	NA	NA	NA	NA	NA	NA	NA	1	0	0	1
154800	2	0.00666552	BS	0	2	2020	2021	737929	738475	546	17	1	10.7	5	normal	1	0	3	0	3	1	1	1
260203	1	0.0119123	NBS	0	1	2020	2023	737903	738999	1096	36	3	13	4	normal	2	0	0	NA	0	0	0	2
359400	2	0.0104822	BS	0	7	2020	2021	737951	738372	421	13	1	11.4	5	normal	1	0	1	0	1	0	0	1
61820	2	0.00875854	NBS	0	6	2020	2021	737926	738484	558	18	1	NA	NA	NA	NA	NA	NA	NA	0	0	0	1
57300	2	0.0487554	BS	0	1	2020	2022	737968	738851	883	29	2	NA	5	normal	1	0	1	0	1	0	0	1
148393	1	0.0136689	NBS	0	11	2020	2021	737991	738421	430	14	1	NA	NA	NA	NA	NA	NA	NA	2	1	1	1
184872	2	0.086941	BS	0	4	2019	2020	737450	738007	557	18	1	10	5	normal	2	0	0	0	0	0	0	1
55831	2	0.020161	NBS	0	4	2020	2021	737985	738419	434	14	1	11.7	5	normal	1	0	0	0	0	0	0	1
62354	2	0.0725139	BS	0	7	2020	2022	737956	738756	800	26	2	NA	NA	NA	NA	NA	NA	NA	0	0	0	1
62354	2	0.0725139	BS	0	7	2020	2021	737956	738419	463	15	1	10.2	5	normal	1	0	0	0	0	0	0	1
110258	2	0.0677758	BS	1	1	2020	2021	737981	738363	382	12	1	10.3	5	normal	2	0	1	0	1	0	0	1
283981	1	0.0526699	NBS	0	1	2020	2022	737956	738580	624	20	1	11.45	5	normal	2	0	2	0	2	1	1	1
354817	1	0.0293312	BS	2	1	2020	2022	737975	738663	688	22	1	NA	5	normal	2	0	2	0	2	1	1	1
138563	2	0.0265288	NBS	0	1	2020	2022	737979	738656	677	22	1	NA	5	normal	2	0	0	0	0	0	0	1
138563	2	0.0265288	NBS	0	1	2020	2023	737979	739201	1222	40	3	NA	5	normal	2	0	2	0	2	1	1	2
354327	2	0.0245876	BS	6	1	2020	2023	737966	738957	991	32	2	NA	5	normal	0	0	0	NA	0	0	0	2
354327	2	0.0245876	BS	6	1	2020	2021	737966	738480	514	16	1	NA	4	normal	0	0	0	0	0	0	0	1
354327	2	0.0245876	BS	6	1	2020	2024	737966	739318	1352	44	3	10	5	normal	0	0	0	0	0	0	0	2
74738	2	0.00378233	BS	3	2	2020	2021	738000	738425	425	13	1	8.9	5	normal	0	0	1	0	1	0	0	1
37923	2	0.0503398	BS	1	2	2020	2021	737957	738389	432	14	1	12.2	6	normal	1	0	1	0	1	0	0	1
37923	2	0.0503398	BS	1	1	2020	2023	737957	738957	1000	32	2	NA	5	normal	1	0	1	NA	1	0	0	2
208873	1	0.0228003	NBS	0	1	2020	2022	737980	738655	675	22	1	NA	5	normal	2	0	2	0	2	1	1	1
56666	2	0.0123758	BS	6	1	2020	2022	737878	738724	846	27	2	NA	5	normal	2	0	1	0	1	0	0	1
53616	2	0.000968317	BS	1	1	2020	2021	737994	738363	369	12	1	9.75	5	normal	1	0	0	0	0	0	0	1
328916	2	0.000968317	BS	1	1	2020	2021	737994	738363	369	12	1	12	5	normal	2	0	1	0	1	0	0	1
68311	2	0.0114449	NBS	0	6	2020	2022	737997	738652	655	21	1	10.1	5	normal	2	0	0	0	0	0	0	1
89735	2	0.0474944	BS	3	1	2020	2022	737990	738656	666	21	1	NA	6	normal	2	0	1	0	1	0	0	1
63119	2	0.0474944	BS	3	1	2020	2022	737990	738551	561	18	1	NA	NA	NA	NA	NA	NA	NA	0	0	0	1
74826	2	0.00955613	BS	0	12	2020	2022	738000	738801	801	26	2	10.2	5	normal	1	0	1	0	1	0	0	1
277793	2	0.0128264	NBS	0	7	2020	2021	737972	738372	400	13	1	11.9	5	normal	1	0	1	0	1	0	0	1
68879	2	0.0340053	BS	0	10	2020	2021	737993	738507	514	16	1	NA	NA	NA	NA	NA	NA	NA	1	0	0	1
68774	2	0.0340053	BS	0	10	2020	2021	737993	738507	514	16	1	NA	NA	NA	NA	NA	NA	NA	0	0	0	1
68774	2	0.0340053	BS	0	10	2020	2023	737993	739197	1204	39	3	14.25	5	normal	2	0	0	0	0	0	0	2
212511	2	0.00209689	BS	0	1	2020	2021	737969	738379	410	13	1	12.2	5	normal	1	0	0	0	0	0	0	1
78161	1	0.0549053	BS	4	1	2020	2022	738013	738838	825	27	2	NA	5	normal	2	0	0	0	0	0	0	1
71557	2	0.0549053	BS	4	4	2020	2024	738013	739583	1570	51	4	11.1	4	normal	1	0	1	0	1	0	0	2
71557	2	0.0549053	BS	4	4	2020	2022	738013	738599	586	19	1	10.8	4	normal	2	0	1	0	1	0	0	1
315901	1	0.00377178	BS	0	1	2020	2022	738002	738558	556	18	1	14	5	normal	2	0	1	0	1	0	0	1
315901	1	0.00377178	BS	0	1	2020	2024	738002	739482	1480	48	4	14.4	6	normal	2	1	2	0	2	1	1	2
337412	1	0.00377178	BS	0	1	2020	2022	738002	738607	605	19	1	11.5	4	normal	2	1	2	0	2	1	1	1
213074	2	0	BS	0	7	2020	2023	737857	739113	1256	41	3	11.4	5	normal	2	0	1	0	1	0	0	2
63633	2	0.0278096	NBS	0	1	2020	2021	737994	738487	493	16	1	NA	5	normal	2	0	0	0	0	0	0	1
48765	1	0.0296376	BS	1	12	2020	2022	737989	738622	633	20	1	11.4	5	normal	1	0	0	0	0	0	0	1
73471	2	0.00658423	BS	0	1	2020	2022	738006	738642	636	20	1	11	5	normal	1	0	0	0	0	0	0	1
335384	2	0.0256875	NBS	0	2	2020	2022	738018	738536	518	17	1	12.9	NA	NA	1	0	1	0	1	0	0	1
329163	2	0.00359158	BS	0	1	2020	2022	737999	738696	697	22	1	NA	5	normal	2	0	1	0	1	0	0	1
89246	1	0.00730709	BS	1	9	2020	2023	737999	739073	1074	35	2	15.9	5	normal	3	1	3	NA	3	1	1	2
47887	1	0.0114492	NBS	0	2	2020	2021	737973	738339	366	12	1	13.9	5	normal	1	0	1	0	1	0	0	1
47887	1	0.0114492	NBS	0	34	2020	2024	737973	739338	1365	44	3	NA	NA	NA	NA	NA	NA	NA	3	1	1	2
70873	2	0.0249535	NBS	0	5	2020	2023	737974	739066	1092	35	2	10.3	4	normal	2	0	2	0	2	1	1	2
55926	2	0.0249535	NBS	0	5	2020	2023	737974	739066	1092	35	2	13.1	5	normal	2	1	1	0	2	1	1	2
270720	1	0.022659	NBS	0	9	2020	2022	737998	738843	845	27	2	15.4	5	normal	0	0	0	0	0	0	0	1
183617	2	0.0129307	BS	1	1	2020	2022	738013	738592	579	19	1	11.55	5	normal	1	0	1	0	1	0	0	1
66853	2	0.0131467	BS	0	18	2020	2023	738020	739198	1178	38	3	12.4	5	normal	1	0	0	NA	0	0	0	2
197460	1	0.0348931	NBS	0	6	2020	2022	737994	738561	567	18	1	14	4	normal	1	0	2	0	2	1	1	1
57976	2	0.00544671	NBS	0	12	2020	2022	738030	738616	586	19	1	15.2	5	normal	2	0	0	0	0	0	0	1
22020	1	0.00380985	BS	0	28	2019	2023	737463	738918	1455	47	3	11.8	5	normal	2	0	1	0	1	0	0	2
105486	2	0.00764015	BS	0	70	2020	2024	738029	739311	1282	42	3	NA	NA	NA	NA	NA	NA	NA	1	0	0	2
155864	2	0.0173488	BS	2	4	2020	2024	738035	739331	1296	42	3	9.7	4	normal	2	0	0	NA	0	0	0	2
36083	2	0.0123144	NBS	0	1	2020	2021	738009	738404	395	12	1	12.6	5	normal	1	0	1	0	1	0	0	1
74015	2	0.0197571	BS	2	1	2020	2022	738028	738740	712	23	1	NA	NA	NA	NA	NA	NA	NA	0	0	0	1
108985	2	0.0119494	BS	1	2	2020	2022	738024	738775	751	24	2	NA	NA	NA	NA	NA	NA	NA	2	1	1	1
108985	2	0.0119494	BS	1	2	2020	2024	738024	739588	1564	51	4	11.2	6	normal	1	0	1	0	1	0	0	1
21127	1	0.0373031	NBS	0	5	2020	2024	738014	739396	1382	45	3	14.45	4	normal	1	0	0	NA	0	0	0	2
21127	1	0.0373031	NBS	0	30	2020	2021	738014	738500	486	15	1	NA	NA	NA	NA	NA	NA	NA	1	0	0	1
206150	1	0.0069437	BS	0	2	2020	2023	738027	739037	1010	33	2	11.4	3	normal	3	0	2	0	2	1	1	2
316023	2	0.00995414	BS	0	1	2020	2022	738011	738621	610	20	1	NA	NA	NA	NA	NA	NA	NA	0	0	0	1
70007	2	0.0462563	BS	0	1	2020	2022	738023	738642	619	20	1	NA	5	normal	2	0	0	0	0	0	0	1
341904	2	0.0186305	NBS	0	1	2020	2021	738024	738404	380	12	1	9.3	4	normal	2	0	1	0	1	0	0	1
74791	2	0.00638172	BS	1	4	2020	2024	738049	739359	1310	43	3	8	4	normal	2	0	0	0	0	0	0	2
81066	1	0.00373325	BS	5	1	2020	2022	738037	738837	800	26	2	NA	6	normal	2	0	0	0	0	0	0	1
81066	1	0.00373325	BS	5	1	2020	2021	738037	738480	443	14	1	NA	5	normal	2	0	0	0	0	0	0	1
37719	2	0.0309728	NBS	0	17	2020	2021	738056	738476	420	13	1	10.5	5	normal	2	0	2	0	1	0	0	1
51019	1	0.0247313	NBS	0	11	2020	2021	738011	738408	397	13	1	13.9	NA	NA	2	0	0	0	1	0	0	1
66128	2	0.0102807	BS	0	6	2020	2022	738035	738575	540	17	1	11.2	4	normal	1	0	0	0	0	0	0	1
54560	2	0.0497543	BS	4	1	2020	2022	738037	738558	521	17	1	10.6	5	normal	2	0	0	0	0	0	0	1
67165	2	0.0189031	BS	5	1	2020	2022	738016	738656	640	21	1	NA	5	normal	1	0	0	0	0	0	0	1
163404	2	0.0239143	NBS	0	8	2020	2021	738046	738496	450	14	1	NA	NA	NA	NA	NA	NA	NA	2	1	1	1
34390	2	0.0133271	NBS	0	4	2020	2021	738043	738430	387	12	1	10	4	normal	0	0	0	0	0	0	0	1
56968	2	0.0147381	BS	6	16	2020	2024	738006	739550	1544	50	4	NA	NA	NA	NA	NA	NA	NA	0	0	0	2
56968	2	0.0147381	BS	6	1	2020	2021	738006	738480	474	15	1	NA	5	normal	1	0	0	0	0	0	0	1
56393	2	0.0100247	BS	0	4	2020	2022	738074	738556	482	15	1	8.6	5	normal	1	0	0	0	0	0	0	1
56393	2	0.0100247	BS	0	4	2020	2022	738074	738868	794	26	2	9	4	normal	1	0	0	0	0	0	0	1
62986	2	0.0166612	NBS	0	1	2020	2022	738059	738607	548	18	1	NA	7	obese	1	0	0	0	0	0	0	1
66043	2	0.0166612	NBS	0	1	2020	2022	738059	738607	548	18	1	NA	NA	NA	NA	NA	NA	NA	2	1	1	1
152006	1	0.0166612	NBS	0	1	2020	2022	738059	738607	548	18	1	NA	6	normal	2	0	2	0	2	1	1	1
293133	1	0.0725393	BS	2	1	2020	2022	738043	738550	507	16	1	NA	7	obese	2	0	1	0	1	0	0	1
337155	1	0.012342	NBS	0	1	2020	2022	738045	738806	761	25	2	9.55	5	normal	2	0	2	0	2	1	1	1
140317	1	0.130883	BS	0	1	2020	2021	738041	738480	439	14	1	NA	6	normal	1	0	0	0	0	0	0	1
60103	2	0.0055055	BS	3	4	2020	2022	738048	738764	716	23	1	10.6	4	normal	2	0	0	0	0	0	0	1
22029	1	0.0166202	BS	1	1	2020	2021	738016	738404	388	12	1	14.1	5	normal	2	0	2	0	2	1	1	1
61860	2	0.0166202	BS	1	11	2020	2022	738016	738848	832	27	2	NA	NA	NA	NA	NA	NA	NA	0	0	0	1
59938	2	0.012257	BS	0	4	2020	2021	738062	738430	368	12	1	10	NA	NA	1	0	0	0	0	0	0	1
309031	2	0.0224327	NBS	0	1	2020	2021	738068	738481	413	13	1	NA	4	normal	2	0	1	0	1	0	0	1
60748	2	0.0165809	BS	1	4	2020	2021	738057	738430	373	12	1	9	4	normal	1	0	0	0	0	0	0	1
229079	1	0.010696	BS	0	3	2020	2023	738054	739168	1114	36	3	12.3	5	normal	2	0	2	0	2	1	1	2
55475	2	0.0123651	NBS	0	60	2020	2023	738031	739063	1032	33	2	10.65	4	normal	1	0	1	NA	1	0	0	2
201433	1	0.0688868	BS	4	1	2020	2023	738032	739025	993	32	2	NA	5	normal	1	0	1	0	1	0	0	2
347714	1	0.0688868	BS	4	1	2020	2023	738032	738957	925	30	2	NA	5	normal	2	0	1	NA	1	0	0	2
347714	1	0.0688868	BS	4	1	2020	2021	738032	738430	398	13	1	NA	5	normal	2	0	0	0	0	0	0	1
63891	2	0.0688868	BS	4	1	2020	2023	738032	738957	925	30	2	NA	5	normal	2	0	1	NA	1	0	0	2
63891	2	0.0688868	BS	4	1	2020	2021	738032	738430	398	13	1	NA	5	normal	2	0	0	0	0	0	0	1
65632	2	0.0730389	BS	0	2	2020	2022	738076	738729	653	21	1	10.76	5	normal	1	0	0	0	0	0	0	1
30153	1	0.0408809	NBS	0	4	2020	2021	738029	738430	401	13	1	12	4	normal	2	0	1	0	1	0	0	1
55938	2	0.0154592	NBS	0	12	2020	2022	738078	738622	544	17	1	11.8	5	normal	2	0	1	0	1	0	0	1
59436	2	0.0293011	BS	4	7	2020	2024	738067	739365	1298	42	3	10.3	5	normal	2	0	0	NA	0	0	0	2
59436	2	0.0293011	BS	4	1	2020	2021	738067	738480	413	13	1	NA	5	normal	1	0	0	0	0	0	0	1
337403	1	0.0200721	NBS	0	1	2020	2021	738059	738463	404	13	1	16.2	5	normal	2	0	2	0	2	1	1	1
139525	1	0.0164321	BS	4	3	2020	2022	738049	738654	605	19	1	13.8	6	normal	0	1	1	0	1	0	0	1
168493	2	0.00418576	BS	2	2	2020	2022	738076	738646	570	18	1	11.6	5	normal	1	0	0	0	0	0	0	1
168493	2	0.00418576	BS	2	3	2020	2024	738076	739401	1325	43	3	12	5	normal	0	0	0	NA	0	0	0	2
295664	2	0.0218256	BS	3	1	2020	2022	738037	738719	682	22	1	NA	NA	NA	NA	NA	NA	NA	0	0	0	1
172775	1	0.016763	BS	0	2	2020	2021	738090	738475	385	12	1	17	5	normal	2	0	3	0	3	1	1	1
137640	2	0.00446616	BS	0	1	2020	2021	738074	738474	400	13	1	14.3	4	normal	1	0	0	0	0	0	0	1
114012	2	0.00446616	BS	0	1	2020	2021	738074	738474	400	13	1	10.5	5	normal	1	0	1	0	1	0	0	1
175625	1	0.00446616	BS	0	1	2020	2021	738074	738474	400	13	1	16.1	5	normal	2	0	0	0	0	0	0	1
52979	2	0.0142288	NBS	0	1	2020	2021	738091	738457	366	12	1	12.3	4	normal	2	0	0	0	0	0	0	1
254620	1	0.0142288	BS	0	1	2020	2022	738091	738558	467	15	1	13.5	5	normal	1	0	0	0	0	0	0	1
176063	1	0.00877958	NBS	0	6	2020	2021	738098	738505	407	13	1	NA	NA	NA	NA	NA	NA	NA	2	1	1	1
178894	1	0.0329429	BS	0	29	2020	2022	738086	738536	450	14	1	17.5	5	normal	0	0	0	0	0	0	0	1
145289	1	0.0184971	BS	0	1	2020	2021	738080	738481	401	13	1	NA	NA	NA	NA	NA	NA	NA	1	0	0	1
145289	1	0.0184971	BS	0	1	2020	2023	738080	739216	1136	37	3	NA	5	normal	2	1	2	0	2	1	1	2
145289	1	0.0184971	BS	0	1	2020	2022	738080	738655	575	18	1	NA	4	normal	2	0	1	0	1	0	0	1
345141	1	0.104298	BS	7	1	2020	2021	738070	738480	410	13	1	NA	6	normal	1	0	0	0	0	0	0	1
345141	1	0.104298	BS	7	1	2020	2022	738070	738837	767	25	2	NA	6	normal	2	0	1	0	1	0	0	1
345141	1	0.104298	BS	7	1	2020	2024	738070	739566	1496	49	4	NA	6	normal	1	0	0	0	0	0	0	2
194536	2	0.0233123	NBS	0	1	2020	2022	738065	738607	542	17	1	NA	5	normal	1	0	1	0	1	0	0	1
344119	2	0.010339	BS	4	1	2020	2022	738084	738550	466	15	1	NA	5	normal	1	0	0	0	0	0	0	1
48601	1	0.010339	BS	4	1	2020	2021	738084	738480	396	13	1	NA	5	normal	1	0	0	0	0	0	0	1
48601	1	0.010339	BS	4	16	2020	2025	738084	739683	1599	52	4	13.4	5	normal	1	0	0	0	0	0	0	1
48601	1	0.010339	BS	4	1	2020	2022	738084	738837	753	24	2	NA	5	normal	1	0	0	0	0	0	0	1
139159	1	0.0270481	BS	0	1	2020	2022	738103	738677	574	18	1	16.3	7	obese	2	1	2	0	2	1	1	1
360356	1	0.0270481	BS	0	1	2020	2022	738103	738642	539	17	1	NA	5	normal	2	0	0	0	0	0	0	1
318776	2	0.00113868	BS	0	7	2020	2023	738079	738990	911	29	2	10.7	5	normal	2	0	1	1	1	0	0	2
129213	1	0.0276496	NBS	0	4	2020	2022	738050	738612	562	18	1	14	5	normal	2	1	2	0	2	1	1	1
102281	1	0.0073815	NBS	0	1	2020	2021	738091	738481	390	12	1	NA	4	normal	1	0	0	0	0	0	0	1
195651	1	0.00888951	BS	0	44	2020	2021	738063	738435	372	12	1	8.8	4	normal	1	0	1	0	1	0	0	1
68985	2	0.00888951	BS	0	5	2020	2022	738063	738800	737	24	2	NA	NA	NA	NA	NA	NA	NA	1	0	0	1
31905	1	0.0615071	BS	2	1	2020	2024	738038	739566	1528	50	4	NA	5	normal	2	0	1	0	1	0	0	2
31905	1	0.0615071	BS	2	1	2020	2022	738038	738796	758	24	2	NA	6	normal	1	0	1	0	1	0	0	1
61163	2	0.0677836	BS	1	2	2020	2021	738015	738425	410	13	1	12.6	6	normal	1	0	1	0	1	0	0	1
117164	1	0.00926266	BS	0	1	2020	2021	738046	738413	367	12	1	14.3	5	normal	1	0	0	0	0	0	0	1
49178	1	0.0106995	NBS	0	1	2020	2022	738082	738558	476	15	1	15.3	5	normal	2	0	0	0	0	0	0	1
337944	1	0.0131091	NBS	0	1	2020	2021	738039	738404	365	12	1	13.6	5	normal	1	0	0	0	0	0	0	1
310669	1	0.0115386	NBS	0	1	2020	2022	738115	738677	562	18	1	13.9	6	normal	2	0	0	0	0	0	0	1
96404	1	0.0159925	NBS	0	1	2020	2022	738090	738655	565	18	1	NA	5	normal	2	0	NA	NA	1	0	0	1
70356	2	0.0124004	BS	0	1	2020	2022	738066	738740	674	22	1	NA	NA	NA	NA	NA	NA	NA	1	0	0	1
248511	1	0.0172982	NBS	0	1	2020	2022	738110	738677	567	18	1	16.2	5	normal	1	0	0	0	0	0	0	1
336114	1	0.0269784	NBS	0	8	2020	2021	738030	738416	386	12	1	13.2	5	normal	3	0	0	0	0	0	0	1
338965	2	0.000990473	BS	0	1	2018	2021	737350	738242	892	29	2	NA	5	normal	2	0	0	0	0	0	0	1
66703	2	0.0248791	NBS	0	1	2020	2021	738060	738487	427	14	1	NA	4	normal	2	0	0	0	0	0	0	1
114403	1	0.0248791	NBS	0	1	2020	2021	738060	738474	414	13	1	13.5	4	normal	3	1	2	0	2	1	1	1
42501	2	0.0314849	BS	0	1	2019	2020	737654	738060	406	13	1	NA	NA	NA	NA	NA	NA	NA	0	0	0	1
99377	2	0.0118998	BS	0	8	2020	2021	738086	738457	371	12	1	9.15	5	normal	2	0	0	0	0	0	0	1
58023	2	0.0225473	BS	0	75	2020	2021	738090	738478	388	12	1	8.3	5	normal	1	0	0	0	0	0	0	1
67571	2	0.0424407	BS	0	27	2020	2024	738133	739310	1177	38	3	10.9	4	normal	1	0	1	NA	1	0	0	2
67571	2	0.0424407	BS	0	1	2020	2022	738133	738592	459	15	1	NA	NA	NA	NA	NA	NA	NA	1	0	0	1
74137	2	0.0424407	BS	0	1	2020	2022	738133	738711	578	19	1	NA	5	normal	1	0	0	0	0	0	0	1
318677	1	0.0130054	NBS	0	1	2020	2022	738129	738621	492	16	1	NA	NA	NA	NA	NA	NA	NA	0	0	0	1
236811	1	0.0645208	BS	0	1	2020	2021	738092	738480	388	12	1	NA	5	normal	2	0	1	0	1	0	0	1
69768	2	0.0645208	BS	0	1	2020	2021	738092	738480	388	12	1	NA	6	normal	1	0	1	0	1	0	0	1
112637	2	0.0260808	BS	7	1	2020	2022	738134	738642	508	16	1	NA	5	normal	2	0	0	0	0	0	0	1
64863	2	0.0260808	BS	7	1	2020	2023	738134	738998	864	28	2	NA	5	normal	1	0	1	NA	1	0	0	2
195671	2	0.00879935	BS	3	10	2020	2022	738096	738592	496	16	1	9.65	5	normal	2	0	1	0	1	0	0	1
195671	2	0.00879935	BS	3	10	2020	2023	738096	738957	861	28	2	NA	5	normal	2	0	1	0	1	0	0	2
195671	2	0.00879935	BS	3	1	2020	2024	738096	739318	1222	40	3	10	5	normal	2	0	1	0	1	0	0	2
252997	2	0.141192	BS	0	7	2020	2023	738103	738934	831	27	2	12.3	5	normal	2	0	1	0	1	0	0	2
343926	2	0.031862	BS	1	1	2020	2022	738120	738831	711	23	1	NA	4	normal	2	0	0	0	0	0	0	1
57590	2	0.0123447	BS	0	4	2020	2022	738144	738526	382	12	1	11	5	normal	1	0	0	0	0	0	0	1
341046	1	0.143914	BS	0	76	2020	2022	738155	738526	371	12	1	12	5	normal	1	0	0	0	0	0	0	1
257936	2	0.0261844	BS	2	2	2020	2022	738126	738646	520	17	1	11.6	5	normal	1	0	1	0	1	0	0	1
63971	2	0.0259438	NBS	0	11	2020	2021	737972	738356	384	12	1	10.5	4	normal	2	0	0	0	0	0	0	1
66540	2	0.169273	BS	2	9	2020	2022	738061	738742	681	22	1	NA	NA	NA	NA	NA	NA	NA	0	0	0	1
284965	1	0.0169507	BS	0	3	2020	2022	738046	738791	745	24	2	19	8	obese	1	0	2	0	2	1	1	1
189367	1	0.0197882	NBS	0	2	2020	2022	738114	738781	667	21	1	14.6	4	normal	2	0	2	0	2	1	1	1
363879	1	0.0197882	NBS	0	3	2020	2023	738114	739199	1085	35	2	17.7	6	normal	1	0	2	NA	2	1	1	2
67143	2	0.0233534	NBS	0	1	2020	2023	738119	739006	887	29	2	9.5	4	normal	2	0	1	NA	1	0	0	2
61652	2	0.077655	BS	1	1	2020	2023	738082	738999	917	30	2	NA	5	normal	1	0	0	NA	0	0	0	2
214545	1	0.00105984	BS	0	1	2021	2022	738159	738655	496	16	1	NA	5	normal	2	0	2	0	2	1	1	1
49221	1	0.0166368	NBS	0	10	2020	2022	738109	738647	538	17	1	11	4	normal	1	0	2	0	2	1	1	1
330951	2	0.00832585	BS	2	1	2020	2023	738122	738953	831	27	2	NA	4	normal	1	0	0	NA	0	0	0	2
235178	1	0.0206497	NBS	0	78	2020	2022	738144	738617	473	15	1	NA	NA	NA	NA	NA	NA	NA	1	0	0	1
30564	1	0.017136	NBS	0	1	2020	2021	738118	738505	387	12	1	12.35	5	normal	2	0	1	0	1	0	0	1
30564	1	0.017136	NBS	0	1	2020	2023	738118	739091	973	32	2	14.4	5	normal	3	0	2	NA	2	1	1	2
26666	2	0.0248566	BS	0	4	2020	2023	738133	738959	826	27	2	14	4	normal	0	0	0	0	0	0	0	2
35302	2	0.0248566	BS	0	4	2020	2022	738133	738752	619	20	1	NA	NA	NA	NA	NA	NA	NA	0	0	0	1
46900	1	0.130076	BS	8	1	2020	2022	738152	738712	560	18	1	NA	5	normal	2	0	1	0	1	0	0	1
124493	2	0.0725157	BS	5	1	2020	2021	737799	738341	542	17	1	11.7	5	normal	2	0	1	0	1	0	0	1
31648	1	0.0410938	NBS	0	1	2020	2022	738136	738607	471	15	1	NA	5	normal	2	0	1	0	1	0	0	1
365334	2	0.00947844	BS	0	1	2020	2022	738115	738550	435	14	1	NA	5	normal	2	0	2	0	2	1	1	1
330759	1	0.0247046	NBS	0	2	2020	2021	738103	738475	372	12	1	11	5	normal	2	0	3	0	3	1	1	1
288225	2	0.012636	BS	1	9	2021	2022	738162	738682	520	17	1	10.1	5	normal	2	0	1	1	1	0	0	1
31048	1	0.0235371	NBS	0	5	2020	2024	738121	739320	1199	39	3	9	4	normal	3	0	2	NA	2	1	1	2
73503	2	0.0517225	BS	4	1	2020	2021	738108	738481	373	12	1	NA	4	normal	1	0	0	0	0	0	0	1
58154	2	0.0403802	BS	4	1	2020	2022	738122	738550	428	14	1	NA	5	normal	1	0	1	0	1	0	0	1
46286	1	0.0403802	BS	4	1	2020	2022	738122	738550	428	14	1	NA	6	normal	2	0	0	0	0	0	0	1
46286	1	0.0403802	BS	4	27	2020	2024	738122	739479	1357	44	3	14.8	4	normal	1	1	1	0	1	0	0	2
158246	1	0.0191523	BS	0	29	2021	2022	738158	738576	418	13	1	16	5	normal	2	0	1	1	1	0	0	1
20952	1	0.0293896	BS	0	29	2020	2022	737953	738808	855	28	2	13.2	6	normal	2	0	1	1	1	0	0	1
148655	2	0.0393033	BS	3	10	2020	2023	738132	739221	1089	35	2	NA	4	normal	1	0	2	0	2	1	1	2
326557	2	0.00835438	BS	0	9	2020	2023	738127	739116	989	32	2	9.4	6	normal	0	0	0	0	0	0	0	2
268709	1	0.0112832	NBS	0	7	2020	2023	738142	739002	860	28	2	13.1	5	normal	2	0	2	0	2	1	1	2
47553	1	0.0137269	NBS	0	2	2020	2021	738071	738463	392	12	1	NA	NA	NA	NA	NA	NA	NA	0	0	0	1
63793	2	0.000592951	BS	2	1	2019	2021	737558	738481	923	30	2	NA	5	normal	1	0	0	0	0	0	0	1
65470	2	0.012389	BS	3	1	2021	2025	738165	739683	1518	49	4	12	5	normal	1	0	0	0	0	0	0	1
65470	2	0.012389	BS	3	1	2021	2023	738165	738930	765	25	2	10.2	6	normal	2	0	0	NA	0	0	0	2
65470	2	0.012389	BS	3	1	2021	2022	738165	738558	393	12	1	11.6	6	normal	1	0	0	0	0	0	0	1
65470	2	0.012389	BS	3	1	2021	2024	738165	739286	1121	36	3	11.3	5	normal	1	0	0	NA	0	0	0	2
255583	1	0.0157383	NBS	1	7	2021	2023	738177	739199	1022	33	2	11.5	6	normal	0	0	0	NA	0	0	0	2
212893	1	0.0261523	BS	2	3	2020	2022	738146	738848	702	23	1	NA	5	normal	2	0	1	0	1	0	0	1
44039	2	0.0207795	BS	0	5	2021	2024	738173	739320	1147	37	3	10	5	normal	0	0	0	NA	0	0	0	2
47034	1	0.0207795	BS	0	5	2021	2024	738173	739320	1147	37	3	10	4	normal	1	0	2	NA	2	1	1	2
55971	2	0.015174	NBS	0	1	2020	2022	738016	738714	698	22	1	14.3	6	normal	2	0	1	0	1	0	0	1
299124	1	0.0105506	BS	0	1	2020	2022	738154	738584	430	14	1	10.6	4	normal	3	1	2	0	2	1	1	1
244999	2	0.00412543	BS	2	1	2020	2021	738062	738440	378	12	1	NA	5	normal	2	0	1	0	1	0	0	1
157271	2	0.0231718	NBS	0	41	2020	2022	738061	738724	663	21	1	NA	NA	NA	NA	NA	NA	NA	1	0	0	1
80940	2	0.0129896	BS	0	19	2020	2022	738098	738574	476	15	1	11.3	5	normal	1	0	0	0	0	0	0	1
31761	1	0.00660345	NBS	0	7	2020	2021	738058	738427	369	12	1	13	5	normal	2	0	1	0	1	0	0	1
41345	2	0.0133508	BS	7	1	2020	2022	738027	738558	531	17	1	12.2	5	normal	2	0	0	0	0	0	0	1
221208	2	0.00531823	BS	3	3	2020	2024	738104	739318	1214	39	3	11	5	normal	2	0	2	0	2	1	1	2
341970	1	0.0248688	NBS	0	1	2020	2023	738086	738977	891	29	2	NA	6	normal	2	1	2	NA	2	1	1	2
356476	2	0.0248688	NBS	0	1	2020	2023	738086	738977	891	29	2	NA	6	normal	2	1	2	NA	2	1	1	2
123294	2	0.0248688	BS	0	8	2020	2025	738086	739627	1541	50	4	11.5	4	normal	2	0	1	0	1	0	0	1
67900	2	0.0795769	NBS	0	41	2020	2022	738134	738660	526	17	1	10.5	5	normal	2	0	2	1	2	1	1	1
149302	1	0.0196373	NBS	0	1	2021	2023	738159	739118	959	31	2	13.8	5	normal	1	1	2	NA	2	1	1	2
67408	2	0.00175045	BS	0	2	2020	2021	737894	738362	468	15	1	10.56	4	normal	1	0	1	0	1	0	0	1
329366	1	0.0117057	BS	0	3	2021	2022	738168	738848	680	22	1	13.4	4	normal	2	1	2	0	2	1	1	1
360134	2	0.00733335	BS	2	3	2021	2024	738206	739401	1195	39	3	9.3	3	normal	2	0	1	NA	1	0	0	2
71952	2	0.0199389	BS	0	21	2020	2021	737929	738356	427	14	1	12.6	6	normal	2	0	1	0	1	0	0	1
30736	1	0.0158171	BS	6	2	2020	2022	738094	738562	468	15	1	12	5	normal	1	0	1	0	1	0	0	1
30736	1	0.0158171	BS	6	8	2020	2024	738094	739260	1166	38	3	12	5	normal	2	0	0	0	0	0	0	2
74736	2	0.0250347	BS	6	3	2020	2021	738094	738499	405	13	1	NA	5	normal	0	0	0	0	0	0	0	1
74736	2	0.0250347	BS	6	1	2020	2024	738094	739331	1237	40	3	NA	6	normal	2	0	0	0	0	0	0	2
207677	2	0.0250347	BS	6	1	2020	2021	738094	738499	405	13	1	NA	5	normal	1	0	1	0	1	0	0	1
158214	2	0.0250347	BS	6	3	2020	2021	738094	738499	405	13	1	NA	NA	NA	2	NA	2	0	2	1	1	1
158214	2	0.0250347	BS	6	8	2020	2024	738094	739498	1404	46	3	NA	NA	NA	NA	NA	NA	NA	0	0	0	2
161169	1	0.0723053	BS	1	1	2021	2024	738174	739333	1159	38	3	NA	NA	NA	NA	NA	NA	NA	3	1	1	2
193239	2	0.0456393	NBS	0	1	2020	2023	738135	738951	816	26	2	13.2	4	normal	0	0	0	NA	0	0	0	2
228064	2	0.143689	NBS	0	3	2021	2022	738182	738848	666	21	1	10.4	4	normal	2	0	1	0	1	0	0	1
140797	1	0.00991809	NBS	0	1	2020	2022	738104	738540	436	14	1	11.7	4	normal	1	0	0	0	0	0	0	1
172212	1	0.0375398	BS	0	1	2021	2022	738169	738607	438	14	1	NA	5	normal	1	0	1	0	1	0	0	1
39677	2	0.0375398	NBS	0	1	2021	2022	738169	738607	438	14	1	NA	6	normal	1	0	0	0	0	0	0	1
154860	2	0.0375398	NBS	0	1	2021	2022	738169	738607	438	14	1	NA	6	normal	1	0	0	0	0	0	0	1
283621	2	0.0375398	BS	0	1	2021	2022	738169	738607	438	14	1	NA	6	normal	1	0	0	0	0	0	0	1
53230	2	0.0375398	NBS	0	1	2021	2022	738169	738607	438	14	1	NA	5	normal	1	0	0	0	0	0	0	1
69397	2	0.0375398	NBS	0	1	2021	2022	738169	738607	438	14	1	NA	6	normal	1	0	0	0	0	0	0	1
312105	1	0.00898107	BS	2	2	2021	2022	738183	738558	375	12	1	13.7	6	normal	2	0	2	0	2	1	1	1
58329	2	0.00898107	BS	2	2	2021	2022	738183	738558	375	12	1	11.4	5	normal	1	0	1	0	1	0	0	1
58329	2	0.00898107	BS	2	1	2021	2023	738183	739062	879	28	2	NA	6	normal	1	0	1	NA	1	0	0	2
138083	1	0.0383743	BS	2	1	2021	2022	738181	738852	671	22	1	NA	5	normal	2	0	0	0	0	0	0	1
44963	1	0.0138103	BS	0	12	2021	2022	738198	738577	379	12	1	13.25	5	normal	2	0	1	1	1	0	0	1
174851	1	0.00932679	BS	0	2	2021	2022	738167	738566	399	13	1	14.6	5	normal	2	0	1	0	1	0	0	1
279411	1	0.00932679	BS	0	2	2021	2022	738167	738566	399	13	1	14.3	5	normal	1	0	1	0	1	0	0	1
57202	2	0.015041	BS	0	1	2021	2024	738208	739286	1078	35	2	10.1	5	normal	2	0	1	NA	1	0	0	2
127534	2	0.0207959	NBS	0	3	2021	2022	738200	738797	597	19	1	10.2	5	normal	2	1	2	1	2	1	1	1
31062	1	0.0294486	NBS	0	1	2021	2022	738210	738607	397	13	1	NA	6	normal	2	0	1	0	1	0	0	1
47787	1	0.00746108	NBS	0	10	2021	2022	738188	738647	459	15	1	13	5	normal	1	0	0	0	0	0	0	1
35385	2	0.00437283	BS	0	2	2018	2020	737329	738120	791	25	2	NA	NA	NA	NA	NA	NA	NA	1	0	0	1
57111	2	0.013412	BS	0	13	2021	2022	738191	738672	481	15	1	NA	4	normal	2	0	2	0	2	1	1	1
67725	2	0.013412	BS	0	13	2021	2022	738191	738672	481	15	1	NA	4	normal	2	0	2	0	2	1	1	1
48924	1	0	BS	0	2	2019	2020	737738	738127	389	12	1	12	6	normal	2	0	1	0	1	0	0	1
251878	1	0.0406417	NBS	0	3	2021	2024	738173	739536	1363	44	3	12.3	5	normal	1	0	1	NA	1	0	0	2
42128	2	0.0279404	NBS	0	5	2021	2024	738186	739320	1134	37	3	13	6	normal	1	0	1	NA	1	0	0	2
98938	2	0.0216897	BS	7	1	2021	2022	738200	738724	524	17	1	NA	4	normal	0	0	0	0	0	0	0	1
46402	1	0.0216897	BS	7	4	2021	2024	738200	739555	1355	44	3	16.3	5	normal	2	0	1	NA	1	0	0	2
46402	1	0.0216897	BS	7	1	2021	2022	738200	738724	524	17	1	NA	5	normal	0	0	0	0	0	0	0	1
362121	1	0.0216897	BS	7	4	2021	2024	738200	739282	1082	35	2	14.4	4	normal	2	0	0	0	0	0	0	2
362121	1	0.0216897	BS	7	1	2021	2022	738200	738837	637	20	1	NA	5	normal	2	0	2	0	2	1	1	1
48751	1	0.124023	BS	0	1	2020	2021	737899	738291	392	12	1	11	6	normal	1	0	0	0	0	0	0	1
48751	1	0.124023	BS	0	1	2020	2022	737899	738642	743	24	2	NA	6	normal	0	0	0	0	0	0	0	1
39330	2	0.0120365	BS	3	1	2019	2021	737769	738285	516	16	1	10.6	4	normal	1	0	0	0	0	0	0	1
211831	1	0.0426387	BS	0	1	2021	2022	738182	738558	376	12	1	15	6	normal	2	0	1	0	1	0	0	1
48299	1	0.0426387	NBS	0	1	2021	2022	738182	738558	376	12	1	11.4	5	normal	2	0	0	0	0	0	0	1
163980	2	0.0205942	NBS	0	1	2021	2022	738168	738874	706	23	1	12.5	5	normal	1	0	0	0	0	0	0	1
91620	2	0.0205942	NBS	0	1	2021	2022	738168	738874	706	23	1	10.2	5	normal	2	0	1	0	1	0	0	1
30429	1	0.0149799	BS	0	2	2019	2021	737721	738362	641	21	1	10	6	normal	1	0	1	0	1	0	0	1
45124	1	0.0147875	NBS	0	1	2021	2022	738167	738558	391	12	1	13.6	5	normal	2	0	1	0	1	0	0	1
214378	1	0.00386324	NBS	0	1	2021	2022	738187	738598	411	13	1	15.5	5	normal	2	0	2	0	2	1	1	1
214036	1	0.0138111	BS	2	1	2021	2022	738232	738785	553	18	1	15.4	5	normal	2	0	1	0	1	0	0	1
72122	2	0.00728569	BS	0	9	2021	2022	738218	738644	426	14	1	11.6	5	normal	2	0	0	0	1	0	0	1
72243	2	0.00558882	BS	0	1	2020	2021	737937	738484	547	17	1	10.9	4	normal	2	0	0	0	0	0	0	1
68204	2	0.0160953	BS	0	3	2020	2022	737919	738678	759	24	2	11.7	5	normal	2	0	2	0	2	1	1	1
65007	2	0.0463768	NBS	0	1	2021	2023	738201	738924	723	23	1	11.5	5	normal	1	0	0	0	0	0	0	2
109090	2	0.00748747	NBS	0	5	2021	2023	738187	738919	732	24	2	10.3	4	normal	0	1	3	0	2	1	1	2
120066	1	0.0588655	NBS	0	1	2021	2022	738199	738725	526	17	1	NA	NA	NA	NA	NA	NA	NA	1	0	0	1
176973	1	0.0130027	BS	1	2	2021	2022	738242	738624	382	12	1	13	4	normal	1	0	0	0	0	0	0	1
120224	2	0.0917991	NBS	0	1	2021	2022	738215	738717	502	16	1	12.05	5	normal	2	0	0	0	0	0	0	1
237021	2	0.0917991	NBS	0	1	2021	2022	738215	738665	450	14	1	9	4	normal	2	0	0	0	0	0	0	1
126988	1	0.0190239	BS	0	3	2020	2024	738074	739401	1327	43	3	15	5	normal	1	0	1	NA	1	0	0	2
53916	2	0.0187391	BS	0	12	2021	2022	738201	738665	464	15	1	13.6	5	normal	1	0	0	0	0	0	0	1
282468	1	0.0187391	BS	0	12	2021	2022	738201	738665	464	15	1	14.7	5	normal	1	0	0	0	0	0	0	1
30926	1	0.00782282	BS	0	1	2020	2021	738016	738430	414	13	1	NA	5	normal	2	0	0	0	0	0	0	1
100153	2	0.0104649	BS	1	9	2021	2022	738218	738825	607	19	1	14.3	6	normal	0	0	1	1	1	0	0	1
62102	2	0.0725872	BS	0	1	2020	2021	737793	738480	687	22	1	NA	5	normal	1	0	0	0	0	0	0	1
333889	1	0.130565	BS	2	16	2021	2022	738246	738815	569	18	1	11.3	5	normal	1	0	1	0	2	1	1	1
73148	2	0.130565	BS	2	2	2021	2024	738246	739373	1127	37	3	8.3	5	normal	1	0	0	0	0	0	0	2
340246	1	0.0146794	NBS	0	1	2021	2024	738235	739455	1220	40	3	16.2	5	normal	1	1	2	0	2	1	1	2
170198	1	0.0133985	NBS	0	1	2021	2022	738166	738556	390	12	1	10.3	5	normal	2	0	2	0	2	1	1	1
224123	1	0.0322019	BS	1	9	2021	2022	738233	738795	562	18	1	12.7	5	normal	1	0	0	0	0	0	0	1
31798	1	0.0351537	BS	0	10	2020	2021	737937	738353	416	13	1	12.35	5	normal	1	0	0	0	0	0	0	1
220629	1	0.00447918	BS	0	54	2020	2023	738003	739037	1034	34	2	NA	NA	NA	NA	NA	NA	NA	2	1	1	2
70634	2	0.0193002	BS	0	16	2020	2023	738055	738910	855	28	2	11.25	5	normal	2	0	1	0	1	0	0	1
357774	2	0.0106701	BS	1	3	2021	2023	738270	739199	929	30	2	8.9	6	normal	2	0	1	3	1	0	0	2
69897	2	0.125817	BS	3	1	2020	2021	738039	738482	443	14	1	NA	5	normal	1	0	1	0	1	0	0	1
40017	2	0.0149351	NBS	0	4	2021	2022	738252	738752	500	16	1	NA	NA	NA	NA	NA	NA	NA	0	0	0	1
332124	2	0.123042	BS	1	1	2021	2022	738283	738712	429	14	1	NA	5	normal	3	0	0	0	0	0	0	1
34786	2	0.101297	BS	6	1	2020	2022	738137	738550	413	13	1	NA	5	normal	1	0	0	0	0	0	0	1
150625	2	0.0102528	NBS	0	1	2021	2023	738246	738910	664	21	1	10.01	4	normal	1	0	0	0	0	0	0	1
67367	2	0.0102528	NBS	0	1	2021	2023	738246	738910	664	21	1	11	4	normal	1	0	0	0	0	0	0	1
208813	1	0.0755291	NBS	0	1	2021	2022	738248	738621	373	12	1	NA	NA	NA	NA	NA	NA	NA	1	0	0	1
54994	2	0.0112118	BS	0	22	2021	2024	738259	739562	1303	42	3	11.5	6	normal	1	0	1	NA	1	0	0	2
201094	1	0.0423521	NBS	0	42	2021	2025	738246	739656	1410	46	3	NA	NA	NA	NA	NA	NA	NA	2	1	1	1
63746	2	0.0187868	BS	8	1	2021	2024	738251	739565	1314	43	3	11	5	normal	2	0	0	0	0	0	0	2
63746	2	0.0187868	BS	8	1	2021	2022	738251	738656	405	13	1	NA	4	normal	2	0	0	0	0	0	0	1
125243	1	0.0187868	BS	8	27	2021	2024	738251	739479	1228	40	3	14.3	4	normal	1	1	1	0	1	0	0	2
125243	1	0.0187868	BS	8	1	2021	2022	738251	738642	391	12	1	NA	5	normal	1	0	0	0	0	0	0	1
72255	2	0.0187868	BS	8	1	2021	2022	738251	738656	405	13	1	NA	5	normal	2	0	0	0	0	0	0	1
72255	2	0.0187868	BS	8	1	2021	2024	738251	739388	1137	37	3	NA	5	normal	1	0	0	0	0	0	0	2
287562	1	0.0187868	BS	8	1	2021	2024	738251	739566	1315	43	3	NA	6	normal	2	0	0	0	0	0	0	2
287562	1	0.0187868	BS	8	1	2021	2022	738251	738642	391	12	1	NA	5	normal	1	0	0	0	0	0	0	1
50803	1	0.0157012	BS	4	2	2021	2022	738250	738619	369	12	1	12.2	6	normal	1	0	1	0	1	0	0	1
254289	2	0.0157012	BS	4	5	2021	2023	738250	738919	669	21	1	7.95	4	normal	2	0	0	0	0	0	0	2
155949	2	0.0515715	NBS	0	1	2021	2022	738281	738800	519	17	1	12.3	5	normal	1	0	0	0	0	0	0	1
261306	2	0.0293978	NBS	0	1	2021	2022	738226	738607	381	12	1	NA	NA	NA	NA	NA	NA	NA	2	1	1	1
42100	2	0.0206176	NBS	0	1	2021	2022	738244	738687	443	14	1	12.5	5	normal	1	0	0	0	0	0	0	1
246647	1	0.0441188	NBS	0	22	2021	2023	738249	739089	840	27	2	11.3	4	normal	2	1	2	NA	2	1	1	2
62893	2	0.0124063	BS	0	1	2021	2022	738232	738740	508	16	1	NA	NA	NA	NA	NA	NA	NA	1	0	0	1
73869	2	0.000115525	BS	0	2	2020	2021	738077	738470	393	12	1	NA	NA	NA	NA	NA	NA	NA	0	0	0	1
255789	1	0.0140378	BS	0	34	2021	2024	738178	739436	1258	41	3	13	4	normal	3	2	3	1	3	1	1	2
181387	2	0.0122513	NBS	0	1	2021	2022	738253	738740	487	16	1	NA	NA	NA	NA	NA	NA	NA	0	0	0	1
176840	1	0.0326414	NBS	0	3	2021	2023	738246	739171	925	30	2	NA	5	normal	1	0	1	0	1	0	0	2
84494	2	0.00812529	BS	0	17	2019	2021	737536	738329	793	26	2	15.6	6	normal	2	0	1	0	1	0	0	1
30884	1	0.036249	BS	0	18	2021	2025	738234	739619	1385	45	3	NA	NA	NA	NA	NA	NA	NA	0	0	0	1
30884	1	0.036249	BS	0	3	2021	2022	738234	738647	413	13	1	15	5	normal	0	0	0	0	0	0	0	1
30182	1	0.0231695	NBS	0	28	2021	2022	738220	738708	488	16	1	12.1	4	normal	1	0	0	0	0	0	0	1
176956	2	0.136501	BS	0	1	2021	2022	738257	738696	439	14	1	NA	5	normal	1	0	0	0	0	0	0	1
176956	2	0.136501	BS	0	1	2021	2024	738257	739424	1167	38	3	NA	6	normal	1	0	0	0	0	0	0	2
71187	2	0.136501	BS	0	3	2021	2023	738257	739009	752	24	2	12.4	5	normal	1	0	1	0	1	0	0	2
201781	2	0.136501	BS	0	1	2021	2024	738257	739424	1167	38	3	11.9	5	normal	2	0	0	0	0	0	0	2
131216	2	0.0106069	NBS	0	1	2021	2022	738201	738569	368	12	1	11	5	normal	2	0	1	0	1	0	0	1
245543	1	0.0205448	NBS	0	47	2021	2025	738275	739711	1436	47	3	17.75	5	normal	1	0	1	0	1	0	0	1
57432	2	0.0811385	BS	3	1	2021	2022	738237	738642	405	13	1	NA	5	normal	2	0	0	0	0	0	0	1
70972	2	0.00516573	NBS	0	1	2021	2023	738272	739118	846	27	2	10.6	5	normal	2	0	0	NA	0	0	0	2
70972	2	0.00516573	NBS	0	1	2021	2024	738272	739286	1014	33	2	11	5	normal	2	0	0	NA	0	0	0	2
70972	2	0.00516573	NBS	0	1	2021	2022	738272	738677	405	13	1	9.4	5	normal	1	0	0	0	0	0	0	1
116309	2	0.0517225	BS	6	1	2021	2022	738266	738852	586	19	1	NA	5	normal	1	0	1	0	1	0	0	1
189416	1	0.0517225	BS	6	1	2021	2022	738266	738852	586	19	1	NA	NA	NA	NA	NA	NA	NA	2	1	1	1
189416	1	0.0517225	BS	6	1	2021	2024	738266	739318	1052	34	2	12	5	normal	2	0	1	0	1	0	0	2
271238	2	0.00394535	BS	0	1	2020	2021	738002	738481	479	15	1	NA	6	normal	1	0	0	0	0	0	0	1
159261	1	0.0714888	BS	0	1	2021	2022	738274	738696	422	13	1	NA	6	normal	2	0	0	0	0	0	0	1
33719	2	0.00719036	BS	2	1	2021	2022	738276	738740	464	15	1	NA	NA	NA	NA	NA	NA	NA	1	0	0	1
205638	2	0.00719036	BS	2	6	2021	2023	738276	739066	790	25	2	11.6	5	normal	1	0	1	NA	1	0	0	2
72771	2	0.0169602	NBS	0	1	2021	2023	738246	738930	684	22	1	9.65	5	normal	1	0	1	NA	1	0	0	2
70787	2	0.0169602	NBS	0	1	2021	2023	738246	738930	684	22	1	10.1	5	normal	1	0	0	NA	0	0	0	2
62345	2	0.0317049	BS	0	10	2020	2021	738001	738388	387	12	1	11.9	6	normal	1	0	0	0	0	0	0	1
350716	1	0.0127085	BS	0	1	2021	2022	738281	738677	396	13	1	14.2	6	normal	2	0	2	0	2	1	1	1
38397	2	0	BS	0	10	2019	2021	737751	738388	637	20	1	10.9	6	normal	1	0	1	0	1	0	0	1
65412	2	0.0129338	NBS	0	19	2021	2023	738290	739235	945	31	2	12.6	5	normal	1	0	0	0	0	0	0	2
65412	2	0.0129338	NBS	0	19	2021	2023	738290	738924	634	20	1	12.2	5	normal	3	0	0	0	0	0	0	2
141830	2	0.0431465	BS	2	1	2021	2022	738223	738837	614	20	1	NA	6	normal	1	0	1	0	1	0	0	1
141830	2	0.0431465	BS	2	1	2021	2024	738223	739565	1342	44	3	NA	6	normal	2	0	1	0	1	0	0	2
67230	2	0.0242377	BS	6	1	2021	2024	738310	739565	1255	41	3	NA	5	normal	1	0	0	0	0	0	0	2
67230	2	0.0242377	BS	6	1	2021	2022	738310	738837	527	17	1	NA	5	normal	1	0	0	0	0	0	0	1
170351	1	0.0242377	BS	6	1	2021	2022	738310	738838	528	17	1	NA	6	normal	1	0	0	0	0	0	0	1
251649	1	0.0242377	BS	6	1	2021	2023	738310	739201	891	29	2	NA	5	normal	2	0	0	0	0	0	0	2
274946	2	0.0150967	NBS	0	1	2021	2023	738297	739089	792	26	2	12.9	5	normal	1	0	0	NA	0	0	0	2
64234	2	0.015779	BS	0	12	2021	2022	738255	738622	367	12	1	9.35	5	normal	0	0	0	0	0	0	0	1
71986	2	0.045847	NBS	0	1	2021	2022	738258	738740	482	15	1	NA	NA	NA	NA	NA	NA	NA	1	0	0	1
59270	2	0.0225458	NBS	0	4	2021	2023	738296	739202	906	29	2	11.5	4	normal	3	0	2	0	2	1	1	2
64976	2	0.225945	BS	6	1	2021	2022	738301	738838	537	17	1	NA	6	normal	2	0	0	0	0	0	0	1
64976	2	0.225945	BS	6	1	2021	2024	738301	739459	1158	38	3	NA	5	normal	1	0	0	0	0	0	0	2
197737	1	0.00548647	NBS	0	1	2021	2022	738288	738677	389	12	1	12.2	5	normal	1	0	0	0	0	0	0	1
56755	2	0.0117016	NBS	0	1	2021	2022	738293	738665	372	12	1	11.5	4	normal	1	0	0	0	0	0	0	1
66682	2	0.0117016	NBS	0	1	2021	2022	738293	738740	447	14	1	NA	NA	NA	NA	NA	NA	NA	0	0	0	1
56254	2	0.0117016	NBS	0	1	2021	2022	738293	738740	447	14	1	NA	NA	NA	NA	NA	NA	NA	0	0	0	1
286483	2	0.0117016	NBS	0	1	2021	2022	738293	738665	372	12	1	12.5	5	normal	2	0	0	0	0	0	0	1
179859	1	0.0116933	BS	0	7	2021	2025	738314	739722	1408	46	3	17.7	5	normal	1	0	1	0	1	0	0	1
237405	2	0.0451995	BS	0	5	2021	2024	738312	739320	1008	33	2	9	4	normal	2	0	1	NA	1	0	0	2
92344	2	0.00532762	BS	0	1	2021	2024	738316	739318	1002	32	2	15	6	normal	1	0	0	0	0	0	0	2
92344	2	0.00532762	BS	0	1	2021	2022	738316	738696	380	12	1	NA	5	normal	2	0	1	0	1	0	0	1
64203	2	0.00637068	BS	0	87	2021	2023	738281	738962	681	22	1	NA	NA	NA	NA	NA	NA	NA	1	0	0	2
67601	2	0.00489124	BS	0	16	2018	2022	737224	738556	1332	43	3	11.4	5	normal	2	0	1	0	1	0	0	1
72575	2	0.164041	BS	0	2	2021	2025	738276	739642	1366	44	3	10.8	6	normal	2	0	1	0	1	0	0	1
294503	1	0.0157522	BS	0	1	2021	2022	738232	738607	375	12	1	NA	6	normal	1	0	1	0	1	0	0	1
226042	2	0.0287335	BS	3	2	2021	2022	738273	738797	524	17	1	13.7	6	normal	1	0	1	0	1	0	0	1
65043	2	0.0287335	BS	3	2	2021	2022	738273	738797	524	17	1	11.6	4	normal	1	0	0	0	0	0	0	1
313842	2	0.01235	BS	0	3	2021	2023	738321	739115	794	26	2	10.1	6	normal	2	0	1	0	1	0	0	2
185248	2	0.00224669	BS	4	1	2021	2022	738208	738656	448	14	1	NA	5	normal	2	0	1	0	1	0	0	1
74932	2	0.0136056	NBS	0	3	2021	2022	738290	738791	501	16	1	7.9	4	normal	2	0	2	0	2	1	1	1
237934	2	0.0611057	NBS	0	1	2021	2022	738305	738712	407	13	1	NA	5	normal	2	0	1	0	1	0	0	1
48655	1	0.000947406	BS	2	1	2021	2022	738274	738656	382	12	1	NA	5	normal	2	0	0	0	0	0	0	1
48655	1	0.000947406	BS	2	1	2021	2024	738274	739459	1185	38	3	NA	6	normal	2	0	0	0	0	0	0	2
72037	2	0.000947406	BS	2	1	2021	2023	738274	738999	725	23	1	10	5	normal	2	0	0	NA	0	0	0	2
299233	2	0.00379078	BS	0	4	2021	2023	738338	738959	621	20	1	9.5	5	normal	1	0	0	0	0	0	0	2
54445	2	0.0532039	BS	2	2	2021	2022	738329	738858	529	17	1	10.5	5	normal	1	0	1	0	1	0	0	1
54445	2	0.0532039	BS	2	34	2021	2024	738329	739519	1190	39	3	13.9	5	normal	1	0	0	0	1	0	0	2
57917	2	0.0199529	BS	2	1	2021	2023	738352	738999	647	21	1	NA	5	normal	1	0	0	NA	0	0	0	2
72098	2	0.0199529	BS	2	3	2021	2024	738352	739318	966	31	2	10.5	6	normal	1	0	1	0	1	0	0	2
72098	2	0.0199529	BS	2	1	2021	2022	738352	738725	373	12	1	NA	6	normal	1	0	0	0	0	0	0	1
56161	2	0.0238147	BS	0	3	2021	2022	738345	738759	414	13	1	8.8	5	normal	1	0	0	0	0	0	0	1
56161	2	0.0238147	BS	0	4	2021	2024	738345	739555	1210	39	3	8.8	5	normal	1	0	0	NA	0	0	0	2
30875	1	0.0347544	BS	0	66	2021	2022	738325	738861	536	17	1	14.8	5	normal	0	0	0	0	0	0	0	1
137331	1	0.0209806	BS	0	89	2021	2023	738289	738932	643	21	1	13.2	4	normal	2	0	1	1	1	0	0	2
338040	1	0.112359	NBS	0	1	2021	2022	738209	738607	398	13	1	NA	5	normal	1	0	2	0	2	1	1	1
71884	2	0.133303	BS	1	3	2021	2025	738317	739629	1312	43	3	9.5	5	normal	1	0	0	0	0	0	0	1
54385	2	0.133303	BS	1	7	2021	2023	738317	738962	645	21	1	8.66	5	normal	2	0	0	0	0	0	0	2
60172	2	0.0249502	NBS	0	2	2021	2023	738336	739036	700	23	1	15.6	5	normal	1	0	0	0	0	0	0	2
132658	2	0.00281867	BS	0	1	2021	2022	738334	738711	377	12	1	NA	5	normal	2	0	1	0	1	0	0	1
132658	2	0.00281867	BS	0	1	2021	2024	738334	739318	984	32	2	10	5	normal	2	0	1	0	1	0	0	2
265503	1	0.0185566	NBS	0	1	2021	2022	738338	738740	402	13	1	NA	NA	NA	NA	NA	NA	NA	0	0	0	1
265253	2	0.0124601	NBS	0	1	2021	2022	738320	738817	497	16	1	11.8	7	obese	2	1	2	0	2	1	1	1
73956	2	0.163195	BS	4	1	2021	2022	738275	738852	577	18	1	NA	NA	NA	NA	NA	NA	NA	1	0	0	1
67006	2	0.00777905	BS	0	1	2019	2021	737439	738250	811	26	2	10.9	4	normal	2	0	0	0	0	0	0	1
52181	2	0.0109587	NBS	0	55	2021	2025	738290	739655	1365	44	3	13	5	normal	0	0	0	0	0	0	0	1
52181	2	0.0109587	NBS	0	1	2021	2022	738290	738851	561	18	1	NA	4	normal	0	0	0	0	0	0	0	1
109947	1	0.135417	BS	6	1	2021	2024	738262	739424	1162	38	3	NA	6	normal	2	0	0	0	0	0	0	2
109947	1	0.135417	BS	6	1	2021	2023	738262	738999	737	24	2	11	5	normal	2	0	0	NA	0	0	0	2
109947	1	0.135417	BS	6	1	2021	2022	738262	738642	380	12	1	NA	NA	NA	2	0	0	0	0	0	0	1
171338	2	0.0574878	BS	4	1	2021	2022	738399	738817	418	13	1	12.9	6	normal	2	0	0	0	0	0	0	1
171338	2	0.0574878	BS	4	1	2021	2024	738399	739318	919	30	2	10	7	obese	2	0	0	0	0	0	0	2
53452	2	0.0185145	BS	0	6	2021	2023	738303	738904	601	19	1	12.3	4	normal	1	0	0	0	0	0	0	1
315186	1	0.0252566	NBS	0	28	2021	2022	738305	738680	375	12	1	15.4	4	normal	2	0	0	0	0	0	0	1
55809	2	0.00538767	BS	2	4	2021	2022	738384	738868	484	15	1	NA	NA	NA	NA	NA	NA	NA	0	0	0	1
73964	2	0.00538767	BS	2	4	2021	2022	738384	738868	484	15	1	8.5	4	normal	1	0	0	0	0	0	0	1
48224	1	0.00538767	BS	2	7	2021	2022	738384	738755	371	12	1	NA	NA	NA	NA	NA	NA	NA	0	0	0	1
69433	2	0.0201574	NBS	0	8	2021	2023	738336	739011	675	22	1	10.45	5	normal	2	0	1	0	1	0	0	2
60757	2	0.160481	NBS	0	34	2021	2024	738318	739581	1263	41	3	NA	3	normal	1	0	1	0	1	0	0	2
289921	2	0.0152118	BS	0	47	2021	2025	738349	739714	1365	44	3	9.8	4	normal	2	1	2	1	2	1	1	1
59050	2	0.0243645	NBS	0	1	2021	2022	738323	738740	417	13	1	NA	NA	NA	NA	NA	NA	NA	0	0	0	1
71997	2	0.00642174	BS	0	8	2021	2022	738293	738731	438	14	1	9	5	normal	2	0	1	0	1	0	0	1
49419	1	0.0372157	NBS	0	19	2021	2023	738344	738937	593	19	1	10.4	5	normal	1	0	0	0	0	0	0	2
181297	1	0.0250579	NBS	0	1	2021	2022	738305	738701	396	13	1	NA	NA	NA	NA	NA	NA	NA	0	0	0	1
164588	1	0.00211817	NBS	0	6	2021	2022	738325	738778	453	14	1	12.8	5	normal	2	0	0	0	0	0	0	1
71298	2	0.0460605	NBS	0	17	2021	2023	738384	738946	562	18	1	13.2	5	normal	2	0	2	NA	2	1	1	2
282891	2	0.00849574	BS	0	25	2021	2024	738352	739261	909	29	2	11.9	4	normal	1	0	0	0	0	0	0	2
123005	2	0.00163372	BS	1	1	2021	2023	738374	738999	625	20	1	10.5	5	normal	1	0	0	NA	0	0	0	2
74425	2	0.0447251	BS	2	1	2021	2023	738373	738977	604	19	1	NA	5	normal	2	1	2	NA	2	1	1	2
74425	2	0.0447251	BS	2	23	2021	2023	738373	739197	824	27	2	11.5	5	normal	1	0	2	NA	2	1	1	2
244897	1	0.0280269	NBS	0	59	2021	2023	738352	739218	866	28	2	15.9	5	normal	1	0	0	NA	0	0	0	2
277248	1	0.0730974	NBS	0	21	2021	2023	738276	739043	767	25	2	13.8	5	normal	3	0	2	0	2	1	1	2
157588	1	0.0201882	NBS	0	1	2021	2023	738370	739201	831	27	2	NA	7	obese	2	1	2	0	2	1	1	2
31571	1	0.0175358	BS	0	8	2021	2022	738287	738842	555	18	1	14.3	7	obese	3	0	1	1	1	0	0	1
94352	2	0.0119494	BS	1	1	2021	2023	738416	738999	583	19	1	9	6	normal	2	0	1	NA	1	0	0	2
43910	2	0.0228084	NBS	0	3	2021	2022	738383	738815	432	14	1	NA	5	normal	1	0	0	0	0	0	0	1
41217	2	0.0228084	NBS	0	3	2021	2022	738383	738805	422	13	1	NA	5	normal	1	0	0	0	0	0	0	1
257680	1	0.162066	BS	2	1	2021	2022	738388	738831	443	14	1	NA	6	normal	2	0	1	0	1	0	0	1
51308	1	0.0161634	NBS	0	15	2021	2023	738394	739015	621	20	1	14	5	normal	1	0	0	0	0	0	0	2
51823	1	0.0662064	BS	3	1	2021	2022	738240	738642	402	13	1	NA	5	normal	1	0	1	0	1	0	0	1
62233	2	0.0662064	BS	3	1	2021	2022	738240	738831	591	19	1	NA	5	normal	1	0	0	0	0	0	0	1
72155	2	0.0662064	BS	3	1	2021	2022	738240	738831	591	19	1	NA	5	normal	2	0	1	0	1	0	0	1
115598	1	0.0789262	BS	5	1	2021	2024	738360	739286	926	30	2	13.8	5	normal	2	0	1	NA	1	0	0	2
325047	2	0.0315831	BS	1	29	2021	2023	738413	738923	510	16	1	9.5	5	normal	1	0	0	0	0	0	0	2
64515	2	0.000933206	BS	0	2	2020	2022	738022	738662	640	21	1	11.7	6	normal	1	0	1	0	1	0	0	1
58303	2	0.0252116	NBS	0	6	2021	2023	738399	739009	610	20	1	9.9	4	normal	1	0	0	NA	0	0	0	2
45786	1	0.0677074	BS	7	12	2021	2022	738405	738793	388	12	1	10.8	6	normal	2	0	2	1	2	1	1	1
51599	1	0.0677074	BS	7	16	2021	2022	738405	738805	400	13	1	8.4	4	normal	2	0	0	0	1	0	0	1
74817	2	0.0677074	BS	7	1	2021	2022	738405	738831	426	14	1	NA	5	normal	1	0	0	0	0	0	0	1
66451	2	0.00765559	BS	0	1	2021	2023	738422	739018	596	19	1	13.8	5	normal	1	0	1	0	1	0	0	2
49467	1	0.0421985	BS	1	1	2021	2022	738270	738740	470	15	1	NA	NA	NA	NA	NA	NA	NA	1	0	0	1
352622	1	0.0421985	BS	1	1	2021	2022	738270	738679	409	13	1	12.5	5	normal	1	0	0	0	0	0	0	1
48380	1	0.0547684	BS	0	1	2021	2022	738292	738696	404	13	1	NA	5	normal	1	0	0	0	0	0	0	1
107947	1	0.0196306	BS	5	2	2021	2024	738371	739588	1217	39	3	10.9	5	normal	2	0	1	0	1	0	0	1
107947	1	0.0196306	BS	5	2	2021	2022	738371	738775	404	13	1	10.7	5	normal	1	0	1	0	1	0	0	1
143060	1	0.0162472	NBS	0	9	2021	2023	738281	738935	654	21	1	11.5	6	normal	2	0	2	0	2	1	1	2
54336	2	0.195307	BS	1	1	2021	2022	738385	738850	465	15	1	NA	NA	NA	NA	NA	NA	NA	0	0	0	1
72603	2	0.00900269	BS	0	41	2021	2023	738268	739182	914	30	2	10.6	5	normal	1	0	0	NA	0	0	0	2
66963	2	0.014881	BS	0	3	2021	2024	738425	739318	893	29	2	13	6	normal	1	0	0	NA	1	0	0	2
276151	2	0.014173	NBS	0	1	2021	2023	738422	738999	577	19	1	10	4	normal	1	0	0	NA	0	0	0	2
32811	1	0.0168745	NBS	0	1	2021	2023	738284	739206	922	30	2	14.6	5	normal	3	1	3	0	3	1	1	2
91247	2	0.0175776	NBS	0	13	2021	2023	738446	738909	463	15	1	11.9	5	normal	0	0	0	0	0	0	0	1
259610	2	0.0175776	NBS	0	1	2021	2022	738446	738817	371	12	1	11.2	5	normal	2	0	1	0	1	0	0	1
49479	1	0.0175776	NBS	0	1	2021	2022	738446	738817	371	12	1	14.4	5	normal	2	0	1	0	1	0	0	1
148608	1	0.0722917	NBS	0	1	2021	2023	738413	738930	517	16	1	18.4	6	normal	1	0	0	NA	0	0	0	2
324473	1	0.0139638	NBS	0	94	2021	2022	738410	738804	394	12	1	NA	NA	NA	NA	NA	NA	NA	1	0	0	1
349559	2	0.0102198	NBS	0	3	2021	2023	738440	739171	731	24	2	NA	5	normal	2	0	0	0	0	0	0	2
66490	2	0.010892	BS	1	1	2021	2023	738418	738957	539	17	1	NA	5	normal	2	0	0	NA	0	0	0	2
106112	1	0.010892	BS	1	3	2021	2024	738418	739581	1163	38	3	11.1	4	normal	3	0	1	0	1	0	0	2
52487	2	0.0101755	BS	2	1	2021	2022	738434	738837	403	13	1	NA	5	normal	2	0	0	0	0	0	0	1
54664	2	0.0101755	BS	2	1	2021	2022	738434	738837	403	13	1	NA	5	normal	2	0	1	0	1	0	0	1
66314	2	0.0407394	NBS	0	37	2021	2024	738328	739497	1169	38	3	9.2	5	normal	1	0	0	NA	1	0	0	2
218842	2	0.0438923	NBS	0	1	2021	2023	738404	739006	602	19	1	12.8	5	normal	2	0	0	NA	0	0	0	2
54210	2	0.014002	NBS	0	1	2021	2022	738429	738817	388	12	1	8.4	4	normal	1	0	0	0	0	0	0	1
30573	1	0.0156384	BS	0	1	2020	2021	737990	738482	492	16	1	NA	5	normal	1	0	0	0	0	0	0	1
44755	1	0.0844641	NBS	0	1	2021	2022	738451	738817	366	12	1	13.2	5	normal	2	0	1	0	1	0	0	1
44755	1	0.0844641	NBS	0	1	2021	2023	738451	739181	730	24	2	13.6	5	normal	1	0	0	NA	0	0	0	2
63624	2	0.0201887	BS	0	1	2021	2023	738433	739181	748	24	2	14.8	5	normal	1	0	1	NA	1	0	0	2
318343	2	0.0107851	BS	0	2	2021	2022	738276	738797	521	17	1	12.2	5	normal	1	0	1	0	1	0	0	1
67223	2	0.00762513	NBS	0	8	2021	2023	738439	738989	550	18	1	8	4	normal	2	0	1	0	1	0	0	2
262743	1	0.0155913	NBS	0	1	2021	2022	738444	738838	394	12	1	NA	5	normal	1	0	0	0	0	0	0	1
99522	2	0.00357071	BS	2	1	2021	2023	738423	739189	766	25	2	11.9	5	normal	2	1	2	NA	2	1	1	2
196913	1	0.0176779	NBS	0	1	2021	2022	738442	738817	375	12	1	12.5	5	normal	2	0	1	0	1	0	0	1
300932	1	0.0176779	NBS	0	1	2021	2022	738442	738817	375	12	1	15.6	6	normal	1	1	3	0	3	1	1	1
30403	1	0.0195214	NBS	0	4	2021	2024	738429	739324	895	29	2	12.1	4	normal	1	0	1	0	1	0	0	2
73343	2	0.00837339	NBS	0	1	2021	2022	738414	738838	424	13	1	NA	NA	NA	NA	NA	NA	NA	2	1	1	1
135891	2	0.012679	BS	0	1	2021	2022	738460	738829	369	12	1	12.35	5	normal	2	0	1	0	1	0	0	1
73059	2	0.0103428	NBS	0	7	2021	2024	738465	739325	860	28	2	10.5	5	normal	1	0	0	NA	0	0	0	2
285954	2	0.022743	NBS	0	2	2021	2022	738206	738739	533	17	1	NA	NA	NA	NA	NA	NA	NA	2	1	1	1
45007	1	0.0234345	NBS	0	5	2021	2024	738474	739320	846	27	2	10	4	normal	1	0	1	NA	1	0	0	2
270450	2	0.00860927	BS	0	1	2021	2022	738435	738813	378	12	1	11.6	6	normal	1	0	1	0	1	0	0	1
354680	1	0.0141334	BS	6	1	2021	2022	738469	738837	368	12	1	NA	5	normal	1	0	0	0	0	0	0	1
354680	1	0.0141334	BS	6	3	2021	2024	738469	739318	849	27	2	10.4	5	normal	1	0	0	0	0	0	0	2
224759	2	0.0141334	BS	6	1	2021	2024	738469	739318	849	27	2	NA	5	normal	1	0	0	0	0	0	0	2
224759	2	0.0141334	BS	6	1	2021	2022	738469	738837	368	12	1	NA	5	normal	1	0	0	0	0	0	0	1
224759	2	0.0141334	BS	6	1	2021	2025	738469	739683	1214	39	3	NA	5	normal	2	0	0	0	0	0	0	1
133310	2	0.0141334	BS	6	1	2021	2022	738469	738837	368	12	1	NA	5	normal	2	0	0	0	0	0	0	1
133310	2	0.0141334	BS	6	1	2021	2024	738469	739318	849	27	2	9.5	5	normal	1	0	0	0	0	0	0	2
133310	2	0.0141334	BS	6	1	2021	2025	738469	739683	1214	39	3	NA	5	normal	2	0	0	0	0	0	0	1
64442	2	0.00890757	BS	4	1	2021	2023	738481	738999	518	17	1	11	5	normal	1	0	1	NA	1	0	0	2
321594	2	0.00890757	BS	4	2	2021	2024	738481	739334	853	28	2	12.1	5	normal	1	0	0	0	0	0	0	2
321594	2	0.00890757	BS	4	1	2021	2023	738481	739061	580	19	1	NA	6	normal	1	1	2	NA	2	1	1	2
31842	1	0.00696428	BS	0	8	2021	2022	738461	738835	374	12	1	12.5	5	normal	2	0	0	0	0	0	0	1
45556	1	0.0124608	NBS	0	1	2021	2022	738424	738817	393	12	1	NA	NA	NA	NA	NA	NA	NA	1	0	0	1
68398	2	0.217397	BS	2	1	2021	2023	738398	738978	580	19	1	NA	6	normal	2	0	0	NA	0	0	0	2
67392	2	0.217397	BS	2	1	2021	2023	738398	739215	817	26	2	NA	NA	NA	NA	NA	NA	NA	0	0	0	2
132726	1	0.0233864	BS	1	2	2020	2021	738104	738470	366	12	1	13.9	5	normal	1	0	0	0	0	0	0	1
236824	1	0.0173014	BS	0	2	2021	2025	738455	739707	1252	41	3	16.07	6	normal	2	0	3	0	3	1	1	1
64663	2	0.0122371	NBS	0	1	2021	2023	738460	739015	555	18	1	10.9	5	normal	2	0	0	NA	0	0	0	2
288869	2	0.0118892	BS	2	3	2021	2024	738466	739318	852	28	2	9.9	4	normal	1	0	2	0	2	1	1	2
48220	1	0.0119107	NBS	0	21	2021	2023	738437	738952	515	16	1	11.9	5	normal	2	0	1	0	1	0	0	2
91273	2	0.0168704	BS	0	8	2021	2023	738476	738989	513	16	1	9	4	normal	2	0	0	0	0	0	0	2
303347	1	0.0186084	NBS	0	25	2021	2022	738475	738867	392	12	1	NA	5	normal	1	0	1	0	1	0	0	1
47692	1	0.101592	BS	3	3	2021	2022	738453	738820	367	12	1	14.9	5	normal	1	0	0	0	1	0	0	1
47692	1	0.101592	BS	3	14	2021	2023	738453	739220	767	25	2	16	6	normal	1	0	0	0	1	0	0	2
246667	1	0.0242481	BS	0	9	2021	2023	738484	739064	580	19	1	11.6	5	normal	3	0	2	NA	2	1	1	2
361142	2	0.0119644	NBS	0	1	2021	2023	738465	738930	465	15	1	8.3	4	normal	1	0	0	NA	0	0	0	2
339454	2	0.012961	NBS	0	3	2021	2024	738463	739536	1073	35	2	10	4	normal	1	0	2	0	2	1	1	2
297899	1	0	BS	0	10	2021	2023	738474	738957	483	15	1	NA	NA	NA	NA	NA	NA	NA	1	0	0	2
46008	1	0.0319628	BS	0	5	2021	2023	738493	738982	489	16	1	9	3	normal	2	0	0	0	0	0	0	2
84537	1	0.00779364	NBS	0	1	2021	2022	738511	738885	374	12	1	13.05	5	normal	1	1	2	0	2	1	1	1
46136	1	0.0222595	BS	0	2	2021	2022	738163	738534	371	12	1	NA	NA	NA	NA	NA	NA	NA	1	0	0	1
63395	2	0.00701404	BS	0	7	2021	2024	738472	739562	1090	35	2	16.6	6	normal	1	0	0	NA	0	0	0	2
71879	2	0.0787927	NBS	0	17	2020	2022	738002	738658	656	21	1	12.1	4	normal	1	0	1	0	1	0	0	1
59497	2	0.0787927	NBS	0	17	2020	2022	738002	738657	655	21	1	10.95	5	normal	2	0	2	0	2	1	1	1
191405	2	0.0787927	NBS	0	17	2020	2022	738002	738657	655	21	1	11.4	5	normal	2	0	1	0	1	0	0	1
59094	2	0.00994725	NBS	0	1	2021	2023	738479	739084	605	19	1	14.6	5	normal	1	0	0	NA	0	0	0	2
257944	2	0.00694251	BS	4	1	2021	2023	738486	738978	492	16	1	NA	5	normal	2	0	0	NA	0	0	0	2
61619	2	0.0120365	BS	3	1	2019	2022	737769	738558	789	25	2	11.5	5	normal	2	0	0	0	0	0	0	1
352526	1	0.00659864	NBS	0	26	2021	2023	738388	739009	621	20	1	12	4	normal	2	0	2	NA	2	1	1	2
85840	2	0.0771822	BS	4	1	2021	2023	738493	739060	567	18	1	NA	5	normal	1	0	0	NA	0	0	0	2
113730	1	0.0771822	BS	4	1	2021	2023	738493	738957	464	15	1	NA	5	normal	1	0	1	NA	1	0	0	2
228505	2	0.0771822	BS	4	10	2021	2023	738493	738957	464	15	1	NA	4	normal	2	0	1	0	1	0	0	2
238954	2	0.0262073	NBS	0	1	2021	2023	738496	738969	473	15	1	10.5	4	normal	1	0	1	NA	1	0	0	2
128303	2	0.0262073	NBS	0	1	2021	2023	738496	738969	473	15	1	10.5	4	normal	3	0	0	NA	0	0	0	2
45599	1	0.0411477	BS	0	1	2021	2022	738448	738850	402	13	1	NA	NA	NA	NA	NA	NA	NA	0	0	0	1
43873	2	0.0133685	BS	3	1	2021	2023	738480	738957	477	15	1	NA	5	normal	1	0	0	NA	0	0	0	2
59500	2	0.03125	BS	0	18	2021	2025	738293	739635	1342	44	3	11.9	5	normal	2	0	1	0	1	0	0	1
59500	2	0.03125	BS	0	1	2021	2023	738293	738978	685	22	1	NA	6	normal	2	0	1	NA	1	0	0	2
30130	1	0.0112178	NBS	0	98	2021	2022	738378	738805	427	14	1	NA	NA	NA	NA	NA	NA	NA	0	0	0	1
46080	1	0.00822059	NBS	0	19	2022	2023	738524	738994	470	15	1	14	5	normal	0	0	1	0	1	0	0	2
55621	2	0.0495452	NBS	0	13	2021	2023	738519	738988	469	15	1	10.8	5	normal	1	0	0	0	1	0	0	2
132534	1	0.00796011	BS	0	1	2021	2022	738430	738840	410	13	1	12.5	5	normal	2	0	0	0	0	0	0	1
54275	2	0.026806	NBS	0	5	2022	2024	738544	739320	776	25	2	8.5	4	normal	1	0	0	NA	0	0	0	2
80982	2	0.0662517	BS	4	1	2021	2023	738491	739060	569	18	1	NA	5	normal	2	0	0	NA	0	0	0	2
46169	1	0.039161	BS	0	6	2021	2023	738467	738904	437	14	1	11.2	4	normal	1	0	1	0	1	0	0	1
247268	2	0.0369302	NBS	0	22	2022	2024	738529	739583	1054	34	2	11.2	6	normal	2	0	0	0	1	0	0	2
105740	1	0.0182009	NBS	0	1	2021	2023	738519	739185	666	21	1	15.8	5	normal	2	0	1	0	1	0	0	2
101513	2	0.0202352	BS	0	5	2022	2023	738532	739066	534	17	1	9.1	3	normal	1	0	0	0	0	0	0	2
252103	2	0.0180373	BS	0	50	2021	2023	738263	738938	675	22	1	8.4	4	normal	2	0	1	1	2	1	1	2
252103	2	0.0180373	BS	0	15	2021	2022	738263	738813	550	18	1	9	4	normal	1	0	2	0	2	1	1	1
361219	2	0.0122562	NBS	0	22	2022	2023	738525	738911	386	12	1	10.5	4	normal	1	0	1	0	1	0	0	1
134258	2	0.0122562	NBS	0	22	2022	2023	738525	738911	386	12	1	10.1	4	normal	3	0	1	0	1	0	0	1
71609	2	0.0233833	BS	0	1	2022	2023	738536	738930	394	12	1	10.3	5	normal	1	0	0	NA	0	0	0	2
71609	2	0.0233833	BS	0	1	2022	2024	738536	739318	782	25	2	9	5	normal	1	0	0	0	0	0	0	2
71609	2	0.0233833	BS	0	1	2022	2025	738536	739683	1147	37	3	NA	6	normal	0	0	0	0	0	0	0	1
60082	2	0.0229417	BS	0	5	2022	2024	738558	739320	762	25	2	10	5	normal	1	0	0	NA	0	0	0	2
44756	1	0.0348221	BS	2	1	2021	2023	738487	738977	490	16	1	NA	5	normal	2	0	0	NA	0	0	0	2
52765	2	0.0348221	BS	2	23	2021	2023	738487	739146	659	21	1	11.2	4	normal	0	0	1	NA	1	0	0	2
297815	1	0.0159913	NBS	0	5	2021	2023	738455	739248	793	26	2	13.4	4	normal	3	1	2	0	2	1	1	2
173413	1	0.223544	BS	1	9	2022	2024	738549	739417	868	28	2	14.5	5	normal	1	0	2	0	2	1	1	2
65383	2	0.0257316	BS	2	23	2021	2023	738496	739153	657	21	1	16	7	obese	0	0	0	NA	0	0	0	2
96861	1	0.0257316	BS	2	1	2021	2023	738496	738957	461	15	1	NA	5	normal	2	0	1	NA	1	0	0	2
52139	2	0.0257316	BS	2	1	2021	2023	738496	738977	481	15	1	NA	6	normal	2	0	1	NA	1	0	0	2
56397	2	0.0184279	NBS	0	7	2021	2023	738500	739155	655	21	1	10.6	5	normal	0	0	0	0	0	0	0	2
59254	2	0.01181	BS	5	1	2022	2023	738540	739025	485	16	1	NA	6	normal	1	0	0	NA	0	0	0	2
47241	1	0.00824695	BS	0	10	2022	2024	738546	739455	909	29	2	12.4	5	normal	1	0	0	0	0	0	0	2
169813	2	0.0152048	BS	5	1	2022	2024	738529	739566	1037	34	2	NA	5	normal	1	0	0	0	0	0	0	2
169813	2	0.0152048	BS	5	1	2022	2023	738529	738957	428	14	1	NA	5	normal	1	0	0	NA	0	0	0	2
91785	2	0.01967	BS	7	1	2022	2023	738546	739215	669	22	1	NA	5	normal	2	0	1	0	1	0	0	2
264528	2	0.01967	BS	7	1	2022	2024	738546	739424	878	28	2	NA	NA	NA	NA	NA	NA	NA	1	0	0	2
349721	2	0.01967	BS	7	1	2022	2023	738546	739201	655	21	1	NA	5	normal	2	0	1	0	1	0	0	2
215509	2	0.0141819	BS	3	10	2022	2023	738545	738957	412	13	1	NA	5	normal	1	0	0	0	0	0	0	2
33162	1	0	BS	0	1	2021	2022	738318	738838	520	17	1	NA	6	normal	2	0	2	0	2	1	1	1
236954	1	0.00879935	BS	3	1	2021	2023	738484	739201	717	23	1	NA	5	normal	2	0	0	0	0	0	0	2
115229	1	0.0423451	NBS	0	17	2022	2023	738533	738981	448	14	1	10.8	4	normal	2	0	2	NA	2	1	1	2
44795	1	0.0118284	NBS	0	19	2022	2023	738548	738924	376	12	1	11.5	5	normal	2	0	0	0	0	0	0	2
38369	2	0.0247694	NBS	0	13	2022	2023	738529	738988	459	15	1	NA	6	normal	2	0	1	0	1	0	0	2
190176	1	0.0143515	BS	0	24	2022	2023	738584	739199	615	20	1	10.9	6	normal	1	1	2	NA	3	1	1	2
45925	1	0.0156655	BS	0	1	2021	2022	738302	738740	438	14	1	NA	NA	NA	NA	NA	NA	NA	0	0	0	1
44885	1	0.0662883	BS	3	1	2021	2024	738507	739388	881	28	2	NA	5	normal	1	0	0	0	0	0	0	2
48286	1	0.0884363	NBS	0	51	2022	2023	738564	738930	366	12	1	12	4	normal	1	0	1	0	1	0	0	2
54261	2	0.0124672	NBS	0	1	2022	2024	738555	739344	789	25	2	14.7	5	normal	2	0	0	0	1	0	0	2
284191	2	0.0137714	BS	0	3	2022	2024	738561	739402	841	27	2	8.8	5	normal	1	0	1	0	1	0	0	2
53868	2	0.0137714	BS	0	4	2022	2024	738561	739505	944	31	2	8.8	4	normal	1	0	0	NA	0	0	0	2
156175	1	0.0112157	NBS	0	6	2022	2023	738545	739052	507	16	1	13.6	5	normal	1	0	1	NA	1	0	0	2
59714	2	0.0107489	NBS	0	4	2021	2023	738466	738959	493	16	1	11.8	4	normal	1	0	0	0	0	0	0	2
66655	2	0.0398955	BS	1	4	2022	2024	738581	739301	720	23	1	11	4	normal	2	0	1	0	1	0	0	2
153906	1	0.007723	BS	4	10	2022	2023	738569	738957	388	12	1	NA	NA	NA	NA	NA	NA	NA	1	0	0	2
204740	2	0.007723	BS	4	1	2022	2023	738569	739052	483	15	1	NA	5	normal	1	0	0	NA	0	0	0	2
164542	2	0.007723	BS	4	10	2022	2023	738569	738957	388	12	1	NA	NA	NA	NA	NA	NA	NA	1	0	0	2
305918	2	0.0236333	BS	1	6	2022	2024	738566	739282	716	23	1	8.1	4	normal	1	0	0	0	0	0	0	2
258083	2	0	BS	0	1	2021	2022	738318	738838	520	17	1	NA	5	normal	1	0	0	0	0	0	0	1
258083	2	0	BS	0	2	2021	2025	738318	739642	1324	43	3	13.9	8	obese	1	0	1	0	1	0	0	1
71564	2	0.0117904	NBS	0	3	2021	2023	738439	739021	582	19	1	8.5	5	normal	1	0	0	0	0	0	0	2
52817	2	0.015775	NBS	0	18	2022	2024	738611	739283	672	22	1	9.25	4	normal	1	0	0	NA	0	0	0	2
347588	2	0.00558489	BS	4	1	2022	2023	738561	739006	445	14	1	9.7	5	normal	1	0	0	NA	0	0	0	2
49466	1	0.0221195	BS	7	32	2022	2023	738570	738937	367	12	1	14	5	normal	1	0	1	0	1	0	0	2
49466	1	0.0221195	BS	7	32	2022	2023	738570	738974	404	13	1	14	5	normal	1	0	1	NA	1	0	0	2
49566	1	0.134134	NBS	0	1	2022	2023	738598	739006	408	13	1	10.3	4	normal	2	0	1	NA	1	0	0	2
276427	2	0.134134	NBS	0	1	2022	2024	738598	739482	884	29	2	9.3	5	normal	2	0	0	0	0	0	0	2
50874	1	0.00630128	BS	1	4	2022	2023	738566	738981	415	13	1	10.8	4	normal	1	0	1	0	1	0	0	2
54405	2	0.003662	BS	0	3	2021	2024	738412	739318	906	29	2	10.3	5	normal	1	0	1	0	1	0	0	2
54405	2	0.003662	BS	0	2	2021	2022	738412	738780	368	12	1	10.5	5	normal	1	0	1	0	1	0	0	1
349741	1	0.0113079	BS	2	10	2022	2023	738583	738957	374	12	1	NA	NA	NA	NA	NA	NA	NA	1	0	0	2
349741	1	0.0113079	BS	2	1	2022	2024	738583	739318	735	24	2	11	5	normal	2	0	1	0	1	0	0	2
349741	1	0.0113079	BS	2	1	2022	2025	738583	739683	1100	36	3	10	5	normal	2	0	1	0	1	0	0	1
320344	1	0.0177085	NBS	0	1	2022	2023	738606	738990	384	12	1	4.31	4	normal	1	0	0	NA	0	0	0	2
62988	2	0.00640079	BS	0	13	2022	2024	738608	739350	742	24	2	10	4	normal	1	0	0	NA	0	0	0	2
62988	2	0.00640079	BS	0	1	2022	2023	738608	739006	398	13	1	10.2	5	normal	1	0	0	NA	0	0	0	2
79938	2	0.0475165	NBS	0	22	2022	2024	738585	739310	725	23	1	10.3	4	normal	1	0	0	0	0	0	0	2
51539	1	0.00724132	BS	0	4	2022	2023	738606	738995	389	12	1	9.5	4	normal	2	0	0	0	0	0	0	2
157625	1	0.00838148	BS	3	1	2022	2023	738616	739025	409	13	1	NA	5	normal	2	0	1	NA	1	0	0	2
58110	2	0.00838148	BS	3	1	2022	2023	738616	739025	409	13	1	NA	5	normal	2	0	1	0	1	0	0	2
353133	2	0.013678	BS	0	1	2022	2023	738601	739015	414	13	1	10.9	5	normal	2	0	0	NA	0	0	0	2
104601	1	0.013678	NBS	0	1	2022	2023	738601	739091	490	16	1	14.75	5	normal	1	1	1	NA	1	0	0	2
102595	2	0.121155	BS	3	1	2022	2024	738608	739424	816	26	2	NA	5	normal	2	0	0	0	0	0	0	2
45640	1	0.121155	BS	3	1	2022	2024	738608	739426	818	26	2	NA	5	normal	2	0	1	0	1	0	0	2
254388	2	0.121155	BS	3	7	2022	2024	738608	739294	686	22	1	10.1	5	normal	2	0	2	NA	2	1	1	2
254388	2	0.121155	BS	3	3	2022	2024	738608	739318	710	23	1	9.8	4	normal	3	0	1	0	1	0	0	2
64746	2	0.136501	BS	0	1	2022	2023	738625	739159	534	17	1	NA	5	normal	1	0	0	NA	0	0	0	2
50540	1	0.136501	BS	0	1	2022	2023	738625	739159	534	17	1	NA	6	normal	1	0	0	NA	0	0	0	2
44991	1	0.136501	BS	0	1	2022	2023	738625	738999	374	12	1	NA	6	normal	1	0	0	0	0	0	0	2
210767	2	0.0122024	BS	1	49	2022	2024	738631	739267	636	20	1	10.1	5	normal	1	0	1	0	1	0	0	2
49000	1	0.00836498	BS	0	6	2022	2023	738640	739009	369	12	1	11.2	5	normal	1	0	1	0	1	0	0	2
63284	2	0.00836498	BS	0	1	2022	2023	738640	739202	562	18	1	NA	6	normal	2	0	1	0	1	0	0	2
365020	2	0.012688	BS	0	65	2022	2025	738614	739648	1034	33	2	9.3	NA	NA	1	0	1	0	1	0	0	1
209963	2	0.00451957	BS	3	8	2022	2025	738582	739627	1045	34	2	10	5	normal	2	0	2	0	2	1	1	1
128532	2	0.00451957	BS	3	1	2022	2023	738582	738999	417	13	1	11	5	normal	1	0	0	NA	0	0	0	2
128532	2	0.00451957	BS	3	1	2022	2024	738582	739318	736	24	2	11	5	normal	2	0	1	0	1	0	0	2
190454	2	0.00451957	BS	3	101	2022	2024	738582	739318	736	24	2	NA	NA	NA	NA	NA	NA	NA	1	0	0	2
188810	2	0.0212027	NBS	0	13	2022	2023	738619	738988	369	12	1	11.8	4	normal	3	0	2	0	2	1	1	2
363652	2	0.0212027	NBS	0	13	2022	2023	738619	738988	369	12	1	10.8	4	normal	1	0	0	0	0	0	0	2
32297	1	0.0407471	BS	2	2	2021	2022	738301	738823	522	17	1	12.7	6	normal	2	0	1	0	1	0	0	1
106955	1	0.0150995	BS	1	18	2022	2023	738649	739219	570	18	1	12.6	5	normal	1	0	0	NA	0	0	0	2
33134	1	0.062217	BS	1	23	2022	2023	738635	739149	514	16	1	15	5	normal	1	0	0	NA	0	0	0	2
322021	2	0.0521047	BS	1	1	2022	2023	738585	739216	631	20	1	NA	5	normal	2	0	0	0	0	0	0	2
354366	1	0.0130237	BS	5	1	2022	2023	738628	738998	370	12	1	NA	6	normal	2	1	2	NA	2	1	1	2
63719	2	0.0130237	BS	5	1	2022	2024	738628	739566	938	30	2	NA	5	normal	1	0	1	0	1	0	0	2
63719	2	0.0130237	BS	5	1	2022	2023	738628	738998	370	12	1	NA	5	normal	1	0	0	NA	0	0	0	2
48219	1	0.0130237	BS	5	1	2022	2023	738628	738998	370	12	1	13	5	normal	1	0	0	NA	0	0	0	2
48219	1	0.0130237	BS	5	1	2022	2024	738628	739564	936	30	2	12.7	5	normal	1	0	0	0	0	0	0	2
275787	2	0.0794978	BS	5	7	2022	2024	738622	739387	765	25	2	11.7	5	normal	0	0	0	NA	0	0	0	2
30642	1	0.00621678	BS	0	13	2022	2023	738604	738988	384	12	1	12.1	5	normal	2	0	0	0	0	0	0	2
51048	1	0.0109645	BS	0	1	2022	2024	738582	739388	806	26	2	NA	6	normal	1	0	0	0	0	0	0	2
51048	1	0.0109645	BS	0	1	2022	2023	738582	738978	396	13	1	NA	6	normal	1	0	0	NA	0	0	0	2
50335	1	0.0086233	BS	0	1	2021	2025	738434	739683	1249	41	3	12	5	normal	2	0	0	0	0	0	0	1
50335	1	0.0086233	BS	0	1	2021	2024	738434	739318	884	29	2	15	5	normal	2	0	1	0	1	0	0	2
50335	1	0.0086233	BS	0	1	2021	2022	738434	738831	397	13	1	NA	5	normal	1	0	1	0	1	0	0	1
100866	1	0.167157	BS	6	61	2022	2024	738633	739449	816	26	2	10.6	5	normal	3	1	2	0	2	1	1	2
39910	2	0.0122843	BS	0	4	2022	2023	738634	739002	368	12	1	9.9	5	normal	0	0	0	0	0	0	0	2
197866	1	0.014505	NBS	0	104	2022	2023	738638	739057	419	13	1	13.3	6	normal	0	0	0	0	0	0	0	2
218541	2	0.0100605	BS	4	1	2020	2023	738069	738957	888	29	2	NA	5	normal	1	0	0	NA	0	0	0	2
31011	1	0.0247083	NBS	0	35	2022	2023	738623	738993	370	12	1	15.8	5	normal	1	0	0	NA	0	0	0	2
153604	1	0.0158424	BS	0	5	2022	2023	738652	739130	478	15	1	12.7	3	normal	3	0	1	0	1	0	0	2
366431	2	0.031338	NBS	0	1	2022	2023	738636	739085	449	14	1	14.35	5	normal	1	0	0	NA	0	0	0	2
340084	2	0.0182152	BS	0	1	2022	2024	738650	739352	702	23	1	12.5	5	normal	1	0	1	0	1	0	0	2
54579	2	0.0364301	BS	1	23	2022	2023	738642	739149	507	16	1	12	5	normal	1	0	0	NA	1	0	0	2
59618	2	0.0262987	NBS	0	18	2022	2024	738651	739283	632	20	1	9.6	5	normal	1	0	0	NA	0	0	0	2
76963	2	0.0124749	NBS	0	8	2022	2024	738660	739423	763	25	2	11.9	5	normal	2	0	1	0	1	0	0	2
254568	1	0.0111036	NBS	0	46	2022	2024	738663	739310	647	21	1	13.9	4	normal	3	0	1	NA	1	0	0	2
291598	2	0.0139783	BS	0	4	2022	2025	738653	739642	989	32	2	11	4	normal	1	0	0	0	0	0	0	1
355735	2	0.0139783	BS	0	4	2022	2023	738653	739037	384	12	1	11	4	normal	1	0	0	NA	0	0	0	2
46264	1	0.0300105	BS	0	8	2022	2023	738616	738982	366	12	1	NA	NA	NA	NA	NA	NA	NA	1	0	0	2
46264	1	0.0300105	BS	0	8	2022	2024	738616	739367	751	24	2	13.9	5	normal	2	0	1	1	1	0	0	2
257850	2	0.159896	BS	7	1	2022	2025	738644	739642	998	32	2	NA	7	obese	1	0	0	0	0	0	0	1
265683	2	0.159896	BS	7	1	2022	2024	738644	739424	780	25	2	NA	5	normal	2	0	1	0	1	0	0	2
117019	2	0.159896	BS	7	1	2022	2023	738644	739025	381	12	1	NA	5	normal	1	0	1	NA	1	0	0	2
67166	2	0.0127191	NBS	0	37	2022	2024	738581	739497	916	30	2	12.4	6	normal	1	0	0	0	0	0	0	2
68427	2	0.0127191	NBS	0	37	2022	2024	738581	739499	918	30	2	13.1	6	normal	1	0	0	NA	0	0	0	2
275044	2	0.0107694	NBS	0	1	2022	2024	738693	739286	593	19	1	11	5	normal	2	0	0	NA	0	0	0	2
352223	2	0.0470954	BS	5	1	2022	2023	738673	739202	529	17	1	NA	5	normal	1	0	1	0	1	0	0	2
210133	2	0.0171458	NBS	0	4	2021	2022	738487	738871	384	12	1	12.8	5	normal	1	0	0	0	0	0	0	1
269947	2	0.0171458	BS	0	4	2021	2022	738487	738871	384	12	1	11.2	4	normal	1	0	0	0	0	0	0	1
46120	1	0.000875227	BS	0	4	2021	2022	738472	738868	396	13	1	NA	NA	NA	NA	NA	NA	NA	0	0	0	1
31331	1	3.31E-05	BS	0	12	2021	2022	738205	738812	607	20	1	10.1	5	normal	1	0	0	0	0	0	0	1
319513	2	0.0157069	BS	5	1	2022	2023	738692	739159	467	15	1	NA	6	normal	1	0	0	NA	0	0	0	2
176822	1	0.00303374	BS	3	18	2022	2024	738688	739318	630	20	1	NA	NA	NA	NA	NA	NA	NA	0	0	0	2
346444	1	0.129993	BS	2	51	2022	2024	738709	739506	797	26	2	NA	NA	NA	NA	NA	NA	NA	1	0	0	2
203656	1	0.129993	BS	2	1	2022	2024	738709	739375	666	21	1	11.4	5	normal	2	0	1	0	1	0	0	2
320103	2	0.104298	BS	7	1	2022	2023	738687	739216	529	17	1	NA	5	normal	1	0	0	0	0	0	0	2
300800	2	0.104298	BS	7	1	2022	2023	738687	739202	515	16	1	NA	6	normal	2	0	1	0	1	0	0	2
328848	1	0.104298	BS	7	1	2022	2023	738687	739216	529	17	1	NA	6	normal	1	0	1	0	1	0	0	2
308372	1	0.0171575	BS	0	3	2021	2024	738383	739401	1018	33	2	20	6	normal	0	0	0	NA	0	0	0	2
49413	1	0.0158171	BS	6	1	2022	2023	738618	738999	381	12	1	11.5	5	normal	2	0	0	NA	0	0	0	2
78644	1	0.0158171	BS	6	3	2022	2024	738618	739318	700	23	1	12.7	5	normal	1	0	1	0	1	0	0	2
218789	1	0.0628196	BS	4	1	2022	2024	738735	739318	583	19	1	NA	NA	NA	NA	NA	NA	NA	1	0	0	2
218789	1	0.0628196	BS	4	1	2022	2023	738735	739159	424	13	1	NA	5	normal	1	0	0	NA	0	0	0	2
342977	1	0.00262552	BS	0	1	2022	2024	738719	739388	669	21	1	NA	5	normal	1	0	1	0	1	0	0	2
117885	2	0.0167233	BS	1	13	2022	2024	738720	739403	683	22	1	12.4	5	normal	1	0	2	NA	2	1	1	2
218177	1	0.164736	NBS	0	9	2022	2023	738612	738990	378	12	1	10.4	5	normal	2	0	2	0	2	1	1	2
72238	2	0.0157419	BS	0	4	2022	2025	738724	739648	924	30	2	10.4	5	normal	1	0	1	0	1	0	0	1
49343	1	0.0157419	BS	0	3	2022	2023	738724	739115	391	12	1	12.8	5	normal	2	1	2	3	3	1	1	2
46649	1	0.0109419	NBS	0	7	2021	2023	738402	738913	511	16	1	11.6	5	normal	1	0	0	0	0	0	0	1
74210	2	0.00930387	BS	2	1	2022	2024	738711	739318	607	19	1	11	5	normal	2	0	1	0	1	0	0	2
113389	1	0	BS	0	3	2019	2023	737456	738957	1501	49	4	NA	5	normal	3	0	1	0	1	0	0	2
141939	1	0.049091	BS	3	1	2022	2023	738742	739201	459	15	1	NA	5	normal	2	0	1	0	1	0	0	2
267405	1	0.049091	BS	3	1	2022	2023	738742	739201	459	15	1	NA	5	normal	2	0	1	0	1	0	0	2
267405	1	0.049091	BS	3	1	2022	2024	738742	739566	824	27	2	NA	5	normal	2	0	0	0	0	0	0	2
80401	2	0.0261166	BS	5	1	2022	2023	738642	739201	559	18	1	NA	6	normal	2	0	0	0	0	0	0	2
247067	2	0.0156288	BS	0	1	2022	2023	738768	739202	434	14	1	NA	5	normal	2	0	0	0	0	0	0	2
60289	2	0.0407278	NBS	0	8	2022	2024	738743	739526	783	25	2	NA	NA	NA	NA	NA	NA	NA	1	0	0	2
359634	2	0.00841962	BS	2	107	2022	2025	738751	739674	923	30	2	NA	NA	NA	NA	NA	NA	NA	1	0	0	1
74540	2	0.0275257	BS	5	1	2022	2023	738712	739159	447	14	1	NA	4	normal	1	0	1	NA	1	0	0	2
181732	1	0.0275257	BS	5	1	2022	2023	738712	739159	447	14	1	NA	5	normal	1	0	0	NA	0	0	0	2
164431	2	0.0228785	NBS	0	45	2022	2024	738757	739448	691	22	1	10.8	5	normal	2	2	2	NA	2	1	1	2
219837	2	0.0959599	BS	2	1	2022	2023	738673	739216	543	17	1	NA	5	normal	0	1	2	0	2	1	1	2
74813	2	0.00119161	BS	0	2	2021	2025	738214	739681	1467	48	4	11.9	5	normal	2	0	1	0	1	0	0	1
312671	2	0.0156071	BS	5	1	2022	2023	738772	739201	429	14	1	NA	5	normal	1	0	0	0	0	0	0	2
312671	2	0.0156071	BS	5	3	2022	2025	738772	739683	911	29	2	10.1	5	normal	1	0	0	0	0	0	0	1
46960	1	0.0156071	BS	5	1	2022	2023	738772	739159	387	12	1	11	6	normal	1	0	0	NA	0	0	0	2
46960	1	0.0156071	BS	5	1	2022	2024	738772	739459	687	22	1	NA	NA	NA	NA	NA	NA	NA	0	0	0	2
243079	2	0.0156071	BS	5	1	2022	2023	738772	739202	430	14	1	NA	5	normal	1	0	0	0	0	0	0	2
106158	2	0.033557	BS	0	57	2022	2024	738773	739589	816	26	2	10.6	4	normal	1	0	0	0	0	0	0	1
46952	1	0.0120463	BS	0	6	2022	2023	738802	739226	424	13	1	12.6	5	normal	1	0	1	NA	1	0	0	2
74300	2	0.0119342	BS	0	14	2018	2024	737205	739613	2408	79	6	NA	NA	NA	NA	NA	NA	NA	0	0	0	1
151781	2	0.00821081	BS	4	1	2022	2023	738811	739201	390	12	1	NA	5	normal	2	0	0	0	0	0	0	2
341024	2	0.00821081	BS	4	23	2022	2023	738811	739197	386	12	1	11.7	5	normal	0	0	1	NA	1	0	0	2
213427	1	0.00821081	BS	4	1	2022	2023	738811	739201	390	12	1	NA	6	normal	1	1	2	0	2	1	1	2
244965	2	0.0121231	BS	4	1	2022	2024	738808	739459	651	21	1	NA	5	normal	2	0	0	0	0	0	0	2
69959	2	0.0121231	BS	4	1	2022	2024	738808	739459	651	21	1	NA	6	normal	2	0	0	0	0	0	0	2
171998	2	0.0333965	BS	0	10	2018	2023	737273	738957	1684	55	4	NA	NA	NA	NA	NA	NA	NA	0	0	0	2
163624	2	0.0141995	BS	0	10	2021	2023	738462	738957	495	16	1	NA	NA	NA	NA	NA	NA	NA	0	0	0	2
324187	2	0	BS	0	1	2020	2023	738034	738957	923	30	2	NA	NA	NA	NA	NA	NA	NA	1	0	0	2
278643	2	0	BS	0	1	2020	2024	738034	739318	1284	42	3	13	5	normal	0	0	0	0	0	0	0	2
45201	1	0.0508727	NBS	0	50	2022	2024	738797	739282	485	15	1	NA	NA	NA	NA	NA	NA	NA	2	1	1	2
121400	2	0.00405502	BS	0	2	2022	2024	738798	739544	746	24	2	12.16	6	normal	1	0	0	0	0	0	0	2
221047	1	0.0797003	BS	2	1	2022	2024	738773	739566	793	26	2	NA	5	normal	2	0	0	0	0	0	0	2
45133	1	0.0793461	NBS	0	4	2022	2024	738788	739259	471	15	1	15.1	5	normal	0	0	0	0	0	0	0	2
357955	2	0.0988913	BS	0	23	2022	2023	738765	739149	384	12	1	9.5	5	normal	2	0	0	NA	1	0	0	2
251156	2	0.0988913	BS	0	23	2022	2023	738765	739156	391	12	1	9.1	4	normal	0	0	0	NA	0	0	0	2
56815	2	0.0988913	BS	0	23	2022	2023	738765	739153	388	12	1	10.5	6	normal	1	0	0	NA	0	0	0	2
74136	2	0.00452937	BS	0	1	2021	2023	738308	738957	649	21	1	NA	5	normal	2	0	0	0	0	0	0	2
312461	1	0.00145901	BS	0	1	2021	2024	738350	739318	968	31	2	11	5	normal	2	0	1	0	1	0	0	2
312461	1	0.00145901	BS	0	1	2021	2023	738350	738957	607	19	1	NA	5	normal	2	0	1	NA	1	0	0	2
122505	1	0.0256112	NBS	0	1	2022	2023	738779	739155	376	12	1	13.3	5	normal	1	0	0	NA	0	0	0	2
100547	1	0.0223456	BS	0	3	2019	2025	737768	739683	1915	62	5	NA	NA	NA	NA	NA	NA	NA	1	0	0	1
100547	1	0.0223456	BS	0	1	2019	2023	737768	738957	1189	39	3	NA	NA	NA	NA	NA	NA	NA	1	0	0	2
82506	2	0.031293	NBS	0	4	2022	2024	738806	739282	476	15	1	10.2	4	normal	0	0	0	NA	0	0	0	2
121463	1	0.0390762	BS	1	1	2022	2023	738811	739201	390	12	1	NA	5	normal	2	0	1	0	1	0	0	2
343870	1	0.0154672	BS	0	37	2022	2024	738765	739605	840	27	2	12.8	5	normal	2	0	1	0	1	0	0	1
190212	2	0.0255142	NBS	0	3	2022	2024	738803	739408	605	19	1	12	4	normal	2	0	2	NA	2	1	1	2
275213	2	0.118943	BS	0	1	2022	2023	738756	739215	459	15	1	8.5	5	normal	2	0	0	0	0	0	0	2
342188	2	0.118943	BS	0	1	2022	2023	738756	739215	459	15	1	9	6	normal	2	0	1	0	1	0	0	2
343768	1	0.118943	BS	0	1	2022	2023	738756	739215	459	15	1	11	6	normal	2	0	1	0	1	0	0	2
190968	2	0.030615	NBS	0	42	2022	2025	738856	739703	847	27	2	NA	4	normal	0	0	1	0	1	0	0	1
242692	2	0.030615	NBS	0	32	2022	2025	738856	739640	784	25	2	8.9	5	normal	1	0	0	0	1	0	0	1
68855	2	0.0103059	BS	0	1	2020	2023	738063	738957	894	29	2	NA	5	normal	2	1	2	NA	2	1	1	2
48123	1	0.00232285	BS	0	12	2022	2024	738721	739253	532	17	1	11.15	6	normal	1	0	1	NA	1	0	0	2
209755	2	0.00681974	BS	0	1	2022	2024	738826	739286	460	15	1	9.5	4	normal	1	0	1	NA	1	0	0	2
189284	1	0.0517313	NBS	0	32	2022	2024	738817	739353	536	17	1	13	5	normal	1	0	1	0	1	0	0	2
45174	1	0.0341012	BS	0	13	2022	2023	738792	739158	366	12	1	13.8	5	normal	0	0	0	0	0	0	0	2
127427	1	0.0198997	NBS	0	3	2022	2024	738842	739581	739	24	2	NA	4	normal	2	0	1	0	1	0	0	2
352393	2	0.159896	BS	7	1	2022	2024	738880	739318	438	14	1	11	5	normal	2	0	0	0	0	0	0	2
352393	2	0.159896	BS	7	1	2022	2025	738880	739683	803	26	2	NA	5	normal	2	0	0	0	0	0	0	1
86997	2	0.0568096	BS	0	1	2022	2023	738685	739201	516	16	1	NA	5	normal	1	0	0	0	0	0	0	2
218790	2	0.0199838	BS	0	4	2022	2024	738850	739555	705	23	1	9	4	normal	0	0	0	NA	0	0	0	2
284575	2	0.00809778	NBS	0	13	2022	2023	738852	739241	389	12	1	8.4	NA	NA	1	0	1	NA	1	0	0	2
222145	1	0.0230196	BS	0	22	2022	2024	738870	739310	440	14	1	10.3	4	normal	0	0	0	0	0	0	0	2
119008	1	0.0105934	BS	0	1	2022	2024	738882	739459	577	18	1	NA	5	normal	2	1	2	0	2	1	1	2
119008	1	0.0105934	BS	0	43	2022	2024	738882	739589	707	23	1	13.5	5	normal	2	0	2	0	2	1	1	1
241477	1	0.015297	NBS	0	1	2022	2024	738835	739286	451	14	1	NA	NA	NA	NA	NA	NA	NA	2	1	1	2
269123	2	0.00473828	BS	0	1	2022	2023	738713	739202	489	16	1	NA	5	normal	0	0	1	0	1	0	0	2
46567	1	0.03234	BS	0	46	2022	2024	738603	739261	658	21	1	14.2	5	normal	1	0	1	NA	1	0	0	2
355749	2	0.0221339	NBS	0	4	2022	2024	738864	739282	418	13	1	9.3	4	normal	0	0	0	NA	0	0	0	2
63296	2	0.0129409	BS	1	1	2022	2024	738865	739318	453	14	1	9	5	normal	1	0	0	0	0	0	0	2
355069	2	0.0168562	NBS	0	62	2022	2025	738869	739676	807	26	2	NA	NA	NA	NA	NA	NA	NA	2	1	1	1
253321	2	0.175264	BS	5	1	2022	2024	738842	739565	723	23	1	NA	5	normal	1	0	0	0	0	0	0	2
187956	1	0.0146876	BS	4	1	2022	2024	738812	739459	647	21	1	NA	6	normal	2	0	0	0	0	0	0	2
161519	2	0.00908648	BS	1	3	2022	2024	738854	739318	464	15	1	12	5	normal	2	0	1	0	1	0	0	2
327915	1	0.0250773	NBS	0	42	2023	2024	738897	739581	684	22	1	11.8	4	normal	3	1	2	0	2	1	1	2
146090	2	0.122441	BS	6	27	2023	2024	738939	739479	540	17	1	9.8	4	normal	2	1	2	0	2	1	1	2
106966	1	0.122441	BS	6	3	2023	2024	738939	739318	379	12	1	11.9	5	normal	2	0	2	0	2	1	1	2
112403	1	0.122441	BS	6	3	2023	2024	738939	739318	379	12	1	13.4	5	normal	1	0	2	0	2	1	1	2
104974	2	0.113853	BS	0	1	2022	2024	738699	739318	619	20	1	11	5	normal	1	0	0	0	0	0	0	2
48768	1	0.00858822	BS	0	1	2023	2024	738944	739482	538	17	1	13.1	5	normal	1	0	1	0	1	0	0	2
80957	2	0.00858822	BS	0	1	2023	2024	738944	739482	538	17	1	NA	5	normal	2	0	1	0	1	0	0	2
311825	1	0.00858822	BS	0	1	2023	2024	738944	739482	538	17	1	NA	6	normal	1	0	0	0	0	0	0	2
280360	2	0.00858822	BS	0	1	2023	2024	738944	739482	538	17	1	12.8	6	normal	1	1	2	0	2	1	1	2
65249	2	0.00759607	BS	0	4	2022	2024	738693	739282	589	19	1	9.6	4	normal	2	0	0	0	0	0	0	2
346458	1	0	BS	3	5	2023	2024	738931	739456	525	17	1	11.6	5	normal	3	1	3	NA	3	1	1	2
54511	2	0	BS	3	5	2023	2024	738931	739456	525	17	1	9.55	4	normal	0	1	3	NA	2	1	1	2
305732	1	0.0123447	BS	0	4	2023	2024	738944	739505	561	18	1	12	4	normal	0	0	0	NA	0	0	0	2
81294	2	0.0018399	BS	0	32	2022	2025	738574	739625	1051	34	2	10.8	4	normal	0	0	0	0	0	0	0	1
202267	2	0.0157012	BS	4	1	2023	2024	738946	739594	648	21	1	10.8	5	normal	1	0	0	0	0	0	0	1
49287	1	0.150639	NBS	0	1	2022	2023	738843	739216	373	12	1	NA	5	normal	2	0	1	0	1	0	0	2
101354	2	0.0447946	BS	8	1	2023	2024	738942	739594	652	21	1	10.2	5	normal	2	0	1	0	1	0	0	1
97628	2	0.021629	BS	5	1	2023	2024	738973	739566	593	19	1	NA	5	normal	2	0	0	0	0	0	0	2
280837	2	0.021629	BS	5	1	2023	2024	738973	739566	593	19	1	NA	5	normal	2	0	0	0	0	0	0	2
55016	2	0.0106689	NBS	0	12	2023	2024	738995	739569	574	18	1	11.5	5	normal	1	0	1	NA	1	0	0	2
45666	1	0.017462	BS	0	1	2022	2023	738748	739159	411	13	1	11	5	normal	1	0	0	0	0	0	0	2
109073	2	0.02284	BS	2	1	2022	2024	738850	739565	715	23	1	9.1	5	normal	1	0	1	0	1	0	0	2
208203	2	0.02284	BS	2	1	2022	2024	738850	739565	715	23	1	NA	6	normal	1	0	1	0	1	0	0	2
355566	2	0.0210513	BS	4	1	2023	2024	738969	739424	455	14	1	NA	5	normal	2	0	0	0	0	0	0	2
109665	1	0.0210513	BS	4	1	2023	2024	738969	739424	455	14	1	NA	5	normal	1	0	0	0	0	0	0	2
113028	1	0.038663	NBS	0	23	2023	2024	738975	739564	589	19	1	12.35	5	normal	0	1	1	0	1	0	0	2
109567	2	0.00286288	BS	0	43	2023	2024	738992	739589	597	19	1	9.5	6	normal	1	0	1	0	1	0	0	1
45693	1	0.0313736	BS	1	2	2023	2024	738987	739492	505	16	1	13.3	5	normal	1	0	0	0	0	0	0	2
48406	1	0.0181525	NBS	0	49	2023	2024	738958	739415	457	14	1	12.1	4	normal	0	0	1	0	1	0	0	2
95774	2	0.00826953	BS	1	7	2023	2025	739012	739709	697	22	1	11.2	5	normal	1	0	0	0	0	0	0	1
110949	2	0.0103059	BS	0	9	2022	2023	738758	739147	389	12	1	11.2	5	normal	1	0	1	NA	1	0	0	2
322546	2	0.0174967	BS	0	35	2023	2024	739023	739407	384	12	1	12	5	normal	3	0	0	0	0	0	0	2
61400	2	0.0174967	NBS	0	35	2023	2024	739023	739407	384	12	1	15.6	5	normal	3	0	0	0	0	0	0	2
178446	1	0.0147888	NBS	0	13	2023	2024	738989	739469	480	15	1	10.5	NA	NA	2	0	2	NA	2	1	1	2
305970	2	0.0147972	NBS	0	3	2023	2024	738992	739401	409	13	1	11.6	5	normal	0	0	0	NA	0	0	0	2
193800	1	0.0139474	BS	0	7	2023	2024	739014	739562	548	17	1	15.9	5	normal	2	0	0	NA	0	0	0	2
88204	1	0.0931191	BS	8	1	2023	2024	738987	739460	473	15	1	NA	5	normal	2	0	1	0	1	0	0	2
335046	2	0.0931191	BS	8	4	2023	2025	738987	739625	638	20	1	10.5	5	normal	1	0	0	0	0	0	0	1
49356	1	0.00135445	BS	0	2	2020	2023	738049	739117	1068	35	2	10.3	5	normal	1	0	0	0	0	0	0	2
346070	1	0.0112891	BS	7	1	2023	2024	739030	739566	536	17	1	NA	5	normal	1	0	0	0	0	0	0	2
94121	2	0.0112891	BS	7	1	2023	2024	739030	739566	536	17	1	NA	5	normal	1	0	0	0	0	0	0	2
230398	1	0.023536	NBS	0	1	2023	2024	739037	739478	441	14	1	15.7	5	normal	2	1	2	0	2	1	1	2
46601	1	0.064846	BS	0	43	2023	2024	739015	739589	574	18	1	9.3	5	normal	1	0	0	0	0	0	0	1
174221	1	0.0657719	NBS	0	27	2023	2024	739028	739452	424	13	1	16.2	6	normal	2	1	2	NA	2	1	1	2
232400	2	0.124023	BS	0	27	2023	2024	738907	739479	572	18	1	9.4	4	normal	1	1	1	0	1	0	0	2
148861	2	0.0164978	BS	0	3	2023	2024	739025	739536	511	16	1	NA	NA	NA	NA	NA	NA	NA	2	1	1	2
336505	2	0.0337328	BS	0	35	2022	2024	738847	739344	497	16	1	13.5	5	normal	2	0	0	0	0	0	0	2
92246	2	0.00787251	BS	0	19	2023	2024	739054	739610	556	18	1	10	5	normal	2	0	1	0	1	0	0	1
206378	2	0.0199089	NBS	0	1	2023	2024	739029	739482	453	14	1	NA	5	normal	1	0	0	0	0	0	0	2
117820	1	0.0195188	NBS	0	12	2022	2023	738678	739182	504	16	1	14.1	5	normal	2	0	1	0	1	0	0	2
264491	1	0.0398955	BS	1	3	2023	2024	739058	739577	519	17	1	9.9	5	normal	2	0	2	0	2	1	1	2
293238	1	0.163781	BS	5	1	2023	2024	739017	739459	442	14	1	NA	5	normal	1	0	0	0	0	0	0	2
314324	2	0.163781	BS	5	1	2023	2024	739017	739460	443	14	1	NA	5	normal	1	0	0	0	0	0	0	2
144859	1	0.124023	BS	0	3	2023	2024	738907	739318	411	13	1	12.6	5	normal	1	0	1	0	1	0	0	2
327252	1	0.175799	BS	5	1	2023	2024	738990	739388	398	13	1	NA	6	normal	1	0	0	0	0	0	0	2
222127	2	0.175799	BS	5	1	2023	2024	738990	739388	398	13	1	NA	5	normal	1	0	0	0	0	0	0	2
194194	1	0.175799	BS	5	1	2023	2024	738990	739564	574	18	1	NA	5	normal	2	0	0	0	0	0	0	2
348636	2	0.175799	BS	5	1	2023	2024	738990	739388	398	13	1	NA	6	normal	1	0	0	0	0	0	0	2
317054	1	0.00827693	NBS	0	1	2023	2024	739056	739482	426	13	1	15	5	normal	2	0	2	0	2	1	1	2
137706	2	0.0871223	BS	4	1	2023	2024	739045	739424	379	12	1	NA	5	normal	1	0	0	0	0	0	0	2
85552	2	0.0871223	BS	4	1	2023	2024	739045	739565	520	17	1	NA	5	normal	1	0	0	0	0	0	0	2
152344	2	0.00618171	BS	2	24	2022	2024	738860	739578	718	23	1	NA	NA	NA	NA	NA	NA	NA	1	0	0	2
59255	2	0.00933382	NBS	2	48	2023	2025	739040	739624	584	19	1	10	5	normal	3	0	1	0	1	0	0	1
76689	1	0.0162361	NBS	0	4	2023	2025	739041	739664	623	20	1	12	5	normal	1	0	0	0	0	0	0	1
231192	1	0.039119	BS	6	1	2023	2024	739051	739562	511	16	1	NA	NA	NA	NA	NA	NA	NA	1	0	0	2
231192	1	0.039119	BS	6	1	2023	2024	739051	739459	408	13	1	NA	5	normal	2	0	2	0	2	1	1	2
125889	2	0.039119	BS	6	1	2023	2024	739051	739459	408	13	1	NA	5	normal	2	0	0	0	0	0	0	2
87381	2	0.039119	BS	6	1	2023	2024	739051	739459	408	13	1	NA	5	normal	1	0	0	0	0	0	0	2
358105	1	0.0143373	BS	4	1	2023	2024	739062	739565	503	16	1	NA	5	normal	1	0	0	0	0	0	0	2
117863	2	0.0143373	BS	4	1	2023	2024	739062	739565	503	16	1	NA	5	normal	1	0	0	0	0	0	0	2
214029	1	0.0127729	NBS	0	34	2023	2024	739049	739450	401	13	1	NA	NA	NA	NA	NA	NA	NA	3	1	1	2
142718	2	0.0649145	BS	1	2	2023	2025	739074	739733	659	21	1	10.9	6	normal	2	0	1	0	1	0	0	1
295629	2	0.0649145	BS	1	2	2023	2025	739074	739733	659	21	1	9.5	5	normal	1	0	0	0	0	0	0	1
298617	2	0.0368129	BS	0	1	2023	2024	739137	739565	428	14	1	NA	5	normal	1	0	0	0	0	0	0	2
251920	1	0.00689125	BS	0	3	2022	2024	738525	739318	793	26	2	11.7	5	normal	1	0	1	0	1	0	0	2
341849	1	0.0590211	BS	6	1	2023	2024	739052	739594	542	17	1	9.8	5	normal	2	0	1	0	1	0	0	1
150831	2	0.0308106	BS	7	1	2023	2024	739116	739566	450	14	1	NA	5	normal	1	0	0	0	0	0	0	2
347712	2	0.0790943	BS	2	2	2023	2024	738930	739332	402	13	1	11.2	6	normal	1	0	0	0	0	0	0	2
99248	1	0.00151238	BS	0	24	2022	2024	738819	739342	523	17	1	NA	NA	NA	NA	NA	NA	NA	1	0	0	2
267681	1	0.00208099	BS	0	3	2023	2025	739121	739629	508	16	1	9.5	5	normal	1	0	2	0	2	1	1	1
44747	1	0.021088	NBS	0	31	2023	2025	738957	739756	799	26	2	13.2	6	normal	1	0	0	0	0	0	0	1
44747	1	0.021088	NBS	0	3	2023	2024	738957	739350	393	12	1	13.2	5	normal	1	0	1	0	1	0	0	2
126014	1	0.00529866	BS	0	1	2023	2024	739066	739449	383	12	1	10.9	6	normal	1	1	2	0	2	1	1	2
149258	2	0.0160221	NBS	0	55	2023	2025	739153	739655	502	16	1	9.66	5	normal	1	0	0	0	0	0	0	1
316022	1	0.0130237	BS	5	1	2023	2024	739158	739566	408	13	1	NA	5	normal	2	0	0	0	0	0	0	2
83295	1	0.0130237	BS	5	1	2023	2024	739158	739566	408	13	1	NA	5	normal	2	0	1	0	1	0	0	2
130761	2	0.0130237	BS	5	1	2023	2024	739158	739565	407	13	1	NA	5	normal	1	0	0	0	0	0	0	2
230485	2	0.0203283	NBS	0	9	2023	2024	739150	739581	431	14	1	10	5	normal	2	0	1	0	1	0	0	2
198023	1	0.137272	NBS	0	4	2023	2024	739150	739581	431	14	1	13.9	4	normal	0	0	0	0	0	0	0	2
155569	1	0.00217754	BS	3	1	2021	2023	738284	739202	918	30	2	NA	6	normal	2	0	1	0	1	0	0	2
48745	1	0.0194622	NBS	0	31	2023	2025	739142	739620	478	15	1	11.9	6	normal	1	0	0	0	0	0	0	1
258768	2	0.0095788	BS	2	1	2023	2024	739148	739565	417	13	1	NA	5	normal	2	0	0	0	0	0	0	2
134789	1	0.0095788	BS	2	1	2023	2024	739148	739565	417	13	1	NA	5	normal	2	0	0	0	0	0	0	2
81499	2	0.00354675	BS	5	1	2023	2024	739168	739565	397	13	1	NA	5	normal	1	0	1	0	1	0	0	2
127532	1	0.0256355	NBS	0	33	2023	2024	739174	739581	407	13	1	12	5	normal	2	0	1	0	1	0	0	2
49273	1	0.067296	BS	1	13	2023	2024	739183	739553	370	12	1	10.2	4	normal	2	0	0	NA	1	0	0	2
158970	1	0.0532039	BS	2	2	2023	2025	739163	739733	570	18	1	12.9	5	normal	2	0	2	0	2	1	1	1
50669	1	0.016543	BS	0	4	2023	2024	739156	739569	413	13	1	16.3	5	normal	1	0	0	NA	0	0	0	2
177432	2	0.000452757	BS	2	18	2023	2025	739214	739635	421	13	1	11.2	4	normal	1	0	0	0	0	0	0	1
341450	1	0.000452757	BS	2	18	2023	2025	739214	739635	421	13	1	13.2	4	normal	2	0	1	0	1	0	0	1
97914	2	0.000452757	BS	2	48	2023	2024	739214	739603	389	12	1	8.5	5	normal	2	0	1	1	1	0	0	1
227380	1	0.0124334	BS	0	14	2022	2025	738592	739673	1081	35	2	NA	NA	NA	NA	NA	NA	NA	1	0	0	1
90482	1	0.00238752	BS	1	33	2021	2025	738507	739682	1175	38	3	NA	5	normal	2	0	2	0	2	1	1	1
47591	1	0.030615	NBS	0	32	2023	2025	739218	739640	422	13	1	10.1	5	normal	0	0	0	0	0	0	0	1
50058	1	0.030615	NBS	0	10	2023	2024	739218	739590	372	12	1	NA	NA	NA	NA	NA	NA	NA	0	0	0	1
168524	1	0.0166917	BS	3	3	2021	2024	738447	739318	871	28	2	12.8	5	normal	2	0	1	0	1	0	0	2
299872	1	0.00993409	BS	4	27	2023	2025	739232	739625	393	12	1	12.8	6	normal	0	0	1	0	1	0	0	1
174697	2	0.00993409	BS	4	3	2023	2025	739232	739683	451	14	1	10	5	normal	1	0	1	0	1	0	0	1
332241	2	0.0244418	BS	0	3	2022	2024	738858	739318	460	15	1	10.9	5	normal	1	0	0	0	0	0	0	2
68974	2	0.0127567	BS	0	3	2021	2024	738401	739318	917	30	2	12.5	5	normal	1	0	0	0	0	0	0	2
235515	1	0	BS	0	3	2020	2024	737890	739318	1428	46	3	16	5	normal	1	0	1	0	1	0	0	2
331791	2	0.00338157	NBS	0	14	2022	2024	738836	739587	751	24	2	NA	NA	NA	NA	NA	NA	NA	2	1	1	1
190556	2	0.00947922	BS	0	3	2021	2024	738453	739318	865	28	2	12.1	5	normal	1	0	1	0	1	0	0	2
142136	1	0.01513	NBS	0	1	2023	2025	739248	739735	487	16	1	12.9	5	normal	2	1	2	2	2	1	1	1
47918	1	0.035308	NBS	0	45	2024	2025	739287	739660	373	12	1	15	5	normal	1	0	0	0	0	0	0	1
220988	2	0.00730496	BS	0	3	2024	2025	739263	739710	447	14	1	10.4	5	normal	3	0	2	0	2	1	1	1
287632	2	0.0882343	BS	3	31	2024	2025	739253	739620	367	12	1	11.2	6	normal	1	0	1	0	1	0	0	1
326509	2	0.0107464	BS	3	3	2024	2025	739267	739683	416	13	1	9	5	normal	1	0	0	0	0	0	0	1
177183	2	0.0107464	BS	3	3	2024	2025	739267	739683	416	13	1	10	5	normal	1	0	0	0	0	0	0	1
327893	2	0.00107988	BS	0	7	2023	2025	739194	739626	432	14	1	12.2	6	normal	1	0	1	0	1	0	0	1
235967	1	0.00562428	NBS	0	31	2024	2025	739288	739756	468	15	1	13.3	7	obese	2	0	1	0	1	0	0	1
221242	1	0.156877	BS	6	3	2024	2025	739307	739683	376	12	1	13	5	normal	2	0	2	0	2	1	1	1
257123	1	0.0281674	BS	0	9	2024	2025	739329	739707	378	12	1	9.6	6	normal	2	0	1	1	2	1	1	1
124289	1	0.0273214	BS	7	1	2024	2025	739315	739753	438	14	1	NA	6	normal	1	0	0	0	0	0	0	1
283197	2	0.00928546	BS	0	1	2023	2024	739238	739616	378	12	1	9.6	5	normal	1	0	1	0	1	0	0	1
206384	2	0.0248417	BS	0	31	2024	2025	739352	739756	404	13	1	12.8	7	obese	2	0	0	0	0	0	0	1
141401	2	0.0319733	BS	7	2	2023	2025	739241	739622	381	12	1	10.4	5	normal	1	0	1	0	1	0	0	1
138282	1	0	BS	0	14	2022	2024	738782	739331	549	18	1	NA	NA	NA	NA	NA	NA	NA	0	0	0	2
313087	2	0.026153	NBS	0	31	2024	2025	739372	739756	384	12	1	11.9	7	obese	2	0	1	0	1	0	0	1
75333	2	0.00691589	BS	0	14	2023	2024	739106	739613	507	16	1	NA	NA	NA	NA	NA	NA	NA	0	0	0	1
252376	2	0.0235324	BS	0	40	2023	2025	739095	739620	525	17	1	9.8	4	normal	3	0	2	0	2	1	1	1
181098	1	0	BS	0	1	2023	2025	739207	739683	476	15	1	NA	5	normal	2	0	1	0	1	0	0	1
181098	1	0	BS	0	40	2023	2025	739207	739620	413	13	1	11	4	normal	3	0	1	0	1	0	0	1
284534	2	0	BS	0	40	2023	2025	739207	739620	413	13	1	8.9	4	normal	2	0	1	0	1	0	0	1
117000	1	0.0411449	BS	0	14	2023	2024	739132	739610	478	15	1	NA	NA	NA	NA	NA	NA	NA	0	0	0	1
220554	2	0.00238752	BS	1	2	2023	2025	739098	739681	583	19	1	9	5	normal	1	0	1	0	1	0	0	1
311756	1	0.00353094	BS	0	24	2023	2025	739240	739637	397	13	1	NA	NA	NA	NA	NA	NA	NA	0	0	0	1
311306	2	0.00236365	BS	0	24	2023	2024	739188	739605	417	13	1	NA	NA	NA	NA	NA	NA	NA	0	0	0	1
277690	1	0.00236365	BS	0	24	2023	2024	739188	739605	417	13	1	NA	NA	NA	NA	NA	NA	NA	0	0	0	1
285919	2	0.00236365	BS	0	24	2023	2024	739188	739605	417	13	1	NA	NA	NA	NA	NA	NA	NA	0	0	0	1
155279	2	0.00928546	BS	0	24	2023	2024	739238	739605	367	12	1	NA	NA	NA	NA	NA	NA	NA	0	0	0	1
138980	2	0.0434153	BS	1	24	2023	2024	738993	739605	612	20	1	NA	NA	NA	NA	NA	NA	NA	1	0	0	1
322909	1	0.0332743	BS	1	2	2024	2025	739359	739742	383	12	1	10.9	5	normal	1	0	1	0	1	0	0	1
63451	2	0	BS	0	8	2021	2024	738334	739536	1202	39	3	NA	NA	NA	NA	NA	NA	NA	0	0	0	2
237747	1	0	BS	0	14	2023	2024	739169	739543	374	12	1	NA	NA	NA	NA	NA	NA	NA	1	0	0	2
130530	2	0.00139618	BS	0	33	2015	2025	736171	739682	3511	115	9	NA	4	normal	2	0	1	0	1	0	0	1
343575	2	0	BS	0	14	2022	2024	738633	739263	630	20	1	NA	NA	NA	NA	NA	NA	NA	1	0	0	2
354410	2	0	BS	0	14	2022	2024	738835	739609	774	25	2	NA	NA	NA	NA	NA	NA	NA	0	0	0	1
169585	2	0.00563563	BS	0	14	2022	2025	738852	739634	782	25	2	NA	NA	NA	NA	NA	NA	NA	1	0	0	1
162339	2	0.00727566	BS	0	33	2023	2025	739134	739682	548	18	1	11	6	normal	1	0	1	0	1	0	0	1
184794	1	0.0164864	BS	0	14	2023	2025	739036	739635	599	19	1	NA	NA	NA	NA	NA	NA	NA	0	0	0	1
156658	1	0.0089127	BS	0	33	2023	2025	739134	739682	548	18	1	12.3	5	normal	1	0	0	0	1	0	0	1
102439	2	0.0236341	BS	3	14	2023	2024	739243	739609	366	12	1	11.95	5	normal	1	0	0	0	0	0	0	1
127728	1	0.0236341	BS	3	14	2023	2024	739243	739609	366	12	1	12.5	5	normal	1	0	0	0	0	0	0	1
333097	1	0.03125	BS	0	14	2023	2024	739110	739538	428	14	1	NA	NA	NA	NA	NA	NA	NA	1	0	0	2
275030	1	0	BS	0	2	2023	2025	738991	739681	690	22	1	13.9	6	normal	3	0	2	0	2	1	1	1
249361	2	0.0602688	BS	0	14	2023	2025	739233	739679	446	14	1	NA	NA	NA	NA	NA	NA	NA	0	0	0	1
336140	1	0.00835096	BS	0	2	2023	2025	739052	739681	629	20	1	11.2	6	normal	3	0	0	0	0	0	0	1
215352	1	0	BS	0	2	2022	2025	738650	739681	1031	33	2	13.4	6	normal	3	0	1	0	1	0	0	1
322523	2	0	BS	0	2	2023	2025	739227	739681	454	14	1	NA	NA	NA	NA	NA	NA	NA	2	1	1	1
