# Supplementary material for: Quantitative genetic analysis of respiratory function and related traits in Bulldogs, French Bulldogs and Pugs
Source: PLoS One. 2026 May 13;21(5):e0348023. doi: 10.1371/journal.pone.0348023 (PMC13170967; doi:10.1371/journal.pone.0348023)
Supplement: S8 Table — (CSV) [file pone.0348023.s013.csv]

pid	nsex	f	colour_group	show_fam	ass_code2	yob	yot	dserial	dserial_test	ageD	ageM	ageY	BW	BCS	obesity	nSten	nResPat	nStertor	nStridor	Grade	binRFG	binBOAS
7300	2	0.0677556	BS	6	1	2006	2017	732880	736792	3912	128	10	NA	NA	NA	NA	NA	NA	NA	2	1	1
11560	2	0.0544757	BS	2	1	2008	2020	733521	737796	4275	140	11	NA	6	normal	2	0	1	0	1	0	0
4753	1	0.146048	BS	4	1	2008	2021	733765	738467	4702	154	12	NA	NA	NA	NA	NA	NA	NA	1	0	0
11879	2	0.042774	BS	5	1	2010	2017	734456	736792	2336	76	6	NA	NA	NA	NA	NA	NA	NA	2	1	1
123648	1	0.113568	BS	0	2	2010	2021	734477	738285	3808	125	10	10.8	5	normal	2	1	2	1	2	1	1
8136	1	0.0675787	BS	5	10	2010	2020	734458	738017	3559	116	9	8.1	5	normal	2	0	1	1	1	0	0
20834	2	0.123228	BS	8	1	2011	2017	734717	736792	2075	68	5	NA	NA	NA	NA	NA	NA	NA	0	0	0
28231	2	0.123228	BS	8	1	2011	2017	734717	736792	2075	68	5	NA	NA	NA	NA	NA	NA	NA	2	1	1
35311	2	0.0455022	BS	2	229	2011	2019	734851	737488	2637	86	7	NA	NA	NA	NA	NA	NA	NA	2	1	1
6772	1	0.0231507	BS	1	50	2012	2019	734906	737531	2625	86	7	NA	NA	NA	NA	NA	NA	NA	0	0	0
30132	2	0.0344113	BS	4	1	2012	2017	734950	736792	1842	60	5	NA	NA	NA	NA	NA	NA	NA	2	1	1
11056	2	0.157814	BS	8	1	2012	2017	734935	736792	1857	61	5	NA	NA	NA	NA	NA	NA	NA	1	0	0
12373	2	0.0566348	BS	2	1	2012	2017	734992	736792	1800	59	4	NA	NA	NA	NA	NA	NA	NA	2	1	1
15313	2	0.0566348	BS	2	1	2012	2017	734992	736792	1800	59	4	NA	NA	NA	NA	NA	NA	NA	1	0	0
105527	2	0.0107515	BS	0	1	2012	2021	734959	738315	3356	110	9	NA	7	obese	2	NA	2	0	2	1	1
105527	2	0.0107515	BS	0	1	2012	2022	734959	738592	3633	119	9	7.2	6	normal	0	0	1	0	1	0	0
8223	1	0.0861604	BS	5	10	2012	2020	735031	738044	3013	98	8	NA	NA	NA	NA	NA	NA	NA	1	0	0
8375	1	0.0433535	BS	3	82	2012	2019	735151	737531	2380	78	6	NA	NA	NA	NA	NA	NA	NA	1	0	0
15672	2	0.124045	BS	5	1	2012	2017	735113	737004	1891	62	5	NA	NA	NA	NA	NA	NA	NA	1	0	0
19662	2	0.173928	BS	3	1	2012	2017	735195	737004	1809	59	4	NA	NA	NA	NA	NA	NA	NA	1	0	0
124740	1	0.0560021	BS	0	2	2013	2020	735384	738033	2649	87	7	10.2	5	normal	2	0	1	0	1	0	0
13040	1	0.039338	BS	4	98	2013	2019	735410	737762	2352	77	6	NA	NA	NA	NA	NA	NA	NA	1	0	0
10065	1	0.0542771	BS	5	104	2013	2019	735370	737536	2166	71	5	NA	NA	NA	NA	NA	NA	NA	1	0	0
63826	1	0.0537335	BS	1	111	2013	2019	735402	737531	2129	69	5	NA	NA	NA	NA	NA	NA	NA	1	0	0
75235	1	0.0625	BS	2	1	2013	2021	735461	738315	2854	93	7	NA	NA	NA	0	0	2	NA	2	1	1
12774	1	0.187192	BS	2	1	2013	2018	735500	737230	1730	56	4	NA	NA	NA	NA	NA	NA	NA	1	0	0
14268	2	0.0337895	BS	3	1	2013	2017	735482	736792	1310	43	3	NA	NA	NA	NA	NA	NA	NA	2	1	1
8202	1	0.125555	BS	4	1	2013	2020	735562	738057	2495	81	6	NA	NA	NA	NA	NA	NA	NA	3	1	1
26107	2	0.0240425	BS	6	1	2013	2017	735584	736792	1208	39	3	NA	NA	NA	NA	NA	NA	NA	2	1	1
15660	2	0.057426	BS	6	143	2013	2019	735589	737531	1942	63	5	NA	NA	NA	NA	NA	NA	NA	0	0	0
15660	2	0.057426	BS	6	5	2013	2025	735589	739683	4094	134	11	7	6	normal	0	0	0	0	0	0	0
11558	2	0.114609	BS	5	152	2014	2019	735615	737747	2132	70	5	NA	NA	NA	NA	NA	NA	NA	1	0	0
14091	2	0	NBS	1	156	2014	2019	735620	737643	2023	66	5	NA	NA	NA	NA	NA	NA	NA	2	1	1
11456	2	0.0624737	BS	7	9	2014	2024	735643	739318	3675	120	10	NA	NA	NA	NA	NA	NA	NA	1	0	0
11456	2	0.0624737	BS	7	1	2014	2017	735643	736959	1316	43	3	NA	NA	NA	NA	NA	NA	NA	0	0	0
12679	1	0.231433	BS	2	1	2014	2018	735636	737230	1594	52	4	NA	NA	NA	NA	NA	NA	NA	1	0	0
12679	1	0.231433	BS	2	1	2014	2017	735636	736959	1323	43	3	NA	NA	NA	NA	NA	NA	NA	0	0	0
10358	1	0.0781695	BS	2	1	2014	2017	735649	736792	1143	37	3	NA	NA	NA	NA	NA	NA	NA	2	1	1
130370	1	0.115949	BS	5	1	2014	2023	735734	739165	3431	112	9	NA	9	obese	0	1	2	2	2	1	1
10324	1	0.0543314	BS	2	177	2014	2019	735718	737741	2023	66	5	NA	NA	NA	NA	NA	NA	NA	1	0	0
10044	1	0.134128	BS	5	1	2014	2021	735784	738467	2683	88	7	NA	NA	NA	NA	NA	NA	NA	0	0	0
8181	1	0.0152269	BS	1	182	2014	2019	735826	737510	1684	55	4	NA	NA	NA	NA	NA	NA	NA	1	0	0
32407	2	0.0213991	BS	4	184	2014	2019	735818	737529	1711	56	4	NA	NA	NA	NA	NA	NA	NA	2	1	1
24039	1	0.0575634	BS	4	1	2014	2020	735861	738003	2142	70	5	8.8	6	normal	1	0	2	0	2	1	1
19835	2	0.0575634	BS	4	1	2014	2020	735861	737796	1935	63	5	NA	7	obese	1	1	1	0	1	0	0
10029	1	3.05E-05	BS	1	185	2014	2019	735700	737536	1836	60	5	NA	NA	NA	NA	NA	NA	NA	1	0	0
10029	1	3.05E-05	BS	1	1	2014	2021	735700	738467	2767	90	7	NA	NA	NA	NA	NA	NA	NA	3	1	1
11722	2	0.0627689	BS	0	188	2014	2019	735893	737471	1578	51	4	NA	NA	NA	NA	NA	NA	NA	2	1	1
10010	1	0.057426	BS	6	191	2014	2019	735894	737531	1637	53	4	NA	NA	NA	NA	NA	NA	NA	0	0	0
10010	1	0.057426	BS	6	2	2014	2023	735894	738998	3104	102	8	7	6	normal	2	0	1	1	1	0	0
11253	2	0	BS	0	1	2014	2017	735707	736959	1252	41	3	NA	NA	NA	NA	NA	NA	NA	2	1	1
16517	1	0	BS	0	13	2014	2020	735707	738077	2370	77	6	10.3	6	normal	2	1	1	2	2	1	1
16517	1	0	BS	0	1	2014	2021	735707	738315	2608	85	7	NA	8	obese	2	1	2	3	3	1	1
148096	1	0.129048	BS	6	10	2014	2020	735943	738044	2101	69	5	8	6	normal	0	0	0	0	0	0	0
11797	2	0.113143	BS	6	3	2014	2021	735884	738260	2376	78	6	NA	NA	NA	NA	NA	NA	NA	1	0	0
31072	2	0.0473731	BS	1	1	2014	2018	735938	737392	1454	47	3	NA	NA	NA	NA	NA	NA	NA	1	0	0
31072	2	0.0473731	BS	1	9	2014	2024	735938	739318	3380	111	9	NA	NA	NA	NA	NA	NA	NA	1	0	0
45008	2	0.114425	BS	7	2	2015	2023	735979	739199	3220	105	8	7.2	6	normal	1	1	2	1	2	1	1
136739	2	0.114425	BS	7	197	2015	2024	735979	739318	3339	109	9	NA	NA	NA	NA	NA	NA	NA	1	0	0
17100	1	0.196153	BS	7	198	2015	2019	735973	737536	1563	51	4	NA	NA	NA	NA	NA	NA	NA	2	1	1
27965	2	0.0712365	BS	0	199	2014	2019	735857	737536	1679	55	4	NA	NA	NA	NA	NA	NA	NA	0	0	0
134185	1	0.0240877	BS	3	1	2014	2020	735895	738057	2162	71	5	10.2	5	normal	2	0	1	0	1	0	0
14035	2	0.0126953	BS	4	200	2015	2019	735999	737536	1537	50	4	NA	NA	NA	NA	NA	NA	NA	0	0	0
20755	2	0.0511731	BS	4	1	2015	2017	736034	736792	758	24	2	NA	NA	NA	NA	NA	NA	NA	1	0	0
24421	2	0	BS	0	1	2014	2018	735778	737392	1614	53	4	NA	NA	NA	NA	NA	NA	NA	0	0	0
24421	2	0	BS	0	1	2014	2021	735778	738315	2537	83	6	NA	NA	NA	2	0	0	0	0	0	0
17842	2	0.00502711	BS	1	205	2015	2019	736025	737546	1521	49	4	NA	NA	NA	NA	NA	NA	NA	2	1	1
15956	2	0.0319567	BS	6	1	2015	2020	736061	738057	1996	65	5	8.5	6	normal	2	0	1	0	1	0	0
39648	1	0.137455	BS	1	1	2015	2018	736069	737134	1065	35	2	NA	NA	NA	NA	NA	NA	NA	1	0	0
39028	2	0.285125	BS	0	207	2015	2023	736080	739132	3052	100	8	NA	NA	NA	NA	NA	NA	NA	2	1	1
30305	2	0.0011453	BS	0	7	2015	2022	736079	738618	2539	83	6	8.3	7	obese	2	0	1	0	1	0	0
29143	2	0.00561976	BS	1	41	2014	2020	735851	738027	2176	71	5	NA	NA	NA	NA	NA	NA	NA	1	0	0
102612	2	0.0431568	BS	1	2	2015	2022	736211	738715	2504	82	6	9.9	9	obese	2	2	3	3	3	1	1
98227	1	0.0543314	BS	2	210	2015	2019	736205	737741	1536	50	4	NA	NA	NA	NA	NA	NA	NA	1	0	0
85346	2	0.114425	NBS	7	1	2015	2020	736204	737796	1592	52	4	NA	5	normal	2	0	1	0	1	0	0
22495	1	0.0510536	BS	0	1	2015	2018	736261	737368	1107	36	3	NA	NA	NA	NA	NA	NA	NA	1	0	0
19186	2	0.0644137	BS	3	214	2015	2019	736264	737531	1267	41	3	NA	NA	NA	NA	NA	NA	NA	0	0	0
29271	2	0.154601	BS	7	216	2015	2019	736252	737536	1284	42	3	NA	NA	NA	NA	NA	NA	NA	1	0	0
115620	1	0.0755364	BS	3	1	2015	2022	736263	738654	2391	78	6	9	5	normal	0	2	2	3	3	1	1
13607	2	0.0206347	BS	4	1	2015	2018	736256	737134	878	28	2	NA	NA	NA	NA	NA	NA	NA	2	1	1
18176	2	0.0206347	BS	4	1	2015	2017	736256	737004	748	24	2	NA	NA	NA	NA	NA	NA	NA	1	0	0
24560	2	0.0725551	BS	1	8	2015	2020	736314	737867	1553	51	4	NA	NA	NA	NA	NA	NA	NA	2	1	1
16336	1	0.00185118	BS	4	1	2015	2017	736274	736959	685	22	1	NA	NA	NA	NA	NA	NA	NA	0	0	0
16336	1	0.00185118	BS	4	1	2015	2018	736274	737230	956	31	2	NA	NA	NA	NA	NA	NA	NA	1	0	0
28651	2	0.151427	BS	4	1	2015	2018	736279	737230	951	31	2	NA	NA	NA	NA	NA	NA	NA	1	0	0
49301	2	0.0159279	BS	3	225	2016	2019	736359	737536	1177	38	3	NA	NA	NA	NA	NA	NA	NA	1	0	0
24192	2	0.103985	BS	4	226	2016	2019	736344	737529	1185	38	3	NA	NA	NA	NA	NA	NA	NA	2	1	1
29488	2	0.195565	BS	1	227	2016	2019	736383	737503	1120	36	3	NA	NA	NA	NA	NA	NA	NA	0	0	0
12535	1	0.0888684	BS	6	228	2016	2019	736391	737732	1341	44	3	NA	NA	NA	NA	NA	NA	NA	1	0	0
12535	1	0.0888684	BS	6	1	2016	2017	736391	736950	559	18	1	NA	NA	NA	NA	NA	NA	NA	0	0	0
142631	2	0.106865	BS	1	48	2016	2025	736419	739673	3254	106	8	7.8	6	normal	2	1	1	1	1	0	0
32283	2	0.136169	BS	6	1	2016	2018	736424	737230	806	26	2	NA	NA	NA	NA	NA	NA	NA	1	0	0
14606	2	0.112043	BS	5	5	2016	2020	736380	737953	1573	51	4	8.68	6	normal	1	0	1	0	1	0	0
66790	2	0.0326017	BS	0	18	2016	2020	736441	738064	1623	53	4	9.6	6	normal	2	1	0	2	2	1	1
88180	1	0.0368403	BS	0	230	2016	2020	736476	737842	1366	44	3	NA	NA	NA	NA	NA	NA	NA	1	0	0
16890	1	0.0718052	BS	5	231	2016	2019	736476	737531	1055	34	2	NA	NA	NA	NA	NA	NA	NA	0	0	0
28566	2	0.089343	BS	4	2	2016	2020	736491	738061	1570	51	4	NA	6	normal	1	0	0	0	0	0	0
15327	2	0.00161153	BS	3	1	2016	2017	736472	736959	487	15	1	NA	NA	NA	NA	NA	NA	NA	0	0	0
15327	2	0.00161153	BS	3	1	2016	2021	736472	738315	1843	60	5	NA	NA	NA	1	0	2	3	3	1	1
14494	2	0.128146	BS	8	10	2016	2020	736484	738035	1551	50	4	8	6	normal	1	0	0	0	0	0	0
14494	2	0.128146	BS	8	51	2016	2024	736484	739318	2834	93	7	NA	NA	NA	NA	NA	NA	NA	0	0	0
16661	1	0.128146	BS	8	52	2016	2019	736484	737732	1248	41	3	NA	NA	NA	NA	NA	NA	NA	1	0	0
31492	2	0.128146	BS	8	1	2016	2018	736484	737368	884	29	2	NA	NA	NA	NA	NA	NA	NA	0	0	0
145842	2	0.0572272	BS	0	2	2016	2022	736496	738621	2125	69	5	NA	NA	NA	NA	NA	NA	NA	3	1	1
18166	2	0.187597	BS	4	2	2016	2020	736495	738060	1565	51	4	NA	6	normal	1	0	0	0	0	0	0
32101	2	0.0856618	BS	6	1	2016	2017	736507	736949	442	14	1	NA	NA	NA	NA	NA	NA	NA	1	0	0
19743	2	0.0447223	BS	3	1	2016	2018	736547	737134	587	19	1	NA	NA	NA	NA	NA	NA	NA	1	0	0
19743	2	0.0447223	BS	3	2	2016	2021	736547	738520	1973	64	5	8.95	5	normal	1	0	0	0	0	0	0
16400	1	0.0447223	BS	3	2	2016	2022	736547	738796	2249	73	6	8.5	7	obese	1	0	2	0	2	1	1
55417	1	0.0323157	BS	4	1	2016	2020	736421	737856	1435	47	3	NA	6	normal	2	NA	2	0	2	1	1
19320	2	0.0426839	BS	3	20	2016	2023	736484	738897	2413	79	6	NA	8	obese	1	0	2	0	2	1	1
23168	1	0.0781217	BS	0	8	2016	2020	736513	738038	1525	50	4	NA	NA	NA	NA	NA	NA	NA	1	0	0
32269	2	0.139087	BS	5	53	2016	2019	736506	737529	1023	33	2	NA	NA	NA	NA	NA	NA	NA	1	0	0
24105	1	0.111373	BS	4	3	2016	2023	736461	739211	2750	90	7	9.17	6	normal	2	0	1	0	1	0	0
24105	1	0.111373	BS	4	3	2016	2021	736461	738489	2028	66	5	9.3	6	normal	2	0	1	0	1	0	0
27064	2	0.0932694	BS	6	54	2016	2019	736541	737531	990	32	2	NA	NA	NA	NA	NA	NA	NA	1	0	0
17259	1	0.0708553	BS	0	2	2015	2024	736270	739318	3048	100	8	10	6	normal	1	0	0	0	0	0	0
28066	2	0.111373	BS	4	3	2016	2021	736461	738489	2028	66	5	8.9	7	obese	2	0	1	0	1	0	0
11190	2	0.0332312	BS	2	55	2016	2019	736589	737531	942	31	2	NA	NA	NA	NA	NA	NA	NA	1	0	0
33689	2	0.171447	BS	3	1	2016	2020	736551	737856	1305	42	3	NA	5	normal	3	0	1	2	2	1	1
22802	1	0.0257604	BS	4	56	2016	2019	736577	737531	954	31	2	NA	NA	NA	NA	NA	NA	NA	1	0	0
25535	2	0.135774	BS	8	57	2016	2019	736590	737524	934	30	2	NA	NA	NA	NA	NA	NA	NA	2	1	1
89135	1	0.142444	BS	7	1	2016	2024	736586	739318	2732	89	7	NA	NA	NA	NA	NA	NA	NA	1	0	0
16740	1	0.142444	BS	7	6	2016	2024	736586	739479	2893	95	7	9.7	4	normal	2	0	1	0	1	0	0
31699	2	0.142444	BS	7	1	2016	2018	736586	737368	782	25	2	NA	NA	NA	NA	NA	NA	NA	2	1	1
16693	1	0.00261859	BS	5	7	2016	2021	736620	738390	1770	58	4	9.6	6	normal	1	0	0	0	0	0	0
27151	2	0.0511533	BS	4	1	2016	2020	736567	737972	1405	46	3	8.2	7	obese	2	NA	1	0	1	0	0
130539	2	0.0490578	BS	0	1	2016	2020	736598	738003	1405	46	3	7.3	6	normal	0	1	0	3	3	1	1
18304	2	0.0254968	BS	0	58	2016	2019	736629	737471	842	27	2	NA	NA	NA	NA	NA	NA	NA	0	0	0
13856	2	0.0334823	BS	4	14	2016	2022	736602	738728	2126	69	5	7.1	5	normal	1	0	1	1	1	0	0
16352	1	0	BS	0	59	2015	2019	736002	737546	1544	50	4	NA	NA	NA	NA	NA	NA	NA	2	1	1
41675	2	0.0375397	BS	0	18	2016	2020	736614	738090	1476	48	4	7.5	5	normal	2	1	1	2	2	1	1
18337	2	0.0373292	BS	2	1	2016	2020	736641	738057	1416	46	3	10.1	8	obese	2	1	1	3	3	1	1
20540	2	0.182735	BS	6	1	2016	2020	736630	738057	1427	46	3	9.2	6	normal	2	0	1	1	1	0	0
27382	2	0.0547347	BS	0	60	2016	2019	736653	737510	857	28	2	NA	NA	NA	NA	NA	NA	NA	2	1	1
24400	2	0.0813822	BS	6	61	2016	2019	736647	737531	884	29	2	NA	NA	NA	NA	NA	NA	NA	1	0	0
16226	1	0.0868953	BS	2	3	2016	2022	736654	738618	1964	64	5	10.9	6	normal	2	0	2	0	2	1	1
16226	1	0.0868953	BS	2	16	2016	2024	736654	739365	2711	89	7	10.5	6	normal	0	0	0	0	0	0	0
20887	2	0.176246	BS	7	1	2016	2017	736561	736959	398	13	1	NA	NA	NA	NA	NA	NA	NA	1	0	0
28030	2	0.00461623	BS	0	62	2016	2019	736620	737546	926	30	2	NA	NA	NA	NA	NA	NA	NA	2	1	1
130523	2	0.140218	BS	7	4	2016	2024	736561	739588	3027	99	8	7.9	5	normal	0	0	0	1	1	0	0
11469	2	0.0400574	BS	4	63	2016	2020	736694	737842	1148	37	3	NA	NA	NA	NA	NA	NA	NA	1	0	0
26905	2	0.0442404	BS	6	1	2016	2018	736660	737368	708	23	1	NA	NA	NA	NA	NA	NA	NA	2	1	1
26905	2	0.0442404	BS	6	33	2016	2024	736660	739591	2931	96	8	7.85	NA	NA	2	0	2	2	2	1	1
19635	2	0.0442404	BS	6	64	2016	2019	736660	737467	807	26	2	NA	NA	NA	NA	NA	NA	NA	1	0	0
22869	1	0.0973752	BS	4	65	2016	2019	736691	737529	838	27	2	NA	NA	NA	NA	NA	NA	NA	0	0	0
15420	2	0.122651	BS	6	1	2016	2022	736681	738831	2150	70	5	8	6	normal	2	0	2	0	2	1	1
15420	2	0.122651	BS	6	66	2016	2019	736681	737717	1036	34	2	NA	NA	NA	NA	NA	NA	NA	0	0	0
84918	1	1.79E-07	BS	0	1	2017	2023	736708	739171	2463	80	6	NA	7	obese	0	0	0	1	0	0	0
68426	1	0.0248145	BS	6	67	2016	2019	736681	737529	848	27	2	NA	NA	NA	NA	NA	NA	NA	1	0	0
102839	2	0.0248145	BS	6	68	2016	2024	736681	739318	2637	86	7	NA	NA	NA	NA	NA	NA	NA	1	0	0
73063	1	0.0540128	BS	1	1	2016	2022	736690	738791	2101	69	5	11.4	NA	NA	2	0	0	1	1	0	0
127995	2	0.0256714	BS	0	69	2017	2019	736745	737518	773	25	2	NA	NA	NA	NA	NA	NA	NA	1	0	0
26590	2	0.175585	BS	3	70	2016	2019	736689	737560	871	28	2	NA	NA	NA	NA	NA	NA	NA	0	0	0
22457	1	0.181319	BS	0	71	2017	2021	736713	738164	1451	47	3	10	5	normal	0	0	0	1	1	0	0
22997	1	0.0497272	BS	0	72	2017	2019	736727	737749	1022	33	2	NA	NA	NA	NA	NA	NA	NA	2	1	1
22997	1	0.0497272	BS	0	7	2017	2022	736727	738618	1891	62	5	NA	NA	NA	NA	NA	NA	NA	2	1	1
22997	1	0.0497272	BS	0	17	2017	2024	736727	739353	2626	86	7	7	4	normal	1	0	1	1	1	0	0
25496	2	0.111703	BS	4	73	2017	2019	736744	737529	785	25	2	NA	NA	NA	NA	NA	NA	NA	1	0	0
104579	1	0.0497884	BS	0	74	2017	2019	736697	737471	774	25	2	NA	NA	NA	NA	NA	NA	NA	1	0	0
75950	2	0.0134642	BS	2	75	2017	2020	736759	737842	1083	35	2	NA	NA	NA	NA	NA	NA	NA	1	0	0
125561	1	0.0146174	BS	0	12	2017	2021	736748	738367	1619	53	4	9.45	4	normal	2	0	1	1	1	0	0
141420	2	0.0596965	BS	4	4	2017	2024	736757	739590	2833	93	7	8.4	4	normal	1	0	0	1	1	0	0
141420	2	0.0596965	BS	4	76	2017	2019	736757	737732	975	32	2	NA	NA	NA	NA	NA	NA	NA	2	1	1
141420	2	0.0596965	BS	4	4	2017	2024	736757	739559	2802	92	7	NA	NA	NA	NA	NA	NA	NA	1	0	0
106192	1	0.0596965	BS	4	77	2017	2019	736757	737732	975	32	2	NA	NA	NA	NA	NA	NA	NA	1	0	0
12722	1	0.129272	BS	2	3	2017	2022	736757	738618	1861	61	5	9.8	6	normal	2	0	2	0	2	1	1
13638	2	0.00650507	BS	3	2	2017	2022	736761	738656	1895	62	5	NA	5	normal	1	0	1	0	1	0	0
19416	2	0.0271464	NBS	0	3	2017	2021	736772	738366	1594	52	4	8.9	5	normal	1	0	1	0	1	0	0
42381	1	0.149388	BS	5	78	2017	2019	736758	737529	771	25	2	NA	NA	NA	NA	NA	NA	NA	0	0	0
85944	2	0.135916	BS	4	1	2017	2018	736746	737230	484	15	1	NA	NA	NA	NA	NA	NA	NA	1	0	0
46228	1	0.0616527	NBS	0	40	2017	2024	736774	739506	2732	89	7	10.5	7	obese	2	1	2	0	2	1	1
21884	1	0.0548513	NBS	0	79	2017	2022	736754	738588	1834	60	5	NA	NA	NA	NA	NA	NA	NA	1	0	0
91086	2	0.0801798	BS	3	80	2016	2020	736660	737804	1144	37	3	NA	NA	NA	NA	NA	NA	NA	2	1	1
58549	2	0.0574359	BS	7	81	2017	2019	736773	737717	944	31	2	NA	NA	NA	NA	NA	NA	NA	0	0	0
21966	1	0.0254934	BS	5	3	2017	2021	736766	738331	1565	51	4	NA	NA	NA	NA	NA	NA	NA	1	0	0
14887	2	0.00969178	BS	1	2	2017	2020	736820	738088	1268	41	3	NA	6	normal	2	0	0	0	0	0	0
93451	2	0.0311301	NBS	0	3	2017	2022	736767	738617	1850	60	5	9.4	6	normal	1	0	2	0	2	1	1
24946	2	0.10641	BS	4	1	2017	2022	736795	738805	2010	66	5	NA	6	normal	2	0	1	0	1	0	0
24946	2	0.10641	BS	4	83	2017	2020	736795	737842	1047	34	2	NA	NA	NA	NA	NA	NA	NA	1	0	0
27744	2	0.0439742	BS	0	43	2017	2020	736827	738023	1196	39	3	7.8	5	normal	2	0	1	0	1	0	0
27744	2	0.0439742	BS	0	18	2017	2023	736827	739100	2273	74	6	NA	NA	NA	NA	NA	NA	NA	2	1	1
10400	1	0.198148	BS	4	84	2017	2019	736778	737717	939	30	2	NA	NA	NA	NA	NA	NA	NA	1	0	0
27207	2	0.198148	BS	4	27	2017	2021	736778	738225	1447	47	3	NA	NA	NA	NA	NA	NA	NA	2	1	1
26466	2	0	BS	0	85	2016	2019	736575	737595	1020	33	2	NA	NA	NA	NA	NA	NA	NA	1	0	0
31838	2	0.0247753	BS	1	3	2017	2021	736810	738380	1570	51	4	8	6	normal	2	0	2	0	2	1	1
13067	1	0.0457981	BS	1	26	2017	2025	736805	739668	2863	94	7	10	5	normal	2	0	1	0	1	0	0
40602	2	0.0218011	NBS	0	3	2017	2021	736830	738319	1489	48	4	NA	NA	NA	NA	NA	NA	NA	2	1	1
50437	2	0.0218011	BS	0	3	2017	2021	736830	738320	1490	48	4	NA	NA	NA	NA	NA	NA	NA	2	1	1
91438	2	0.0336384	BS	3	11	2017	2022	736815	738867	2052	67	5	8.2	7	obese	1	1	1	2	2	1	1
12575	1	0.0740652	BS	7	10	2017	2021	736803	738192	1389	45	3	9	6	normal	NA	0	1	0	1	0	0
122559	2	0.0361173	BS	6	3	2017	2021	736854	738475	1621	53	4	NA	NA	NA	NA	NA	NA	NA	1	0	0
87755	1	0.0251547	BS	5	86	2017	2019	736831	737529	698	22	1	NA	NA	NA	NA	NA	NA	NA	1	0	0
31758	2	0.0251547	BS	5	87	2017	2019	736831	737741	910	29	2	NA	NA	NA	NA	NA	NA	NA	1	0	0
115388	2	0.0867148	BS	8	1	2017	2021	736850	738467	1617	53	4	NA	NA	NA	NA	NA	NA	NA	2	1	1
13064	1	0.147988	BS	7	4	2017	2023	736838	739052	2214	72	6	8	5	normal	2	0	0	0	0	0	0
19836	2	0.0643882	BS	7	1	2017	2022	736844	738848	2004	65	5	8.5	7	obese	0	0	1	0	1	0	0
31967	2	0.0430426	BS	3	7	2017	2020	736843	738084	1241	40	3	5.5	5	normal	1	0	0	0	0	0	0
15695	2	0.0244645	BS	5	88	2017	2021	736870	738272	1402	46	3	NA	NA	NA	NA	NA	NA	NA	3	1	1
134327	2	0.00604638	BS	0	89	2017	2019	736873	737529	656	21	1	NA	NA	NA	NA	NA	NA	NA	2	1	1
32678	2	0.0189445	BS	4	90	2017	2019	736878	737536	658	21	1	NA	NA	NA	NA	NA	NA	NA	0	0	0
32678	2	0.0189445	BS	4	6	2017	2024	736878	739479	2601	85	7	8	4	normal	0	1	1	1	1	0	0
29038	2	0.0189445	BS	4	91	2017	2019	736878	737732	854	28	2	NA	NA	NA	NA	NA	NA	NA	1	0	0
117545	1	0.0843325	BS	5	5	2017	2022	736892	738592	1700	55	4	NA	NA	NA	NA	NA	NA	NA	1	0	0
117545	1	0.0843325	BS	5	92	2017	2019	736892	737732	840	27	2	NA	NA	NA	NA	NA	NA	NA	1	0	0
65067	2	0.0201095	BS	0	11	2017	2022	736891	738867	1976	64	5	NA	9	obese	2	0	2	1	2	1	1
25058	2	0.0566907	BS	1	93	2017	2019	736878	737531	653	21	1	NA	NA	NA	NA	NA	NA	NA	0	0	0
136839	2	0.00442573	BS	5	3	2017	2021	736867	738285	1418	46	3	9.5	6	normal	2	0	2	0	2	1	1
61452	1	0.00442573	BS	5	3	2017	2021	736867	738285	1418	46	3	10.2	7	obese	1	0	1	0	1	0	0
32756	2	0.0395991	BS	2	1	2017	2020	736929	737796	867	28	2	NA	5	normal	2	0	1	0	1	0	0
85840	2	0.0323902	BS	0	94	2017	2019	736862	737701	839	27	2	NA	NA	NA	NA	NA	NA	NA	1	0	0
20736	2	0.0323902	BS	0	1	2017	2021	736862	738467	1605	52	4	NA	NA	NA	NA	NA	NA	NA	1	0	0
20736	2	0.0323902	BS	0	95	2017	2024	736862	739318	2456	80	6	NA	NA	NA	NA	NA	NA	NA	1	0	0
12638	1	0.111068	BS	2	96	2017	2019	736943	737484	541	17	1	NA	NA	NA	NA	NA	NA	NA	1	0	0
38037	1	0.0815532	BS	4	5	2016	2022	736617	738592	1975	64	5	NA	NA	NA	NA	NA	NA	NA	2	1	1
30868	2	0.0680349	BS	4	1	2017	2020	736921	737856	935	30	2	NA	6	normal	2	0	0	1	1	0	0
21461	2	0.143807	BS	5	97	2017	2019	736827	737536	709	23	1	NA	NA	NA	NA	NA	NA	NA	1	0	0
18089	2	2.78E-17	BS	0	3	2017	2021	736957	738380	1423	46	3	10.5	7	obese	1	0	1	0	1	0	0
72920	2	0.0143154	NBS	0	7	2017	2020	736945	737986	1041	34	2	10.3	NA	NA	1	0	1	2	2	1	1
14701	2	0.0763202	BS	3	99	2017	2019	736991	737536	545	17	1	NA	NA	NA	NA	NA	NA	NA	1	0	0
29965	2	0.11267	BS	3	10	2017	2020	736964	738156	1192	39	3	6	6	normal	2	0	1	0	1	0	0
123069	1	0.0227161	NBS	0	1	2017	2023	736940	739171	2231	73	6	NA	6	normal	1	0	1	0	1	0	0
124699	2	0.114425	BS	7	18	2017	2024	736946	739364	2418	79	6	5.8	5	normal	0	0	1	1	1	0	0
20205	2	0.00707072	BS	0	2	2017	2020	736990	738018	1028	33	2	7.8	5	normal	1	0	1	0	1	0	0
65686	2	0.040983	BS	3	100	2017	2019	736932	737536	604	19	1	NA	NA	NA	NA	NA	NA	NA	1	0	0
29652	2	0.00190339	NBS	0	19	2017	2020	737001	737916	915	30	2	6.4	5	normal	1	1	2	1	2	1	1
29652	2	0.00190339	NBS	0	101	2017	2019	737001	737497	496	16	1	NA	NA	NA	NA	NA	NA	NA	3	1	1
17765	2	0.00190339	NBS	0	102	2017	2019	737001	737497	496	16	1	NA	NA	NA	NA	NA	NA	NA	1	0	0
44989	1	0.00425587	BS	2	103	2017	2020	736988	737852	864	28	2	NA	NA	NA	NA	NA	NA	NA	0	0	0
44989	1	0.00425587	BS	2	1	2017	2018	736988	737392	404	13	1	NA	NA	NA	NA	NA	NA	NA	0	0	0
16872	1	0.129585	BS	4	3	2017	2021	736962	738285	1323	43	3	9.3	7	obese	1	0	1	0	1	0	0
29634	2	0.129585	BS	4	3	2017	2021	736962	738285	1323	43	3	7.6	6	normal	2	0	1	0	1	0	0
70592	1	0.103979	BS	2	105	2017	2019	736970	737531	561	18	1	NA	NA	NA	NA	NA	NA	NA	0	0	0
15245	2	0.103979	BS	2	106	2017	2019	736970	737531	561	18	1	NA	NA	NA	NA	NA	NA	NA	1	0	0
18250	2	0.0284886	BS	0	107	2017	2019	736986	737510	524	17	1	NA	NA	NA	NA	NA	NA	NA	1	0	0
16521	1	0.000460649	BS	4	108	2017	2019	736992	737529	537	17	1	NA	NA	NA	NA	NA	NA	NA	1	0	0
16521	1	0.000460649	BS	4	2	2017	2020	736992	738067	1075	35	2	10	6	normal	1	0	0	0	0	0	0
146682	2	0.0349588	BS	4	109	2017	2019	736995	737732	737	24	2	NA	NA	NA	NA	NA	NA	NA	1	0	0
93831	2	0.0349588	BS	4	110	2017	2019	736995	737536	541	17	1	NA	NA	NA	NA	NA	NA	NA	1	0	0
12660	1	0.0440523	BS	0	1	2017	2020	736993	738057	1064	34	2	NA	NA	NA	NA	NA	NA	NA	1	0	0
21842	1	0.0963046	BS	8	112	2017	2019	737028	737732	704	23	1	NA	NA	NA	NA	NA	NA	NA	1	0	0
80071	2	0.048311	BS	2	113	2017	2019	737009	737531	522	17	1	NA	NA	NA	NA	NA	NA	NA	0	0	0
50467	2	0.0183173	BS	0	2	2017	2021	737015	738322	1307	42	3	NA	8	obese	2	2	2	3	3	1	1
12576	1	0.0372513	BS	0	114	2017	2019	737041	737484	443	14	1	NA	NA	NA	NA	NA	NA	NA	1	0	0
70909	2	0.0438995	BS	0	1	2017	2022	737039	738791	1752	57	4	9	NA	NA	1	1	2	2	2	1	1
54430	2	0.0394441	BS	0	3	2017	2020	736940	737877	937	30	2	8.5	6	normal	0	1	3	0	3	1	1
27558	2	8.02E-05	BS	0	115	2017	2019	736993	737727	734	24	2	NA	NA	NA	NA	NA	NA	NA	0	0	0
23028	1	0.154464	BS	7	1	2017	2022	736970	738831	1861	61	5	9.4	6	normal	2	NA	1	0	1	0	0
33128	2	0.0740544	BS	7	116	2017	2019	737016	737529	513	16	1	NA	NA	NA	NA	NA	NA	NA	1	0	0
22412	1	0.179918	BS	6	117	2017	2019	737003	737536	533	17	1	NA	NA	NA	NA	NA	NA	NA	1	0	0
23073	1	0.179918	BS	6	4	2017	2024	737003	739563	2560	84	7	7.2	4	normal	0	0	0	1	1	0	0
22178	1	0.0715161	BS	7	118	2018	2019	737064	737529	465	15	1	NA	NA	NA	NA	NA	NA	NA	1	0	0
42207	2	0.0715161	BS	7	119	2018	2019	737064	737492	428	14	1	NA	NA	NA	NA	NA	NA	NA	1	0	0
32453	2	0.0715161	BS	7	120	2018	2019	737064	737529	465	15	1	NA	NA	NA	NA	NA	NA	NA	1	0	0
32453	2	0.0715161	BS	7	4	2018	2024	737064	739562	2498	82	6	8	4	normal	0	0	0	0	0	0	0
19905	2	0.0256603	BS	3	2	2018	2021	737065	738360	1295	42	3	NA	5	normal	1	0	0	0	0	0	0
13145	1	0.134278	BS	5	121	2017	2019	737059	737536	477	15	1	NA	NA	NA	NA	NA	NA	NA	1	0	0
21014	2	0.134278	BS	5	122	2017	2019	737059	737732	673	22	1	NA	NA	NA	NA	NA	NA	NA	1	0	0
117361	2	0.111193	BS	4	123	2018	2019	737070	737529	459	15	1	NA	NA	NA	NA	NA	NA	NA	1	0	0
23155	1	0.111193	BS	4	124	2018	2019	737070	737536	466	15	1	NA	NA	NA	NA	NA	NA	NA	0	0	0
23155	1	0.111193	BS	4	1	2018	2023	737070	739195	2125	69	5	7.9	5	normal	1	0	0	0	0	0	0
23155	1	0.111193	BS	4	1	2018	2021	737070	738467	1397	45	3	NA	NA	NA	NA	NA	NA	NA	0	0	0
27037	2	0.0186581	BS	2	125	2018	2019	737071	737732	661	21	1	NA	NA	NA	NA	NA	NA	NA	1	0	0
35375	1	0.0186581	BS	2	126	2018	2019	737071	737732	661	21	1	NA	NA	NA	NA	NA	NA	NA	1	0	0
16415	1	0.0108893	BS	3	1	2017	2020	736940	738057	1117	36	3	9.8	5	normal	3	0	2	0	2	1	1
20723	2	0.0517971	BS	4	21	2018	2022	737077	738848	1771	58	4	NA	NA	NA	NA	NA	NA	NA	2	1	1
66219	2	0.137247	BS	7	127	2018	2019	737081	737529	448	14	1	NA	NA	NA	NA	NA	NA	NA	1	0	0
66219	2	0.137247	BS	7	3	2018	2024	737081	739581	2500	82	6	NA	7	obese	1	0	3	2	3	1	1
12629	1	0.0596707	BS	6	6	2018	2024	737093	739479	2386	78	6	8.4	4	normal	1	0	1	0	1	0	0
12629	1	0.0596707	BS	6	2	2018	2022	737093	738592	1499	49	4	9.47	5	normal	1	0	1	0	1	0	0
12629	1	0.0596707	BS	6	128	2018	2019	737093	737531	438	14	1	NA	NA	NA	NA	NA	NA	NA	0	0	0
136638	1	0.0248972	BS	0	1	2018	2023	737089	739165	2076	68	5	NA	9	obese	0	1	2	2	2	1	1
81828	1	0.0569219	BS	4	5	2018	2022	737126	738784	1658	54	4	9.45	5	normal	1	0	0	0	0	0	0
81828	1	0.0569219	BS	4	129	2018	2019	737126	737503	377	12	1	NA	NA	NA	NA	NA	NA	NA	0	0	0
12619	1	0.0984255	BS	2	130	2018	2019	737123	737536	413	13	1	NA	NA	NA	NA	NA	NA	NA	1	0	0
12619	1	0.0984255	BS	2	7	2018	2021	737123	738390	1267	41	3	12	5	normal	0	0	0	0	0	0	0
118239	2	0.127996	BS	7	131	2018	2019	737128	737529	401	13	1	NA	NA	NA	NA	NA	NA	NA	0	0	0
88796	2	0.127996	BS	7	2	2018	2022	737128	738795	1667	54	4	NA	7	obese	2	0	0	0	0	0	0
135573	1	0.01245	BS	0	10	2017	2021	737052	738381	1329	43	3	11	5	normal	0	0	0	0	0	0	0
26827	2	0.107807	BS	5	132	2018	2019	737138	737531	393	12	1	NA	NA	NA	NA	NA	NA	NA	0	0	0
17993	2	0.0307255	NBS	0	3	2018	2021	737150	738380	1230	40	3	10.5	5	normal	1	0	1	0	1	0	0
55522	1	0.025661	BS	0	133	2018	2020	737159	737842	683	22	1	NA	NA	NA	NA	NA	NA	NA	0	0	0
27756	2	0.0621837	BS	3	3	2018	2022	737143	738618	1475	48	4	9.8	5	normal	2	0	2	0	2	1	1
27756	2	0.0621837	BS	3	134	2018	2019	737143	737599	456	14	1	NA	NA	NA	NA	NA	NA	NA	1	0	0
26390	2	0.0189508	BS	0	135	2018	2019	737138	737536	398	13	1	NA	NA	NA	NA	NA	NA	NA	0	0	0
146504	1	0.15217	BS	3	136	2018	2019	737147	737531	384	12	1	NA	NA	NA	NA	NA	NA	NA	0	0	0
12565	1	0.0939791	BS	7	6	2018	2024	737142	739479	2337	76	6	8.5	4	normal	1	0	1	0	1	0	0
12565	1	0.0939791	BS	7	3	2018	2021	737142	738501	1359	44	3	9.6	7	obese	1	0	1	0	1	0	0
12565	1	0.0939791	BS	7	137	2018	2019	737142	737531	389	12	1	NA	NA	NA	NA	NA	NA	NA	0	0	0
28756	2	0.112439	BS	7	2	2018	2022	737179	738711	1532	50	4	NA	6	normal	1	0	1	0	1	0	0
29447	2	0.0898433	BS	8	138	2018	2024	737192	739318	2126	69	5	NA	NA	NA	NA	NA	NA	NA	0	0	0
29447	2	0.0898433	BS	8	139	2018	2019	737192	737657	465	15	1	NA	NA	NA	NA	NA	NA	NA	0	0	0
29447	2	0.0898433	BS	8	2	2018	2022	737192	738725	1533	50	4	NA	6	normal	1	0	0	0	0	0	0
23905	1	0.0898433	BS	8	140	2018	2019	737192	737657	465	15	1	NA	NA	NA	NA	NA	NA	NA	1	0	0
23905	1	0.0898433	BS	8	3	2018	2021	737192	738326	1134	37	3	NA	NA	NA	NA	NA	NA	NA	2	1	1
17657	2	0.0224417	BS	0	10	2018	2020	737127	738017	890	29	2	6.9	6	normal	2	0	0	1	1	0	0
124358	1	0.0413635	BS	1	141	2018	2019	737188	737679	491	16	1	NA	NA	NA	NA	NA	NA	NA	1	0	0
60075	2	0.0413635	BS	1	142	2018	2019	737188	737679	491	16	1	NA	NA	NA	NA	NA	NA	NA	2	1	1
147165	1	0.0765768	BS	4	33	2018	2024	737188	739591	2403	78	6	9.75	6	normal	2	0	1	0	1	0	0
147165	1	0.0765768	BS	4	144	2018	2019	737188	737636	448	14	1	NA	NA	NA	NA	NA	NA	NA	2	1	1
18614	2	0.0610202	BS	1	145	2018	2019	737187	737719	532	17	1	NA	NA	NA	NA	NA	NA	NA	1	0	0
27827	2	0.0610202	BS	1	2	2018	2023	737187	738998	1811	59	4	7	6	normal	2	0	0	0	0	0	0
27827	2	0.0610202	BS	1	146	2018	2020	737187	737842	655	21	1	NA	NA	NA	NA	NA	NA	NA	0	0	0
31204	2	0.0572834	BS	0	3	2018	2021	737177	738390	1213	39	3	8.9	6	normal	2	0	2	0	2	1	1
20797	2	0.0732161	BS	0	8	2018	2020	737128	737867	739	24	2	NA	NA	NA	NA	NA	NA	NA	0	0	0
83440	1	0.0565889	BS	2	147	2018	2020	737184	737842	658	21	1	NA	NA	NA	NA	NA	NA	NA	1	0	0
51675	2	0.151848	BS	5	148	2018	2019	737160	737529	369	12	1	NA	NA	NA	NA	NA	NA	NA	0	0	0
21236	2	0.0810205	BS	4	2	2018	2020	737199	738060	861	28	2	NA	6	normal	2	0	0	0	0	0	0
32334	2	0.128146	BS	8	2	2018	2024	737197	739594	2397	78	6	8.2	6	normal	2	0	0	0	0	0	0
32334	2	0.128146	BS	8	2	2018	2021	737197	738474	1277	41	3	7.7	4	normal	2	0	0	0	0	0	0
32334	2	0.128146	BS	8	149	2018	2019	737197	737657	460	15	1	NA	NA	NA	NA	NA	NA	NA	1	0	0
130235	2	0.128146	BS	8	2	2018	2020	737197	738067	870	28	2	7.2	5	normal	2	0	0	0	0	0	0
12529	1	0	BS	0	150	2016	2019	736400	737529	1129	37	3	NA	NA	NA	NA	NA	NA	NA	0	0	0
31994	2	0.0862505	BS	6	1	2018	2022	737199	738799	1600	52	4	7.7	NA	NA	2	0	1	0	1	0	0
31994	2	0.0862505	BS	6	1	2018	2020	737199	737957	758	24	2	8.15	7	obese	2	0	1	1	1	0	0
16887	1	0.0862505	BS	6	1	2018	2020	737199	738057	858	28	2	10.3	5	normal	1	0	1	1	1	0	0
30977	2	0.0862505	BS	8	22	2018	2020	737205	737957	752	24	2	NA	NA	NA	NA	NA	NA	NA	1	0	0
16595	1	0.0550672	BS	0	1	2018	2021	737200	738467	1267	41	3	9.9	5	normal	2	0	1	NA	1	0	0
146372	2	0.121778	BS	8	151	2018	2019	737184	737741	557	18	1	NA	NA	NA	NA	NA	NA	NA	0	0	0
27941	2	0.0165545	BS	2	2	2018	2020	737185	737814	629	20	1	NA	5	normal	2	0	0	0	0	0	0
18398	2	0.0165545	BS	2	2	2018	2020	737185	737814	629	20	1	NA	NA	NA	2	0	0	0	0	0	0
63373	2	0.111703	BS	4	153	2018	2024	737224	739318	2094	68	5	NA	NA	NA	NA	NA	NA	NA	1	0	0
29556	2	0.0344232	BS	5	3	2018	2022	737217	738563	1346	44	3	NA	NA	NA	NA	NA	NA	NA	2	1	1
16552	1	0.0271337	BS	0	8	2018	2020	737235	738038	803	26	2	6	5	normal	2	0	0	0	0	0	0
116829	2	0.0406941	BS	1	2	2018	2020	737266	737806	540	17	1	7.3	5	normal	2	0	1	0	1	0	0
116829	2	0.0406941	BS	1	2	2018	2021	737266	738182	916	30	2	7.3	5	normal	2	0	1	0	1	0	0
30057	2	0.103835	BS	3	154	2018	2019	737204	737732	528	17	1	NA	NA	NA	NA	NA	NA	NA	1	0	0
19258	2	0.136021	BS	1	14	2018	2021	737272	738204	932	30	2	10.3	6	normal	2	0	1	0	1	0	0
78539	1	0.136021	BS	1	155	2018	2019	737272	737717	445	14	1	NA	NA	NA	NA	NA	NA	NA	1	0	0
146731	1	0.0107422	NBS	0	1	2018	2020	737281	738003	722	23	1	9.7	5	normal	2	0	0	1	1	0	0
19580	2	0.0266812	NBS	0	2	2018	2022	737245	738542	1297	42	3	9.4	5	normal	2	0	1	0	1	0	0
20336	2	0.0029848	NBS	0	2	2018	2021	737288	738257	969	31	2	6.6	5	normal	2	0	0	0	0	0	0
16902	1	0.0029848	NBS	0	2	2018	2021	737288	738257	969	31	2	9.5	5	normal	2	0	0	0	0	0	0
16233	1	0.0452622	BS	0	3	2018	2021	737241	738380	1139	37	3	8.36	5	normal	2	NA	1	0	1	0	0
20395	2	0.133122	BS	2	1	2018	2025	737245	739629	2384	78	6	7.8	6	normal	2	0	1	2	2	1	1
31521	2	0.340413	BS	3	157	2018	2019	737196	737732	536	17	1	NA	NA	NA	NA	NA	NA	NA	2	1	1
32014	2	0.129488	BS	0	158	2018	2019	737269	737721	452	14	1	NA	NA	NA	NA	NA	NA	NA	1	0	0
69799	1	0.0804815	BS	7	2	2018	2021	737192	738481	1289	42	3	NA	6	normal	1	0	1	0	1	0	0
63544	2	0.0804815	BS	7	2	2018	2021	737192	738481	1289	42	3	NA	6	normal	1	0	0	0	0	0	0
71247	1	0.0206639	BS	3	159	2018	2019	737235	737732	497	16	1	NA	NA	NA	NA	NA	NA	NA	1	0	0
18874	2	0.0206639	BS	3	1	2018	2020	737235	737972	737	24	2	10.5	8	obese	2	0	2	0	2	1	1
20200	2	0.0206639	BS	3	2	2018	2021	737235	738242	1007	33	2	9.7	5	normal	1	0	1	0	1	0	0
20200	2	0.0206639	BS	3	1	2018	2020	737235	737972	737	24	2	10.3	9	obese	2	0	1	0	1	0	0
147575	2	0.000154368	NBS	0	10	2018	2023	737283	739199	1916	62	5	7.8	6	normal	2	1	3	3	3	1	1
26607	2	0.0214631	BS	0	2	2018	2020	737310	738088	778	25	2	NA	6	normal	2	0	0	0	0	0	0
22499	1	0.124363	BS	3	1	2018	2020	737301	738057	756	24	2	NA	NA	NA	3	0	1	0	1	0	0
27960	2	0.124363	BS	3	1	2018	2020	737301	738057	756	24	2	7.5	6	normal	3	1	1	2	2	1	1
56397	2	0.0159463	NBS	0	35	2018	2023	737285	739022	1737	57	4	9.7	7	obese	2	1	2	0	2	1	1
12936	1	0.0490859	BS	5	160	2018	2019	737257	737732	475	15	1	NA	NA	NA	NA	NA	NA	NA	1	0	0
47211	2	0.147263	BS	7	1	2018	2020	737300	738057	757	24	2	5.9	6	normal	1	0	1	1	1	0	0
22697	1	0.0506837	BS	0	2	2018	2020	737297	738006	709	23	1	11.1	6	normal	1	0	0	0	0	0	0
24060	1	-5.55E-17	BS	0	161	2018	2019	737105	737749	644	21	1	NA	NA	NA	NA	NA	NA	NA	1	0	0
24060	1	-5.55E-17	BS	0	7	2018	2022	737105	738618	1513	49	4	10.5	7	obese	1	0	2	1	2	1	1
24060	1	-5.55E-17	BS	0	17	2018	2024	737105	739353	2248	73	6	8	4	normal	1	0	1	1	1	0	0
25734	2	0.04648	BS	4	1	2018	2021	737299	738499	1200	39	3	10.5	6	normal	1	1	2	0	2	1	1
16257	1	0.0673243	BS	7	10	2018	2024	737300	739304	2004	65	5	7.2	5	normal	0	0	1	0	1	0	0
16257	1	0.0673243	BS	7	10	2018	2020	737300	738044	744	24	2	8.6	5	normal	1	0	0	0	0	0	0
16257	1	0.0673243	BS	7	162	2018	2019	737300	737666	366	12	1	NA	NA	NA	NA	NA	NA	NA	1	0	0
20364	2	0.0673243	BS	7	9	2018	2024	737300	739318	2018	66	5	NA	NA	NA	NA	NA	NA	NA	0	0	0
20364	2	0.0673243	BS	7	10	2018	2020	737300	738044	744	24	2	7.5	6	normal	1	0	0	0	0	0	0
20364	2	0.0673243	BS	7	163	2018	2019	737300	737666	366	12	1	NA	NA	NA	NA	NA	NA	NA	0	0	0
139818	2	0.0673243	BS	7	164	2018	2019	737300	737713	413	13	1	NA	NA	NA	NA	NA	NA	NA	1	0	0
96053	2	0.0515521	BS	8	1	2018	2020	737304	738057	753	24	2	8.2	7	obese	2	1	0	2	2	1	1
28952	2	0.0515521	BS	8	14	2018	2020	737304	738137	833	27	2	7	4	normal	1	1	0	2	2	1	1
21791	1	0.0319998	BS	1	1	2018	2021	737270	738467	1197	39	3	NA	NA	NA	NA	NA	NA	NA	1	0	0
84742	1	0.0319998	BS	1	165	2018	2019	737270	737701	431	14	1	NA	NA	NA	NA	NA	NA	NA	1	0	0
123099	1	0.0687673	BS	4	166	2018	2019	737286	737732	446	14	1	NA	NA	NA	NA	NA	NA	NA	2	1	1
113226	2	0.0687673	BS	4	167	2018	2019	737286	737732	446	14	1	NA	NA	NA	NA	NA	NA	NA	2	1	1
108938	1	0.103979	BS	2	168	2018	2020	737305	737842	537	17	1	NA	NA	NA	NA	NA	NA	NA	1	0	0
15931	2	0.0726796	BS	5	169	2018	2020	737291	737842	551	18	1	NA	NA	NA	NA	NA	NA	NA	0	0	0
15931	2	0.0726796	BS	5	2	2018	2022	737291	738656	1365	44	3	NA	6	normal	2	0	1	0	1	0	0
10156	1	0.0342446	BS	0	8	2018	2023	737285	739214	1929	63	5	10.3	5	normal	1	0	1	0	1	0	0
114152	2	0.162644	BS	4	7	2018	2022	737288	738782	1494	49	4	6.7	5	normal	1	0	1	0	1	0	0
114152	2	0.162644	BS	4	170	2018	2019	737288	737732	444	14	1	NA	NA	NA	NA	NA	NA	NA	0	0	0
24527	2	0.072608	BS	5	171	2018	2020	737245	737842	597	19	1	NA	NA	NA	NA	NA	NA	NA	1	0	0
24527	2	0.072608	BS	5	2	2018	2023	737245	738998	1753	57	4	7	6	normal	2	0	1	1	1	0	0
28438	2	0.0123825	BS	1	2	2018	2020	737329	738088	759	24	2	NA	6	normal	2	0	0	0	0	0	0
132105	1	0.0444637	BS	0	2	2018	2022	737335	738575	1240	40	3	11.6	5	normal	1	0	1	1	1	0	0
18030	2	0.114697	BS	3	2	2018	2022	737351	738711	1360	44	3	NA	5	normal	2	1	2	3	3	1	1
18030	2	0.114697	BS	3	5	2018	2021	737351	738323	972	31	2	7.7	6	normal	1	1	1	0	2	1	1
65404	1	0.00932557	BS	0	172	2018	2019	737331	737779	448	14	1	NA	NA	NA	NA	NA	NA	NA	1	0	0
17974	2	0.0197097	BS	0	39	2018	2021	737361	738412	1051	34	2	NA	NA	NA	NA	NA	NA	NA	0	0	0
22487	1	0.00339758	BS	1	47	2018	2023	737129	738902	1773	58	4	NA	NA	NA	NA	NA	NA	NA	1	0	0
32222	2	0.0565326	BS	2	1	2018	2021	737367	738422	1055	34	2	8.2	6	normal	3	0	1	0	1	0	0
22151	1	0.101063	BS	7	3	2018	2021	737358	738260	902	29	2	7.1	6	normal	1	0	1	1	1	0	0
22151	1	0.101063	BS	7	4	2018	2024	737358	739585	2227	73	6	6.2	5	normal	0	0	1	1	1	0	0
17909	2	0.0179949	BS	1	3	2018	2022	737365	738618	1253	41	3	9.4	7	obese	1	0	2	0	2	1	1
20916	2	0.0419137	BS	0	10	2018	2020	737356	737971	615	20	1	6	4	normal	1	0	1	0	1	0	0
133546	1	0.0425673	NBS	0	2	2018	2021	737385	738250	865	28	2	11.3	8	obese	2	1	3	2	3	1	1
90981	2	0.145319	BS	4	1	2018	2020	737363	738057	694	22	1	7.7	6	normal	1	0	1	0	1	0	0
51095	2	0.105292	BS	4	173	2018	2020	737383	737842	459	15	1	NA	NA	NA	NA	NA	NA	NA	1	0	0
56425	2	0.0843325	BS	5	5	2018	2022	737400	738592	1192	39	3	NA	NA	NA	NA	NA	NA	NA	1	0	0
29628	2	0.0673239	BS	0	3	2018	2021	737401	738505	1104	36	3	9.1	5	normal	1	0	1	0	1	0	0
18513	2	0.0546404	BS	1	6	2018	2024	737388	739479	2091	68	5	7.6	5	normal	1	0	1	0	1	0	0
18513	2	0.0546404	BS	1	174	2018	2020	737388	737842	454	14	1	NA	NA	NA	NA	NA	NA	NA	1	0	0
18513	2	0.0546404	BS	1	175	2018	2023	737388	739170	1782	58	4	NA	NA	NA	NA	NA	NA	NA	1	0	0
17994	2	0.138132	BS	2	14	2018	2021	737419	738204	785	25	2	9.5	7	obese	1	0	0	1	0	0	0
145429	1	0.0377477	BS	3	176	2018	2019	737365	737732	367	12	1	NA	NA	NA	NA	NA	NA	NA	1	0	0
20018	2	0.0993757	BS	5	2	2018	2021	737419	738242	823	27	2	NA	NA	NA	NA	NA	NA	NA	0	0	0
12991	1	0.136802	BS	2	4	2018	2024	737335	739562	2227	73	6	9.5	5	normal	1	0	0	0	0	0	0
12991	1	0.136802	BS	2	178	2018	2019	737335	737717	382	12	1	NA	NA	NA	NA	NA	NA	NA	0	0	0
16292	1	0.136802	BS	2	2	2018	2020	737335	738088	753	24	2	NA	5	normal	2	0	0	0	0	0	0
28106	2	2.38E-07	BS	0	2	2019	2021	737428	738217	789	25	2	6.42	5	normal	2	0	1	0	1	0	0
19761	2	0.0250622	BS	4	13	2019	2020	737430	738021	591	19	1	8.5	5	normal	1	0	0	0	0	0	0
17077	1	0.0128125	BS	1	179	2017	2019	736833	737732	899	29	2	NA	NA	NA	NA	NA	NA	NA	0	0	0
14848	2	0.019636	BS	4	180	2019	2020	737450	737842	392	12	1	NA	NA	NA	NA	NA	NA	NA	0	0	0
14848	2	0.019636	BS	4	2	2019	2022	737450	738656	1206	39	3	NA	6	normal	2	0	0	0	0	0	0
25523	2	0.00190339	BS	0	19	2018	2020	737417	737916	499	16	1	6.4	5	normal	1	0	1	0	1	0	0
22534	1	0.0355053	BS	4	1	2018	2021	737387	738467	1080	35	2	NA	NA	NA	NA	NA	NA	NA	1	0	0
51998	2	0.0355053	BS	4	2	2018	2021	737387	738285	898	29	2	NA	5	normal	2	0	0	0	0	0	0
29247	2	0.0559707	BS	5	5	2018	2022	737270	738592	1322	43	3	NA	NA	NA	NA	NA	NA	NA	1	0	0
29247	2	0.0559707	BS	5	1	2018	2020	737270	737856	586	19	1	NA	6	normal	2	NA	1	0	1	0	0
29247	2	0.0559707	BS	5	181	2018	2024	737270	739318	2048	67	5	NA	NA	NA	NA	NA	NA	NA	2	1	1
54685	1	0.179918	BS	6	1	2019	2023	737429	738957	1528	50	4	NA	5	normal	1	0	1	0	1	0	0
26073	2	0.157285	BS	2	3	2019	2022	737491	738618	1127	37	3	8.6	7	obese	2	0	2	0	2	1	1
26073	2	0.157285	BS	2	16	2019	2024	737491	739365	1874	61	5	6.3	6	normal	1	0	1	1	1	0	0
27456	2	0.111638	BS	3	1	2019	2022	737491	738654	1163	38	3	8.3	6	normal	0	1	2	2	2	1	1
29728	2	0.080159	BS	4	2	2018	2020	737425	738060	635	20	1	NA	5	normal	1	0	0	0	0	0	0
33744	2	0.0614	BS	7	2	2019	2023	737512	739159	1647	54	4	NA	7	obese	2	0	1	0	1	0	0
18427	2	0.0619874	BS	2	7	2019	2021	737488	738390	902	29	2	8.2	5	normal	0	0	1	0	1	0	0
15326	2	3.05E-05	BS	0	3	2019	2021	737500	738380	880	28	2	9.6	5	normal	1	0	2	0	2	1	1
28918	2	0.047172	BS	0	7	2019	2022	737543	738618	1075	35	2	9.2	6	normal	3	0	1	0	1	0	0
28918	2	0.047172	BS	0	17	2019	2024	737543	739339	1796	59	4	7	4	normal	0	0	0	0	0	0	0
146412	2	0.0108893	BS	3	1	2019	2020	737515	738057	542	17	1	9.1	6	normal	2	0	1	0	1	0	0
30553	2	0.000310898	BS	0	2	2018	2020	737347	737864	517	17	1	7.6	4	normal	2	0	1	0	1	0	0
148502	2	0.00533229	BS	0	1	2019	2022	737527	738654	1127	37	3	7.4	5	normal	1	0	1	0	1	0	0
16954	1	0.00743566	BS	0	183	2018	2019	737355	737732	377	12	1	NA	NA	NA	NA	NA	NA	NA	1	0	0
22671	1	0.0400776	BS	0	34	2019	2021	737558	738442	884	29	2	8.6	4	normal	2	0	1	0	1	0	0
18786	2	0.0650619	BS	5	4	2019	2023	737543	739052	1509	49	4	7	5	normal	1	0	0	1	1	0	0
24308	2	0.0126681	BS	2	23	2019	2022	737467	738716	1249	41	3	9.2	6	normal	1	0	1	0	1	0	0
27714	2	0.0222886	BS	0	3	2019	2021	737549	738505	956	31	2	6.2	5	normal	2	0	1	0	1	0	0
130405	2	0.0617334	NBS	0	2	2019	2023	737512	739199	1687	55	4	9.5	5	normal	2	2	2	2	3	1	1
99628	2	0.0236705	BS	3	2	2019	2025	737429	739625	2196	72	6	9.8	6	normal	1	1	2	1	2	1	1
77512	2	0.0418895	BS	2	2	2019	2022	737545	738655	1110	36	3	NA	5	normal	2	1	3	2	3	1	1
86648	2	0.139598	BS	1	1	2019	2020	737545	738003	458	15	1	8.4	5	normal	0	0	0	0	0	0	0
16658	1	0	BS	0	5	2019	2022	737490	738556	1066	34	2	8.4	6	normal	1	0	0	0	0	0	0
140987	1	0.0615897	BS	1	1	2019	2021	737582	738467	885	29	2	NA	NA	NA	NA	NA	NA	NA	0	0	0
22497	1	0.0441397	BS	5	1	2019	2020	737596	738057	461	15	1	16.1	6	normal	2	0	1	0	1	0	0
22497	1	0.0441397	BS	5	1	2019	2023	737596	738957	1361	44	3	NA	6	normal	2	0	1	0	1	0	0
91615	2	0.0441397	BS	5	1	2019	2020	737596	738063	467	15	1	8.1	6	normal	2	0	1	1	1	0	0
61192	2	0.0441397	BS	5	1	2019	2020	737596	738057	461	15	1	8.6	6	normal	3	0	0	0	0	0	0
24679	2	0.136386	BS	6	14	2019	2022	737564	738678	1114	36	3	10.2	7	obese	2	1	1	3	3	1	1
57024	1	0.125199	BS	7	3	2019	2021	737602	738489	887	29	2	9.27	5	normal	2	0	1	0	1	0	0
23388	1	0.0258521	BS	3	1	2019	2023	737584	739195	1611	52	4	8.55	5	normal	0	0	2	2	2	1	1
23388	1	0.0258521	BS	3	1	2019	2021	737584	738467	883	28	2	NA	NA	NA	NA	NA	NA	NA	1	0	0
81026	2	0.0381268	BS	2	2	2019	2022	737591	738719	1128	37	3	NA	7	obese	2	0	1	0	1	0	0
81026	2	0.0381268	BS	2	2	2019	2025	737591	739753	2162	71	5	9.7	6	normal	1	1	2	1	2	1	1
19425	2	0.174017	BS	7	2	2019	2023	737583	738998	1415	46	3	7	6	normal	2	1	2	2	2	1	1
146469	1	0.174017	BS	7	5	2019	2025	737583	739683	2100	69	5	10	7	obese	1	0	1	0	1	0	0
146469	1	0.174017	BS	7	12	2019	2023	737583	738957	1374	45	3	NA	NA	NA	NA	NA	NA	NA	1	0	0
134545	2	0.110575	BS	5	4	2019	2024	737577	739563	1986	65	5	7.6	4	normal	1	0	0	0	0	0	0
134545	2	0.110575	BS	5	5	2019	2022	737577	738592	1015	33	2	NA	NA	NA	NA	NA	NA	NA	1	0	0
78746	1	0.110575	BS	5	3	2019	2021	737577	738320	743	24	2	NA	NA	NA	NA	NA	NA	NA	2	1	1
44110	1	0.00107084	BS	3	3	2019	2021	737523	738284	761	25	2	8.7	6	normal	1	0	1	0	1	0	0
98371	1	0.100408	BS	6	1	2019	2020	737599	737972	373	12	1	7.8	6	normal	1	0	1	1	1	0	0
27047	2	0.0823857	BS	6	1	2019	2020	737626	738057	431	14	1	8.6	7	obese	3	0	1	0	1	0	0
27047	2	0.0823857	BS	6	1	2019	2022	737626	738799	1173	38	3	7.2	5	normal	3	0	0	0	0	0	0
17590	2	0.0309001	BS	1	8	2019	2021	737647	738297	650	21	1	NA	NA	NA	NA	NA	NA	NA	2	1	1
17590	2	0.0309001	BS	1	8	2019	2024	737647	739365	1718	56	4	8.4	5	normal	1	0	1	0	1	0	0
19049	2	0.0545037	BS	0	21	2019	2024	737640	739472	1832	60	5	8.4	6	normal	1	0	1	0	1	0	0
24634	2	0.0776099	BS	3	1	2019	2023	737646	738957	1311	43	3	NA	6	normal	1	0	1	0	1	0	0
24634	2	0.0776099	BS	3	11	2019	2022	737646	738867	1221	40	3	NA	8	obese	1	0	1	1	1	0	0
24634	2	0.0776099	BS	3	4	2019	2024	737646	739588	1942	63	5	9.7	5	normal	0	0	0	0	0	0	0
16420	1	0.0776099	BS	3	14	2019	2021	737646	738204	558	18	1	10	6	normal	3	0	1	0	1	0	0
16420	1	0.0776099	BS	3	9	2019	2024	737646	739318	1672	54	4	NA	NA	NA	NA	NA	NA	NA	2	1	1
16420	1	0.0776099	BS	3	4	2019	2024	737646	739587	1941	63	5	10.1	4	normal	0	0	0	0	0	0	0
17428	1	0.114868	BS	5	4	2019	2024	737608	739561	1953	64	5	8.42	5	normal	1	1	0	1	1	0	0
54990	2	0.114868	BS	5	4	2019	2024	737608	739588	1980	65	5	7.8	5	normal	1	0	0	1	1	0	0
65356	2	0.136062	BS	3	2	2019	2024	737654	739390	1736	57	4	NA	6	normal	1	1	1	2	2	1	1
18814	2	0.0849344	BS	2	17	2019	2023	737685	739151	1466	48	4	6.6	5	normal	0	0	0	0	0	0	0
18814	2	0.0849344	BS	2	3	2019	2021	737685	738475	790	25	2	9.36	8	obese	1	0	3	0	3	1	1
24741	2	0.148438	BS	0	186	2019	2022	737503	738588	1085	35	2	NA	NA	NA	NA	NA	NA	NA	1	0	0
18487	2	0.0523793	BS	5	187	2019	2021	737677	738272	595	19	1	NA	NA	NA	NA	NA	NA	NA	3	1	1
18487	2	0.0523793	BS	5	6	2019	2024	737677	739534	1857	61	5	7.6	5	normal	2	0	0	0	0	0	0
18487	2	0.0523793	BS	5	2	2019	2022	737677	738837	1160	38	3	NA	NA	NA	NA	NA	NA	NA	0	0	0
47948	2	0.00501672	BS	4	23	2019	2021	737696	738296	600	19	1	NA	NA	NA	NA	NA	NA	NA	0	0	0
22310	1	0.128146	BS	8	2	2019	2020	737686	738067	381	12	1	7.9	5	normal	1	0	0	0	0	0	0
22310	1	0.128146	BS	8	2	2019	2022	737686	738740	1054	34	2	NA	NA	NA	NA	NA	NA	NA	0	0	0
16738	1	0.128146	BS	8	23	2019	2020	737686	738129	443	14	1	9.3	6	normal	1	0	1	0	1	0	0
16738	1	0.128146	BS	8	189	2019	2024	737686	739318	1632	53	4	NA	NA	NA	NA	NA	NA	NA	0	0	0
17697	2	0.0661232	BS	5	5	2019	2020	737703	738079	376	12	1	5.3	5	normal	2	0	NA	1	1	0	0
16712	1	0	BS	0	8	2018	2020	737179	737867	688	22	1	NA	NA	NA	NA	NA	NA	NA	1	0	0
16712	1	0	BS	0	11	2018	2024	737179	739518	2339	76	6	8.1	6	normal	1	0	1	0	1	0	0
27698	2	0.0105878	BS	1	5	2019	2021	737692	738217	525	17	1	6.7	4	normal	2	1	2	0	2	1	1
19489	2	0.117465	BS	2	1	2019	2021	737688	738467	779	25	2	NA	NA	NA	NA	NA	NA	NA	1	0	0
21259	2	0.0799713	BS	4	190	2019	2020	737703	738070	367	12	1	NA	NA	NA	NA	NA	NA	NA	1	0	0
21259	2	0.0799713	BS	4	1	2019	2022	737703	738791	1088	35	2	7	7	obese	2	0	2	1	2	1	1
20917	2	0.0607056	BS	2	2	2019	2022	737689	738550	861	28	2	NA	6	normal	1	0	0	0	0	0	0
30401	2	0.0479189	BS	3	12	2019	2022	737701	738845	1144	37	3	NA	4	normal	1	0	0	0	0	0	0
17919	2	0.00284174	BS	4	1	2019	2023	737616	739195	1579	51	4	7.65	NA	NA	2	0	2	0	2	1	1
17919	2	0.00284174	BS	4	2	2019	2024	737616	739594	1978	64	5	7.2	6	normal	1	0	0	0	0	0	0
17919	2	0.00284174	BS	4	2	2019	2021	737616	738285	669	21	1	NA	NA	NA	NA	NA	NA	NA	0	0	0
104148	2	0.108229	BS	5	1	2019	2023	737721	739195	1474	48	4	9.9	8	obese	2	0	1	0	1	0	0
29373	2	0.117493	BS	4	2	2019	2022	737720	738852	1132	37	3	NA	NA	NA	NA	NA	NA	NA	1	0	0
32650	2	0.106617	BS	4	1	2019	2021	737663	738467	804	26	2	NA	NA	NA	NA	NA	NA	NA	1	0	0
21813	1	0.133114	BS	5	3	2019	2021	737760	738284	524	17	1	9.4	6	normal	2	0	NA	NA	1	0	0
16820	1	0.109608	BS	7	6	2019	2024	737738	739479	1741	57	4	7.7	4	normal	2	0	0	0	0	0	0
16820	1	0.109608	BS	7	2	2019	2021	737738	738360	622	20	1	NA	5	normal	2	0	0	0	0	0	0
77605	1	0.00341797	BS	0	5	2018	2022	737352	738592	1240	40	3	NA	NA	NA	NA	NA	NA	NA	2	1	1
146747	2	0.0808901	BS	6	3	2019	2021	737748	738320	572	18	1	NA	NA	NA	NA	NA	NA	NA	0	0	0
30223	2	0.147263	BS	7	2	2019	2021	737709	738242	533	17	1	8	5	normal	2	0	0	0	0	0	0
74268	1	0.0738472	BS	7	2	2019	2021	737778	738194	416	13	1	9.1	5	normal	2	0	0	0	0	0	0
33187	1	0.0738472	BS	7	2	2019	2021	737778	738194	416	13	1	8	5	normal	3	0	1	0	1	0	0
104927	1	0.0738472	BS	7	2	2019	2021	737778	738171	393	12	1	10.35	7	obese	2	0	1	0	1	0	0
145329	1	0.0297847	BS	0	1	2019	2022	737779	738592	813	26	2	NA	NA	NA	NA	NA	NA	NA	2	1	1
32584	2	0.00107084	BS	3	3	2019	2021	737762	738284	522	17	1	9	7	obese	2	0	2	0	2	1	1
22116	1	0.0959788	BS	4	2	2020	2021	737792	738242	450	14	1	NA	5	normal	2	0	0	0	0	0	0
142886	2	0.0621837	BS	3	30	2020	2022	737816	738786	970	31	2	6.75	6	normal	2	0	0	1	1	0	0
16621	1	0.309217	BS	3	192	2020	2022	737799	738755	956	31	2	NA	NA	NA	NA	NA	NA	NA	1	0	0
53539	1	0.0762591	BS	3	1	2020	2023	737817	738957	1140	37	3	NA	5	normal	2	0	2	1	2	1	1
28043	2	9.01E-05	BS	0	2	2019	2021	737789	738257	468	15	1	8.25	5	normal	1	0	0	0	0	0	0
19484	2	0.0490482	BS	0	3	2020	2021	737795	738380	585	19	1	9.8	6	normal	2	NA	1	0	1	0	0
21464	2	0.139598	BS	1	13	2020	2022	737799	738612	813	26	2	8.3	5	normal	1	0	1	0	1	0	0
17308	1	0.00103446	BS	0	2	2020	2021	737826	738222	396	13	1	NA	NA	NA	NA	NA	NA	NA	1	0	0
53469	2	0.00240555	NBS	1	19	2020	2021	737831	738293	462	15	1	8.2	5	normal	2	0	2	1	2	1	1
108861	1	0.100602	BS	7	42	2019	2021	737782	738240	458	15	1	6	5	normal	1	1	1	0	1	0	0
12786	1	0.0337636	NBS	0	8	2020	2023	737859	739214	1355	44	3	NA	NA	NA	NA	NA	NA	NA	1	0	0
32424	2	0.0279807	BS	5	3	2019	2021	737756	738320	564	18	1	NA	NA	NA	NA	NA	NA	NA	0	0	0
32424	2	0.0279807	BS	5	2	2019	2025	737756	739683	1927	63	5	NA	5	normal	1	0	0	0	0	0	0
98373	2	0.0279807	BS	5	3	2019	2021	737756	738320	564	18	1	NA	NA	NA	NA	NA	NA	NA	1	0	0
98373	2	0.0279807	BS	5	2	2019	2025	737756	739683	1927	63	5	7	6	normal	1	0	0	0	0	0	0
112925	1	0.0862505	BS	8	1	2020	2023	737845	738957	1112	36	3	NA	6	normal	2	0	2	0	2	1	1
29675	2	0.000122567	BS	0	5	2020	2022	737862	738644	782	25	2	10.5	7	obese	1	1	2	0	2	1	1
16519	1	0.0189821	BS	4	3	2020	2021	737888	738475	587	19	1	9.5	5	normal	2	0	1	0	1	0	0
24529	2	0.13128	BS	8	3	2020	2021	737862	738284	422	13	1	6.4	6	normal	1	0	1	0	1	0	0
51640	2	0.131585	BS	7	3	2020	2021	737840	738260	420	13	1	6.65	6	normal	1	0	0	0	0	0	0
51640	2	0.131585	BS	7	1	2020	2022	737840	738606	766	25	2	6.65	6	normal	1	0	1	0	1	0	0
51640	2	0.131585	BS	7	4	2020	2024	737840	739588	1748	57	4	6.4	4	normal	1	0	0	1	1	0	0
23987	1	0.0478505	BS	2	3	2020	2021	737876	738285	409	13	1	11	6	normal	2	0	1	0	1	0	0
17231	1	0.0478505	BS	2	193	2020	2021	737876	738245	369	12	1	NA	NA	NA	NA	NA	NA	NA	1	0	0
30394	2	0.0325317	BS	1	7	2020	2022	737854	738782	928	30	2	8.7	7	obese	2	0	1	0	1	0	0
24533	2	0.0315591	BS	7	2	2020	2021	737912	738285	373	12	1	NA	NA	NA	NA	NA	NA	NA	0	0	0
24533	2	0.0315591	BS	7	2	2020	2024	737912	739594	1682	55	4	7.8	6	normal	1	0	0	0	0	0	0
24533	2	0.0315591	BS	7	1	2020	2023	737912	739195	1283	42	3	7.45	6	normal	1	0	1	0	1	0	0
21873	1	0.0366801	BS	0	29	2020	2022	737919	738584	665	21	1	10.65	6	normal	2	0	1	0	1	0	0
29118	2	0.174017	BS	7	6	2020	2023	737921	739065	1144	37	3	7.9	5	normal	0	0	1	0	1	0	0
29118	2	0.174017	BS	7	2	2020	2021	737921	738360	439	14	1	NA	6	normal	1	0	1	0	1	0	0
29493	2	0.0375517	BS	2	7	2020	2021	737926	738390	464	15	1	NA	NA	NA	NA	NA	NA	NA	1	0	0
119733	1	0.0866642	BS	7	1	2020	2023	737908	738957	1049	34	2	NA	6	normal	1	0	1	0	1	0	0
141896	2	0.0866642	BS	7	194	2020	2024	737908	739318	1410	46	3	NA	NA	NA	NA	NA	NA	NA	1	0	0
26089	2	0.0221948	BS	0	7	2020	2022	737911	738782	871	28	2	7.7	6	normal	1	0	1	0	1	0	0
37840	2	0.0747008	BS	2	46	2020	2022	737945	738848	903	29	2	9	7	obese	1	0	2	1	2	1	1
47380	2	0.143406	BS	7	1	2020	2021	737946	738467	521	17	1	NA	NA	NA	NA	NA	NA	NA	1	0	0
99577	1	0.000139517	BS	0	2	2020	2023	737990	739118	1128	37	3	11	7	obese	2	2	2	2	3	1	1
138474	1	0.0375125	BS	0	8	2020	2022	738008	738759	751	24	2	7.8	5	normal	1	0	1	1	1	0	0
30999	2	0.0375125	BS	0	195	2020	2024	738008	739318	1310	43	3	NA	NA	NA	NA	NA	NA	NA	2	1	1
30999	2	0.0375125	BS	0	8	2020	2022	738008	738759	751	24	2	NA	NA	NA	NA	NA	NA	NA	1	0	0
39214	1	0.129635	BS	1	3	2020	2021	737986	738364	378	12	1	8.5	5	normal	2	0	1	0	1	0	0
21859	1	0.0647844	BS	2	3	2020	2021	737981	738364	383	12	1	9.5	6	normal	1	0	1	0	1	0	0
21859	1	0.0647844	BS	2	16	2020	2023	737981	739227	1246	40	3	9.2	6	normal	1	0	1	0	1	0	0
18042	2	0.0539579	BS	1	8	2020	2022	738045	738645	600	19	1	7.4	5	normal	2	0	0	0	0	0	0
21931	1	0.0675118	BS	7	18	2020	2024	737999	739604	1605	52	4	8.2	6	normal	2	0	1	0	1	0	0
21931	1	0.0675118	BS	7	5	2020	2022	737999	738592	593	19	1	NA	NA	NA	NA	NA	NA	NA	1	0	0
30362	2	0.0675118	BS	7	1	2020	2025	737999	739629	1630	53	4	7.65	6	normal	2	0	1	0	1	0	0
16216	1	0.104478	BS	4	3	2020	2021	738061	738501	440	14	1	7.6	6	normal	1	0	1	0	1	0	0
16216	1	0.104478	BS	4	2	2020	2023	738061	739202	1141	37	3	NA	5	normal	2	0	1	0	1	0	0
31904	2	0.0381839	NBS	0	2	2020	2022	738045	738542	497	16	1	9.4	6	normal	2	0	0	0	0	0	0
28398	2	0.0922998	BS	1	13	2020	2022	738024	738612	588	19	1	9.1	5	normal	1	0	1	0	1	0	0
27135	2	0.129531	BS	2	5	2020	2022	738040	738592	552	18	1	NA	NA	NA	NA	NA	NA	NA	1	0	0
26522	2	0.0356369	BS	0	3	2020	2022	738070	738772	702	23	1	9	6	normal	1	0	0	0	0	0	0
16401	1	0.0604163	BS	3	4	2020	2024	738070	739562	1492	49	4	11.2	5	normal	0	0	0	1	1	0	0
16401	1	0.0604163	BS	3	7	2020	2022	738070	738782	712	23	1	12.2	6	normal	0	0	1	0	1	0	0
24715	2	0.0246253	BS	0	29	2020	2022	738002	738598	596	19	1	7.62	NA	NA	0	0	0	0	0	0	0
134456	2	0.0676965	BS	4	5	2020	2022	738087	738784	697	22	1	NA	NA	NA	NA	NA	NA	NA	3	1	1
31163	2	0.0642255	BS	1	2	2020	2021	738088	738480	392	12	1	NA	5	normal	2	0	0	0	0	0	0
30023	2	0.00013134	BS	0	2	2020	2022	738096	738542	446	14	1	8.6	5	normal	1	0	1	0	1	0	0
24613	2	0.0205988	BS	3	7	2020	2022	738106	738782	676	22	1	8.25	6	normal	1	0	1	0	1	0	0
28027	2	0.0279364	BS	0	3	2020	2021	738085	738505	420	13	1	7.2	7	obese	2	0	2	0	2	1	1
142614	2	0.0280706	BS	4	2	2020	2022	738126	738711	585	19	1	NA	6	normal	2	0	2	2	2	1	1
72575	2	0.0661232	BS	5	31	2020	2022	738141	738540	399	13	1	NA	NA	NA	NA	NA	NA	NA	1	0	0
56322	2	0.0213131	BS	6	2	2020	2025	738125	739642	1517	49	4	NA	5	normal	2	0	0	0	0	0	0
32103	2	3.43E-05	BS	3	1	2020	2023	738137	739196	1059	34	2	6.35	4	normal	2	0	1	0	1	0	0
92909	2	0.0574232	BS	6	1	2020	2023	738129	739195	1066	35	2	7.1	6	normal	1	0	2	0	2	1	1
25879	2	0.0470815	BS	4	2	2020	2023	738126	738999	873	28	2	7	6	normal	1	0	1	1	1	0	0
42967	2	0.108229	BS	5	2	2020	2022	738134	738711	577	19	1	NA	5	normal	2	0	0	0	0	0	0
28364	2	0.000244154	BS	0	5	2020	2022	737894	738567	673	22	1	9.5	8	obese	1	1	2	1	2	1	1
82187	1	0.250068	BS	4	9	2020	2024	737891	739318	1427	46	3	NA	NA	NA	NA	NA	NA	NA	0	0	0
82187	1	0.250068	BS	4	2	2020	2021	737891	738291	400	13	1	NA	5	normal	2	0	0	0	0	0	0
139939	2	0.0802348	BS	5	1	2020	2022	738020	738592	572	18	1	NA	NA	NA	NA	NA	NA	NA	1	0	0
139939	2	0.0802348	BS	5	9	2020	2024	738020	739318	1298	42	3	NA	NA	NA	NA	NA	NA	NA	1	0	0
23076	1	0.0802348	BS	5	196	2020	2022	738020	738592	572	18	1	NA	NA	NA	NA	NA	NA	NA	1	0	0
23076	1	0.0802348	BS	5	9	2020	2024	738020	739318	1298	42	3	NA	NA	NA	NA	NA	NA	NA	0	0	0
23566	1	0.0814884	BS	6	1	2020	2021	738085	738467	382	12	1	NA	NA	NA	NA	NA	NA	NA	1	0	0
25145	2	0	BS	0	7	2020	2021	737925	738390	465	15	1	NA	NA	NA	NA	NA	NA	NA	1	0	0
25145	2	0	BS	0	26	2020	2024	737925	739371	1446	47	3	9.3	5	normal	2	0	1	1	1	0	0
33125	2	0.0814884	BS	6	8	2020	2022	738091	738541	450	14	1	7.8	5	normal	1	0	1	0	1	0	0
33452	2	0.043825	BS	3	10	2021	2022	738168	738731	563	18	1	7.2	5	normal	1	0	0	0	0	0	0
65662	2	0.0862505	BS	6	1	2020	2023	738137	738957	820	27	2	NA	6	normal	2	0	1	0	1	0	0
29885	2	0.0862505	BS	6	1	2020	2022	738137	738799	662	21	1	8.1	6	normal	2	0	1	2	2	1	1
101513	2	0.125352	BS	7	12	2020	2023	738132	738957	825	27	2	NA	NA	NA	NA	NA	NA	NA	1	0	0
67217	1	0.00014623	BS	0	2	2021	2023	738158	739006	848	27	2	8.9	7	obese	2	0	0	0	0	0	0
127445	2	0.101127	BS	6	1	2020	2022	738130	738799	669	22	1	7.6	7	obese	2	0	1	0	1	0	0
127445	2	0.101127	BS	6	4	2020	2024	738130	739563	1433	47	3	5.92	4	normal	1	1	0	1	1	0	0
72071	2	0.0951525	BS	4	13	2021	2022	738181	738598	417	13	1	7.3	5	normal	1	0	0	1	1	0	0
26098	2	0.0621837	BS	3	16	2021	2024	738176	739365	1189	39	3	7.2	6	normal	1	0	1	1	1	0	0
26098	2	0.0621837	BS	3	3	2021	2022	738176	738618	442	14	1	7.6	5	normal	2	0	1	0	1	0	0
139321	1	0.0174138	BS	2	3	2020	2022	737973	738860	887	29	2	9.5	5	normal	1	0	0	0	0	0	0
79370	2	0.0614146	BS	5	1	2021	2023	738187	738957	770	25	2	NA	6	normal	1	0	1	1	1	0	0
93118	2	0.0614146	BS	5	4	2021	2025	738187	739683	1496	49	4	7.3	5	normal	1	0	1	1	1	0	0
93118	2	0.0614146	BS	5	1	2021	2024	738187	739318	1131	37	3	8.9	6	normal	1	0	1	1	1	0	0
93118	2	0.0614146	BS	5	5	2021	2022	738187	738592	405	13	1	NA	NA	NA	NA	NA	NA	NA	1	0	0
16391	1	0.0614146	BS	5	2	2021	2022	738187	738725	538	17	1	NA	NA	NA	NA	NA	NA	NA	0	0	0
16391	1	0.0614146	BS	5	4	2021	2024	738187	739588	1401	46	3	9.3	5	normal	0	0	1	0	1	0	0
25472	2	0.0107558	BS	1	11	2021	2024	738157	739276	1119	36	3	7.4	4	normal	1	0	0	1	1	0	0
31824	2	0.0687106	BS	7	5	2021	2025	738166	739683	1517	49	4	6.8	5	normal	1	0	0	0	0	0	0
31824	2	0.0687106	BS	7	5	2021	2022	738166	738592	426	14	1	NA	NA	NA	NA	NA	NA	NA	1	0	0
109093	2	0.117493	BS	4	1	2021	2022	738244	738831	587	19	1	6.8	NA	NA	2	1	1	2	2	1	1
22105	1	0.117493	BS	4	7	2021	2022	738244	738782	538	17	1	9.3	6	normal	2	0	1	0	1	0	0
20259	2	0.225347	BS	2	1	2021	2022	738221	738848	627	20	1	NA	7	obese	0	0	1	2	2	1	1
149744	2	0.0622253	BS	6	9	2021	2024	738228	739318	1090	35	2	NA	NA	NA	NA	NA	NA	NA	1	0	0
149744	2	0.0622253	BS	6	1	2021	2023	738228	738957	729	23	1	NA	6	normal	1	0	1	0	1	0	0
25265	2	0.038515	BS	3	2	2021	2022	738239	738655	416	13	1	NA	5	normal	1	0	1	1	1	0	0
30075	2	0.0306162	BS	0	27	2021	2022	738179	738547	368	12	1	6.7	5	normal	0	0	0	0	0	0	0
21815	1	0.149512	BS	7	1	2021	2022	738207	738831	624	20	1	NA	NA	NA	NA	NA	NA	NA	0	0	0
21815	1	0.149512	BS	7	6	2021	2024	738207	739479	1272	41	3	9.3	6	normal	0	0	0	0	0	0	0
111261	1	0.149512	BS	7	7	2021	2022	738207	738782	575	18	1	8.7	5	normal	1	0	1	0	1	0	0
112421	2	0.0166356	BS	7	5	2021	2022	738173	738592	419	13	1	NA	NA	NA	NA	NA	NA	NA	1	0	0
112421	2	0.0166356	BS	7	49	2021	2024	738173	739582	1409	46	3	7.4	7	obese	2	0	1	0	1	0	0
24902	2	0.148624	BS	6	4	2021	2024	738241	739562	1321	43	3	7.7	5	normal	1	0	0	0	0	0	0
24902	2	0.148624	BS	6	1	2021	2023	738241	738957	716	23	1	NA	7	obese	1	0	0	0	0	0	0
24043	1	0.148624	BS	6	2	2021	2023	738241	739200	959	31	2	NA	5	normal	2	0	1	0	1	0	0
86101	1	0.0513351	BS	0	38	2021	2024	738256	739590	1334	43	3	8.9	5	normal	1	0	1	0	1	0	0
111570	2	0.0283404	BS	4	1	2021	2022	738220	738831	611	20	1	7.8	7	obese	2	0	1	0	1	0	0
111570	2	0.0283404	BS	4	2	2021	2022	738220	738719	499	16	1	NA	5	normal	1	0	0	0	0	0	0
77155	2	0.00226392	BS	4	2	2021	2024	738191	739459	1268	41	3	NA	6	normal	2	1	2	1	2	1	1
23405	1	0.146017	BS	6	4	2021	2024	738204	739563	1359	44	3	9.4	4	normal	1	1	1	1	1	0	0
23405	1	0.146017	BS	6	1	2021	2022	738204	738831	627	20	1	9	5	normal	2	0	1	0	1	0	0
149586	2	0.146017	BS	6	1	2021	2022	738204	738831	627	20	1	NA	NA	NA	NA	NA	NA	NA	2	1	1
39048	2	0.0285222	BS	2	1	2021	2023	738235	739195	960	31	2	8.2	7	obese	1	0	2	0	2	1	1
39038	2	0.0285222	BS	2	4	2021	2025	738235	739683	1448	47	3	7.8	5	normal	0	0	1	1	1	0	0
39038	2	0.0285222	BS	2	1	2021	2023	738235	738957	722	23	1	NA	6	normal	1	0	1	0	1	0	0
97686	2	0.101265	BS	2	2	2021	2022	738235	738711	476	15	1	NA	5	normal	1	0	1	0	1	0	0
25096	2	0	BS	0	3	2020	2022	738073	738618	545	17	1	8.5	4	normal	1	0	0	0	0	0	0
25096	2	0	BS	0	16	2020	2024	738073	739365	1292	42	3	8	6	normal	0	0	1	1	1	0	0
93439	1	0.0252625	BS	5	2	2021	2025	738285	739683	1398	45	3	NA	5	normal	2	0	0	0	0	0	0
124905	2	0.168232	BS	2	1	2021	2024	738246	739536	1290	42	3	7.55	6	normal	2	0	1	2	2	1	1
105323	2	0.168232	BS	2	1	2021	2024	738246	739401	1155	37	3	NA	4	normal	2	1	1	2	2	1	1
87389	2	0.0712936	BS	4	4	2021	2024	738193	739559	1366	44	3	8.2	4	normal	0	0	0	0	0	0	0
87389	2	0.0712936	BS	4	12	2021	2023	738193	738957	764	25	2	NA	NA	NA	NA	NA	NA	NA	1	0	0
77169	2	0.105005	BS	2	4	2021	2024	738266	739562	1296	42	3	NA	NA	NA	NA	NA	NA	NA	0	0	0
77169	2	0.105005	BS	2	2	2021	2023	738266	738957	691	22	1	NA	5	normal	1	0	0	0	0	0	0
30229	2	0.0688587	BS	6	6	2021	2023	738288	739065	777	25	2	6.5	4	normal	1	0	1	0	1	0	0
22441	1	0.0688587	BS	6	1	2021	2022	738288	738805	517	16	1	NA	NA	NA	NA	NA	NA	NA	1	0	0
25305	2	0.151885	BS	3	2	2021	2024	738281	739424	1143	37	3	NA	6	normal	1	0	0	0	0	0	0
25305	2	0.151885	BS	3	1	2021	2022	738281	738831	550	18	1	7.4	8	obese	1	0	1	0	1	0	0
115820	1	0.0495336	BS	3	1	2021	2023	738267	738957	690	22	1	NA	5	normal	1	0	0	0	0	0	0
115820	1	0.0495336	BS	3	2	2021	2022	738267	738852	585	19	1	NA	NA	NA	NA	NA	NA	NA	2	1	1
25301	2	0.0495336	BS	3	1	2021	2022	738267	738831	564	18	1	7.3	7	obese	2	0	1	0	1	0	0
25469	2	0.113892	BS	5	1	2021	2022	738323	738831	508	16	1	6.8	5	normal	2	0	1	0	1	0	0
31577	2	0.130728	BS	6	201	2021	2024	738286	739318	1032	33	2	NA	NA	NA	NA	NA	NA	NA	1	0	0
141890	1	0.130728	BS	6	202	2021	2023	738286	739132	846	27	2	NA	NA	NA	NA	NA	NA	NA	1	0	0
141890	1	0.130728	BS	6	4	2021	2024	738286	739588	1302	42	3	10	5	normal	0	0	0	0	0	0	0
141607	1	0.0478505	BS	2	12	2021	2023	738277	738957	680	22	1	NA	NA	NA	NA	NA	NA	NA	2	1	1
141607	1	0.0478505	BS	2	203	2021	2023	738277	739132	855	28	2	NA	NA	NA	NA	NA	NA	NA	3	1	1
65383	2	0.0226676	BS	0	1	2021	2024	738288	739401	1113	36	3	10	6	normal	1	0	1	0	1	0	0
21982	1	0.0679845	BS	2	1	2021	2022	738288	738848	560	18	1	7.5	6	normal	1	0	1	0	1	0	0
30680	2	0.0679845	BS	2	11	2021	2022	738288	738848	560	18	1	NA	6	normal	0	0	1	1	1	0	0
100535	2	0.141464	BS	4	3	2021	2022	738313	738860	547	17	1	7	6	normal	2	0	2	0	2	1	1
44314	2	0.141464	BS	4	2	2021	2023	738313	739201	888	29	2	NA	7	obese	2	0	1	0	1	0	0
25483	2	0.0449686	BS	0	11	2021	2024	738311	739308	997	32	2	8.3	5	normal	2	0	0	0	0	0	0
44032	2	0.0449686	BS	0	1	2021	2023	738311	738957	646	21	1	NA	NA	NA	NA	NA	NA	NA	0	0	0
71662	2	0.125602	BS	7	204	2021	2024	738292	739532	1240	40	3	NA	NA	NA	NA	NA	NA	NA	2	1	1
81866	2	0.116711	BS	2	16	2021	2023	738381	739227	846	27	2	6.5	6	normal	1	0	1	0	1	0	0
30029	2	0.0113038	BS	0	3	2021	2022	738323	738772	449	14	1	7.5	6	normal	1	0	0	0	0	0	0
32947	2	0.107718	BS	5	1	2021	2023	738385	738957	572	18	1	NA	7	obese	2	0	1	0	1	0	0
32947	2	0.107718	BS	5	6	2021	2024	738385	739479	1094	35	2	8	6	normal	2	0	0	0	0	0	0
94904	2	0.0554994	BS	2	4	2021	2024	738344	739561	1217	39	3	8.15	5	normal	1	0	0	0	0	0	0
22536	1	0.0845746	BS	4	1	2021	2022	738363	738799	436	14	1	7.7	5	normal	1	0	1	0	1	0	0
30864	2	0.0845746	BS	4	1	2021	2022	738363	738831	468	15	1	8.4	7	obese	1	0	1	0	1	0	0
30864	2	0.0845746	BS	4	1	2021	2023	738363	739195	832	27	2	7.2	6	normal	1	0	1	0	1	0	0
55367	1	0.105222	BS	7	1	2021	2024	738243	739318	1075	35	2	9.7	6	normal	2	0	1	0	1	0	0
58673	2	0.122384	BS	3	3	2021	2022	738323	738860	537	17	1	6.9	7	obese	2	0	2	0	2	1	1
125562	2	0.127783	BS	7	6	2021	2024	738392	739479	1087	35	2	7.5	5	normal	1	1	1	0	1	0	0
16424	1	0.010448	BS	0	3	2021	2023	738381	738902	521	17	1	9.9	6	normal	1	0	2	0	2	1	1
85793	1	0.0937189	BS	6	7	2021	2022	738399	738779	380	12	1	NA	NA	NA	NA	NA	NA	NA	1	0	0
53056	2	0.043502	BS	6	5	2021	2025	738377	739683	1306	42	3	8	7	obese	1	0	0	0	0	0	0
53056	2	0.043502	BS	6	1	2021	2023	738377	738957	580	19	1	7.3	7	obese	1	0	1	0	1	0	0
53056	2	0.043502	BS	6	1	2021	2024	738377	739318	941	30	2	7.2	7	obese	1	0	1	0	1	0	0
105878	2	0.043502	BS	6	4	2021	2025	738377	739683	1306	42	3	8.3	5	normal	0	0	0	0	0	0	0
105878	2	0.043502	BS	6	1	2021	2024	738377	739318	941	30	2	7.9	6	normal	1	0	0	0	0	0	0
105878	2	0.043502	BS	6	1	2021	2023	738377	738957	580	19	1	8.1	7	obese	1	0	1	0	1	0	0
34485	2	0.043502	BS	6	11	2021	2022	738377	738867	490	16	1	NA	9	obese	1	0	1	1	1	0	0
34485	2	0.043502	BS	6	1	2021	2023	738377	738957	580	19	1	NA	6	normal	1	0	1	0	1	0	0
34485	2	0.043502	BS	6	9	2021	2024	738377	739318	941	30	2	NA	NA	NA	NA	NA	NA	NA	0	0	0
21787	1	0.0115898	BS	1	1	2021	2023	738378	739101	723	23	1	9.9	5	normal	1	1	1	3	3	1	1
32782	2	0.0359467	BS	6	7	2021	2022	738309	738782	473	15	1	6.9	5	normal	1	0	1	0	1	0	0
89466	1	0.0531085	BS	3	1	2021	2022	738356	738791	435	14	1	8.2	6	normal	2	0	2	1	2	1	1
146766	2	0.00445701	NBS	0	31	2021	2024	738403	739270	867	28	2	9.4	5	normal	2	0	0	2	2	1	1
21705	1	0.047172	BS	0	12	2021	2022	738412	738845	433	14	1	NA	NA	NA	NA	NA	NA	NA	1	0	0
60759	2	0.0862597	BS	6	4	2021	2023	738392	739061	669	22	1	7.4	6	normal	2	0	0	1	1	0	0
16719	1	0.0862597	BS	6	4	2021	2023	738392	739061	669	22	1	8.5	5	normal	1	0	0	0	0	0	0
129316	2	0.0604163	BS	3	1	2021	2023	738454	738957	503	16	1	NA	7	obese	1	0	0	0	0	0	0
128679	2	0.0604163	BS	3	1	2021	2023	738454	739195	741	24	2	6.8	6	normal	1	0	1	0	1	0	0
94046	2	0.0604163	BS	3	1	2021	2023	738454	738957	503	16	1	NA	6	normal	1	0	1	0	1	0	0
72782	2	0.0362175	NBS	0	45	2021	2023	738430	739168	738	24	2	9.9	7	obese	2	0	1	0	1	0	0
144305	2	0.0721127	BS	5	9	2021	2024	738412	739318	906	29	2	NA	NA	NA	NA	NA	NA	NA	1	0	0
65749	2	0.129793	BS	2	28	2021	2024	738458	739464	1006	33	2	6.7	7	obese	1	0	1	0	1	0	0
86209	1	0.125199	BS	5	206	2021	2024	738469	739318	849	27	2	NA	NA	NA	NA	NA	NA	NA	1	0	0
95262	2	0.0203816	BS	0	22	2021	2023	738413	739135	722	23	1	6.4	4	normal	2	0	1	2	2	1	1
27998	2	0.203531	BS	7	2	2021	2023	738483	738957	474	15	1	NA	5	normal	1	0	0	0	0	0	0
101049	1	0.203531	BS	7	2	2021	2023	738483	738998	515	16	1	8	6	normal	1	0	0	0	0	0	0
27598	2	0.0159195	NBS	0	5	2021	2023	738501	739134	633	20	1	11	7	obese	2	1	1	2	2	1	1
16766	1	0.0370758	NBS	0	3	2021	2023	738433	739163	730	24	2	10.9	5	normal	1	0	0	0	0	0	0
131686	2	0.00427246	BS	0	1	2020	2022	737955	738831	876	28	2	9.8	8	obese	2	2	1	2	3	1	1
16450	1	0	BS	0	2	2021	2022	738336	738712	376	12	1	NA	6	normal	2	0	1	0	1	0	0
24321	2	0.0399024	BS	0	3	2021	2023	738463	738902	439	14	1	9.1	7	obese	2	0	1	0	1	0	0
28226	2	0.0280706	BS	4	208	2021	2023	738508	738960	452	14	1	8.9	7	obese	1	0	2	0	2	1	1
28890	2	0.104263	BS	1	12	2021	2023	738479	738957	478	15	1	NA	NA	NA	NA	NA	NA	NA	0	0	0
137711	1	0.0281996	BS	0	5	2020	2022	737896	738592	696	22	1	NA	NA	NA	NA	NA	NA	NA	1	0	0
69041	1	0.0496456	BS	1	1	2021	2023	738280	738957	677	22	1	NA	5	normal	2	0	0	0	0	0	0
31079	2	0.000488281	BS	0	20	2021	2024	738486	739262	776	25	2	NA	NA	NA	NA	NA	NA	NA	1	0	0
99128	2	0.0574243	BS	0	1	2021	2023	738511	739171	660	21	1	NA	7	obese	1	0	0	0	0	0	0
105712	1	0.0451997	BS	5	1	2021	2023	738512	738957	445	14	1	NA	6	normal	1	0	1	0	1	0	0
104905	1	0.0451997	BS	5	2	2021	2023	738512	738957	445	14	1	NA	6	normal	1	0	0	0	0	0	0
27652	2	0.0451997	BS	5	2	2021	2023	738512	738957	445	14	1	NA	6	normal	1	0	0	0	0	0	0
50226	2	0.0774421	BS	4	2	2021	2024	738471	739286	815	26	2	8.3	7	obese	2	0	0	NA	0	0	0
50226	2	0.0774421	BS	4	2	2021	2025	738471	739683	1212	39	3	7.3	6	normal	1	0	0	0	0	0	0
50226	2	0.0774421	BS	4	2	2021	2022	738471	738837	366	12	1	NA	5	normal	2	0	0	0	0	0	0
22104	1	0.00302419	BS	2	7	2021	2022	738329	738782	453	14	1	9.8	5	normal	1	0	NA	NA	1	0	0
20816	2	0.0240678	BS	0	3	2021	2023	738473	738902	429	14	1	8.4	6	normal	1	0	1	0	1	0	0
124488	2	0.125199	BS	5	1	2021	2023	738503	738957	454	14	1	NA	7	obese	1	0	0	0	0	0	0
105018	1	0.0160902	NBS	0	2	2021	2023	738519	739004	485	15	1	11.5	6	normal	2	1	2	2	2	1	1
75991	2	0.132833	BS	5	36	2022	2025	738554	739633	1079	35	2	7.15	7	obese	2	0	1	0	1	0	0
22059	1	0.132833	BS	5	2	2022	2024	738554	739424	870	28	2	NA	6	normal	1	0	0	0	0	0	0
24983	2	0.00283411	BS	5	2	2021	2024	738411	739594	1183	38	3	9.4	7	obese	0	0	0	0	0	0	0
24983	2	0.00283411	BS	5	7	2021	2022	738411	738782	371	12	1	7.9	5	normal	0	0	0	0	0	0	0
132307	2	0.0562045	BS	5	6	2022	2024	738536	739479	943	31	2	8	6	normal	1	0	1	0	1	0	0
132307	2	0.0562045	BS	5	1	2022	2023	738536	738957	421	13	1	NA	7	obese	1	0	1	0	1	0	0
133986	2	0.115021	BS	0	1	2021	2022	738465	738831	366	12	1	NA	NA	NA	NA	NA	NA	NA	1	0	0
86988	2	0.115021	BS	0	1	2021	2022	738465	738831	366	12	1	NA	NA	NA	NA	NA	NA	NA	0	0	0
22354	1	0.0187465	NBS	0	20	2022	2023	738591	738981	390	12	1	11.8	5	normal	1	0	0	0	0	0	0
51400	2	0.0862505	BS	6	1	2022	2023	738526	738957	431	14	1	NA	6	normal	1	0	1	0	1	0	0
53472	1	0.0787392	BS	5	1	2022	2023	738552	738957	405	13	1	NA	6	normal	1	0	1	0	1	0	0
53472	1	0.0787392	BS	5	4	2022	2024	738552	739563	1011	33	2	9.7	5	normal	0	0	0	0	0	0	0
54020	1	0.0787392	BS	5	4	2022	2024	738552	739561	1009	33	2	10.1	5	normal	0	0	1	1	1	0	0
24727	2	0.131353	BS	2	12	2022	2024	738566	739333	767	25	2	7.15	5	normal	1	0	1	0	1	0	0
97542	2	0.0405843	BS	0	1	2022	2024	738591	739401	810	26	2	NA	5	normal	1	0	0	2	2	1	1
119947	2	0.0891801	BS	7	32	2022	2025	738581	739632	1051	34	2	8.5	5	normal	2	0	1	0	1	0	0
25762	2	0.0846039	BS	3	209	2022	2024	738589	739318	729	23	1	NA	NA	NA	NA	NA	NA	NA	1	0	0
23409	1	0.183102	BS	4	1	2021	2022	738386	738831	445	14	1	7.4	5	normal	1	0	1	0	1	0	0
28974	2	0.0577484	BS	3	2	2022	2023	738616	738998	382	12	1	7	6	normal	2	0	1	1	1	0	0
28374	2	0.0577484	BS	3	9	2022	2024	738616	739424	808	26	2	8.1	5	normal	2	0	0	0	0	0	0
22008	1	0.277218	BS	4	4	2022	2024	738615	739590	975	32	2	10.1	5	normal	1	0	1	1	1	0	0
56866	2	0.0634807	BS	4	4	2022	2025	738633	739683	1050	34	2	7	5	normal	1	0	0	0	0	0	0
56866	2	0.0634807	BS	4	9	2022	2024	738633	739318	685	22	1	NA	NA	NA	NA	NA	NA	NA	1	0	0
22260	1	0.0611894	BS	3	1	2022	2023	738620	739195	575	18	1	NA	NA	NA	NA	NA	NA	NA	2	1	1
22260	1	0.0611894	BS	3	4	2022	2025	738620	739683	1063	34	2	10	6	normal	1	0	0	0	0	0	0
90889	2	0.0611894	BS	3	1	2022	2024	738620	739318	698	22	1	8.6	6	normal	1	0	0	0	0	0	0
90889	2	0.0611894	BS	3	1	2022	2024	738620	739561	941	30	2	NA	NA	NA	NA	NA	NA	NA	2	1	1
49289	2	0	BS	0	3	2021	2022	738460	738860	400	13	1	8.2	7	obese	2	0	1	0	1	0	0
98900	2	0.0938608	BS	5	1	2022	2023	738646	739195	549	18	1	7.7	NA	NA	2	0	0	0	0	0	0
32776	2	0.133069	BS	3	2	2021	2023	738515	739200	685	22	1	NA	5	normal	2	0	1	0	1	0	0
25493	2	0.133069	BS	3	13	2021	2024	738515	739407	892	29	2	10	4	normal	1	0	1	0	1	0	0
23114	1	0.133069	BS	3	12	2021	2023	738515	738957	442	14	1	NA	NA	NA	NA	NA	NA	NA	0	0	0
39267	2	0.0336466	BS	2	10	2022	2025	738680	739645	965	31	2	9.15	7	obese	1	0	1	1	1	0	0
36462	1	0.0291606	BS	2	1	2019	2023	737768	738957	1189	39	3	NA	6	normal	2	0	1	0	1	0	0
54893	1	0.134423	BS	4	1	2022	2023	738618	739195	577	18	1	8.6	6	normal	2	1	2	0	2	1	1
123942	2	0.134423	BS	4	211	2022	2024	738618	739318	700	23	1	NA	NA	NA	NA	NA	NA	NA	0	0	0
123942	2	0.134423	BS	4	1	2022	2023	738618	739195	577	18	1	7.25	6	normal	1	0	1	0	1	0	0
22512	1	0.0588771	NBS	0	8	2022	2023	738665	739214	549	18	1	NA	NA	NA	NA	NA	NA	NA	1	0	0
94251	1	2.82E-05	BS	2	8	2022	2024	738710	739270	560	18	1	11	5	normal	2	0	0	0	0	0	0
28976	2	2.82E-05	BS	2	2	2022	2023	738710	739202	492	16	1	NA	6	normal	2	0	0	0	0	0	0
130887	2	0.0504384	BS	4	6	2022	2024	738681	739562	881	28	2	7	6	normal	1	0	1	0	1	0	0
104238	1	0.148624	BS	8	2	2022	2024	738700	739594	894	29	2	9.2	6	normal	1	0	0	0	0	0	0
104238	1	0.148624	BS	8	212	2022	2024	738700	739318	618	20	1	NA	NA	NA	NA	NA	NA	NA	1	0	0
148262	1	0.0476327	BS	1	1	2022	2023	738576	738957	381	12	1	NA	7	obese	0	0	0	0	0	0	0
95460	2	0.0712936	BS	4	4	2022	2024	738658	739563	905	29	2	7.3	4	normal	1	0	0	1	1	0	0
99731	2	0.0712936	BS	4	213	2022	2024	738658	739318	660	21	1	NA	NA	NA	NA	NA	NA	NA	2	1	1
67510	2	0.0712936	BS	4	9	2022	2024	738658	739318	660	21	1	NA	NA	NA	NA	NA	NA	NA	1	0	0
21855	1	0.000506021	BS	0	11	2021	2024	738512	739308	796	26	2	NA	NA	NA	NA	NA	NA	NA	2	1	1
21855	1	0.000506021	BS	0	11	2021	2024	738512	739518	1006	33	2	7.8	7	obese	0	0	2	1	2	1	1
28537	2	0.0378562	BS	0	3	2021	2022	738220	738825	605	19	1	NA	NA	NA	NA	NA	NA	NA	1	0	0
137796	2	0.0551903	BS	2	10	2022	2023	738706	739224	518	17	1	NA	NA	NA	NA	NA	NA	NA	1	0	0
120223	2	0.0551903	BS	2	5	2022	2024	738706	739318	612	20	1	NA	NA	NA	NA	NA	NA	NA	0	0	0
26407	2	0.0976335	BS	5	28	2022	2024	738706	739464	758	24	2	7.3	6	normal	3	0	2	0	2	1	1
42109	1	0.352838	BS	5	4	2022	2024	738725	739590	865	28	2	10.3	5	normal	1	0	1	1	1	0	0
73118	1	0.205816	BS	6	6	2022	2024	738615	739479	864	28	2	8	4	normal	1	0	1	0	1	0	0
73118	1	0.205816	BS	6	215	2022	2024	738615	739318	703	23	1	NA	NA	NA	NA	NA	NA	NA	1	0	0
109723	2	0.0513351	BS	0	18	2022	2023	738700	739100	400	13	1	NA	NA	NA	NA	NA	NA	NA	2	1	1
39145	1	0.0400579	BS	0	22	2022	2023	738705	739100	395	12	1	9.1	5	normal	1	0	1	0	1	0	0
25066	2	0.0400579	BS	0	37	2022	2024	738705	739399	694	22	1	5	7	obese	1	0	1	0	1	0	0
25034	2	0.0875298	NBS	0	3	2022	2023	738687	739163	476	15	1	6.95	6	normal	1	0	2	0	2	1	1
29510	2	0.0875298	NBS	0	3	2022	2023	738687	739163	476	15	1	8.17	6	normal	1	0	1	0	1	0	0
90693	1	0.109211	BS	3	9	2022	2024	738712	739318	606	19	1	NA	NA	NA	NA	NA	NA	NA	0	0	0
76894	1	0.109211	BS	3	9	2022	2024	738712	739318	606	19	1	NA	NA	NA	NA	NA	NA	NA	1	0	0
23454	1	0.0608242	BS	4	6	2022	2024	738660	739479	819	26	2	8.4	4	normal	1	0	1	1	1	0	0
30880	2	0.0524226	BS	2	17	2022	2023	738757	739196	439	14	1	6	5	normal	0	0	0	0	0	0	0
120432	1	0.0864721	BS	6	1	2022	2023	738721	739195	474	15	1	10	6	normal	2	0	1	0	1	0	0
120432	1	0.0864721	BS	6	5	2022	2025	738721	739683	962	31	2	10	6	normal	2	0	1	0	1	0	0
82341	1	0.0864721	BS	6	1	2022	2023	738721	739195	474	15	1	10.05	6	normal	0	0	2	0	2	1	1
82341	1	0.0864721	BS	6	217	2022	2024	738721	739318	597	19	1	NA	NA	NA	NA	NA	NA	NA	1	0	0
82341	1	0.0864721	BS	6	4	2022	2025	738721	739683	962	31	2	10.2	5	normal	0	0	0	0	0	0	0
138891	2	0.0385722	BS	6	1	2022	2023	738748	739195	447	14	1	7.45	6	normal	1	0	1	0	1	0	0
138891	2	0.0385722	BS	6	4	2022	2024	738748	739562	814	26	2	7.92	6	normal	1	0	0	0	0	0	0
21837	1	0.0385722	BS	6	1	2022	2023	738748	739195	447	14	1	8.45	5	normal	2	0	1	0	1	0	0
109422	2	0.15798	BS	8	218	2022	2023	738752	739132	380	12	1	NA	NA	NA	NA	NA	NA	NA	1	0	0
147177	1	0.15798	BS	8	219	2022	2023	738752	739132	380	12	1	NA	NA	NA	NA	NA	NA	NA	1	0	0
138027	1	0.0225297	BS	0	21	2022	2024	738715	739457	742	24	2	9.8	5	normal	1	0	0	0	0	0	0
26762	2	0.080581	BS	1	220	2022	2024	738772	739318	546	17	1	NA	NA	NA	NA	NA	NA	NA	1	0	0
24659	2	0.0214388	BS	0	11	2022	2024	738772	739308	536	17	1	8.8	4	normal	2	0	1	0	1	0	0
64866	1	0.0761063	BS	0	17	2022	2024	738764	739353	589	19	1	7	4	normal	0	0	0	0	0	0	0
69792	1	0.0625	BS	0	30	2020	2022	738041	738774	733	24	2	NA	NA	NA	NA	NA	NA	NA	2	1	1
28006	2	0.0614146	BS	5	2	2022	2023	738808	739202	394	12	1	NA	5	normal	2	0	0	0	0	0	0
65430	2	0.0940205	BS	8	4	2022	2025	738788	739683	895	29	2	8	5	normal	2	0	0	1	1	0	0
65430	2	0.0940205	BS	8	9	2022	2024	738788	739318	530	17	1	NA	NA	NA	NA	NA	NA	NA	1	0	0
69823	2	0.0940205	BS	8	6	2022	2024	738788	739479	691	22	1	7.4	5	normal	2	0	0	0	0	0	0
101486	1	0.0940205	BS	8	221	2022	2024	738788	739318	530	17	1	NA	NA	NA	NA	NA	NA	NA	1	0	0
23846	1	0.120285	BS	4	13	2022	2024	738684	739407	723	23	1	8	4	normal	2	0	0	0	0	0	0
22328	1	0.120285	BS	4	4	2022	2024	738684	739559	875	28	2	10.1	5	normal	1	0	1	0	1	0	0
22328	1	0.120285	BS	4	222	2022	2024	738684	739318	634	20	1	NA	NA	NA	NA	NA	NA	NA	2	1	1
82104	2	0	BS	0	12	2021	2023	738418	738957	539	17	1	NA	NA	NA	NA	NA	NA	NA	0	0	0
27087	2	0.0451503	BS	1	6	2022	2023	738660	739065	405	13	1	7.8	6	normal	0	0	1	0	1	0	0
27783	2	0.0758161	BS	4	2	2022	2023	738778	739202	424	13	1	NA	6	normal	2	0	0	0	0	0	0
42625	1	0.206839	BS	7	223	2022	2024	738830	739318	488	16	1	NA	NA	NA	NA	NA	NA	NA	1	0	0
109528	2	0.103644	BS	2	15	2022	2024	738741	739277	536	17	1	NA	NA	NA	NA	NA	NA	NA	0	0	0
22099	1	0.072124	BS	3	4	2022	2024	738840	739590	750	24	2	10.2	6	normal	0	0	0	1	1	0	0
134710	1	7.45E-09	BS	0	1	2020	2023	737863	738957	1094	35	2	NA	6	normal	2	0	1	0	1	0	0
30271	2	0.0513381	NBS	0	11	2022	2024	738837	739595	758	24	2	8.5	5	normal	1	0	0	0	0	0	0
141652	1	0.0397123	BS	0	8	2022	2024	738755	739394	639	21	1	8.6	5	normal	1	0	1	0	1	0	0
101525	2	0.0883476	BS	6	14	2023	2024	738891	739418	527	17	1	7.2	5	normal	1	0	0	0	0	0	0
35049	1	0.0883476	BS	6	14	2023	2024	738891	739418	527	17	1	8.85	5	normal	2	0	0	1	1	0	0
93138	1	0.0883476	BS	6	4	2023	2024	738891	739559	668	21	1	9	5	normal	0	0	0	0	0	0	0
21954	1	0.0883476	BS	6	14	2023	2024	738891	739418	527	17	1	9	5	normal	2	0	0	1	1	0	0
54331	1	0.0531021	BS	6	1	2023	2024	738891	739318	427	14	1	9.8	6	normal	1	0	1	0	1	0	0
145922	2	0.0555118	BS	4	3	2023	2024	738912	739373	461	15	1	8.4	6	normal	1	0	1	0	1	0	0
139019	2	0.0595539	BS	0	17	2023	2024	738888	739339	451	14	1	6.7	4	normal	1	0	1	1	1	0	0
148175	1	0.0595539	BS	0	17	2023	2024	738888	739339	451	14	1	7	4	normal	0	0	0	0	0	0	0
90756	2	0.0443907	BS	3	9	2023	2024	738920	739318	398	13	1	NA	NA	NA	NA	NA	NA	NA	1	0	0
122651	2	0.158834	BS	2	2	2023	2025	738892	739683	791	26	2	10	6	normal	1	0	0	0	0	0	0
23102	1	1.99E-05	BS	2	8	2023	2024	738942	739365	423	13	1	NA	NA	NA	NA	NA	NA	NA	1	0	0
40172	2	0.00384116	BS	0	2	2023	2024	738916	739286	370	12	1	7.75	5	normal	2	0	1	1	1	0	0
29422	2	0.0451997	BS	5	6	2023	2024	738947	739479	532	17	1	6.7	4	normal	0	0	0	0	0	0	0
39917	2	0.00426874	BS	5	14	2023	2024	738946	739418	472	15	1	7	5	normal	1	0	0	0	0	0	0
38976	2	0.104213	BS	5	4	2023	2024	738937	739561	624	20	1	8.19	4	normal	0	1	0	1	1	0	0
25642	2	0.0761248	BS	7	4	2023	2024	738943	739311	368	12	1	7.7	6	normal	1	0	0	1	1	0	0
103580	2	5.72E-06	BS	0	9	2023	2024	738949	739318	369	12	1	NA	NA	NA	NA	NA	NA	NA	1	0	0
23590	1	0.000103122	BS	0	224	2022	2024	738795	739318	523	17	1	NA	NA	NA	NA	NA	NA	NA	1	0	0
75872	2	0.0104411	BS	4	18	2023	2025	738952	739717	765	25	2	8	5	normal	1	0	0	0	0	0	0
41824	1	0.0291606	BS	2	15	2019	2024	737768	739346	1578	51	4	NA	NA	NA	NA	NA	NA	NA	2	1	1
83235	1	0.149061	BS	5	6	2023	2024	738985	739479	494	16	1	8.8	5	normal	1	0	1	0	1	0	0
93066	2	0.180256	BS	6	6	2023	2024	738973	739479	506	16	1	6.4	6	normal	1	1	1	0	1	0	0
147309	2	0.0624029	BS	8	6	2023	2024	739044	739479	435	14	1	7.9	5	normal	0	0	0	0	1	0	0
125576	1	0.0624029	BS	8	6	2023	2024	739044	739479	435	14	1	8.5	4	normal	2	0	0	0	0	0	0
93519	2	0.0150786	NBS	0	44	2023	2025	739077	739679	602	19	1	7.65	4	normal	0	0	1	0	1	0	0
40119	2	0.202269	BS	6	6	2023	2024	739059	739479	420	13	1	7.5	6	normal	1	0	1	0	1	0	0
130728	1	0.202269	BS	6	6	2023	2024	739059	739479	420	13	1	9.7	6	normal	0	1	1	0	1	0	0
97484	1	0.30492	BS	2	9	2023	2024	738952	739318	366	12	1	NA	NA	NA	NA	NA	NA	NA	0	0	0
104562	1	0.112993	BS	7	4	2023	2024	739116	739562	446	14	1	8.69	5	normal	1	0	0	0	0	0	0
119522	2	0.112993	BS	7	4	2023	2024	739116	739561	445	14	1	6.51	4	normal	1	0	0	1	1	0	0
140404	1	0.112993	BS	7	4	2023	2024	739116	739562	446	14	1	7.5	4	normal	0	0	0	0	0	0	0
82971	2	0.0786333	BS	1	6	2023	2024	739072	739479	407	13	1	9.9	6	normal	0	1	1	1	1	0	0
82971	2	0.0786333	BS	1	4	2023	2024	739072	739588	516	16	1	10.7	5	normal	1	0	0	0	0	0	0
142437	1	0.0786333	BS	1	4	2023	2024	739072	739562	490	16	1	12.8	5	normal	1	0	0	0	0	0	0
29539	2	0.0786333	BS	1	13	2023	2025	739072	739639	567	18	1	10	5	normal	1	0	1	0	1	0	0
91588	1	0.0789285	BS	4	2	2023	2024	739085	739565	480	15	1	NA	5	normal	1	0	0	0	0	0	0
70188	1	0.0789285	BS	4	6	2023	2024	739085	739479	394	12	1	8.4	4	normal	0	0	0	0	0	0	0
93762	1	0.1012	BS	4	2	2023	2025	739128	739753	625	20	1	NA	6	normal	1	0	1	0	1	0	0
68515	1	0.0820241	BS	4	4	2023	2024	739103	739590	487	15	1	9.8	5	normal	0	0	0	1	1	0	0
79399	2	0.10588	BS	4	4	2023	2024	739073	739559	486	15	1	8	5	normal	1	0	0	0	0	0	0
141455	2	0.10588	BS	4	4	2023	2024	739073	739562	489	16	1	7.4	4	normal	0	0	0	1	1	0	0
147536	1	0.10588	BS	4	4	2023	2024	739073	739559	486	15	1	9.2	4	normal	0	0	0	0	0	0	0
108963	2	0.10588	BS	4	4	2023	2024	739073	739561	488	15	1	6.38	4	normal	1	0	0	0	0	0	0
126946	1	0	BS	1	15	2022	2024	738748	739277	529	17	1	NA	NA	NA	NA	NA	NA	NA	0	0	0
90526	1	0.22566	BS	1	15	2022	2024	738748	739277	529	17	1	NA	NA	NA	NA	NA	NA	NA	1	0	0
69157	1	0.103644	BS	2	15	2022	2024	738741	739277	536	17	1	NA	NA	NA	NA	NA	NA	NA	1	0	0
136364	1	0.103644	BS	2	15	2022	2024	738741	739277	536	17	1	NA	NA	NA	NA	NA	NA	NA	1	0	0
60578	2	0.099322	BS	6	4	2023	2024	739018	739563	545	17	1	7.1	4	normal	0	0	0	1	1	0	0
43534	2	0.099322	BS	6	4	2023	2024	739018	739563	545	17	1	7.16	4	normal	0	0	0	0	0	0	0
62575	1	0.189823	BS	4	16	2023	2025	739177	739711	534	17	1	8.5	5	normal	0	0	0	0	0	0	0
96132	2	0.185102	BS	5	4	2023	2024	739142	739561	419	13	1	7.4	4	normal	0	0	0	0	0	0	0
36475	1	0.185102	BS	5	32	2023	2025	739142	739632	490	16	1	8.1	4	normal	0	0	0	0	0	0	0
63580	1	0.185102	BS	5	4	2023	2024	739142	739562	420	13	1	7.7	4	normal	0	0	0	0	0	0	0
51352	1	0.0726667	BS	3	6	2023	2025	739173	739625	452	14	1	8.2	6	normal	1	0	0	0	0	0	0
116400	2	0.0592259	BS	5	4	2023	2024	739155	739588	433	14	1	7.8	6	normal	0	0	0	1	1	0	0
92990	2	0	BS	0	3	2022	2025	738642	739681	1039	34	2	6.6	7	obese	2	0	2	0	2	1	1
42194	1	0	BS	0	2	2022	2024	738840	739318	478	15	1	NA	NA	NA	NA	NA	NA	NA	0	0	0
35259	1	0.031684	BS	1	8	2023	2025	739225	739693	468	15	1	9.5	5	normal	1	0	2	0	2	1	1
123157	2	0.031684	BS	1	8	2023	2025	739225	739693	468	15	1	9.1	5	normal	1	0	0	0	0	0	0
147075	2	3.36E-05	BS	3	4	2023	2024	739193	739588	395	12	1	8.2	5	normal	0	0	0	1	1	0	0
75316	1	0.00500488	BS	0	2	2023	2024	738938	739424	486	16	1	NA	5	normal	2	0	1	0	1	0	0
88516	2	0.161307	BS	4	4	2023	2024	739189	739563	374	12	1	7.4	4	normal	1	0	0	0	0	0	0
34558	2	0.0649349	BS	2	16	2024	2025	739282	739711	429	14	1	6	5	normal	0	0	0	0	0	0	0
57998	1	0.0610034	BS	5	4	2024	2025	739265	739644	379	12	1	8.7	5	normal	0	0	0	0	0	0	0
137463	2	0.197329	BS	5	5	2024	2025	739293	739683	390	12	1	8	7	obese	1	0	1	0	1	0	0
64991	2	0.0270054	BS	3	2	2023	2024	739193	739566	373	12	1	NA	6	normal	1	0	0	0	0	0	0
39667	2	0.074811	BS	5	5	2024	2025	739286	739683	397	13	1	8	6	normal	0	0	1	0	1	0	0
147580	2	0.172406	BS	2	13	2023	2025	739220	739639	419	13	1	8	5	normal	1	0	0	0	0	0	0
21991	1	0.172406	BS	2	13	2023	2025	739220	739639	419	13	1	8.6	4	normal	1	0	0	0	0	0	0
125238	2	0	BS	0	24	2021	2025	738481	739682	1201	39	3	NA	5	normal	2	1	2	0	2	1	1
106529	1	0.0136101	BS	3	25	2023	2024	739024	739530	506	16	1	NA	NA	NA	NA	NA	NA	NA	0	0	0
41655	2	0.0136101	BS	3	25	2023	2024	739024	739530	506	16	1	NA	NA	NA	NA	NA	NA	NA	0	0	0
81897	1	2.60E-17	BS	0	24	2022	2025	738802	739682	880	28	2	NA	5	normal	2	1	2	1	2	1	1
64431	2	0.00646907	BS	1	15	2022	2025	738577	739679	1102	36	3	NA	NA	NA	NA	NA	NA	NA	1	0	0
68430	2	0.0322374	BS	0	15	2017	2025	736755	739679	2924	96	8	NA	NA	NA	NA	NA	NA	NA	1	0	0
105703	1	0.0270054	BS	3	15	2023	2025	739193	739679	486	16	1	NA	NA	NA	NA	NA	NA	NA	0	0	0
65407	1	0.0977243	BS	0	3	2023	2025	738994	739681	687	22	1	10.8	7	obese	2	0	2	0	2	1	1
134145	1	0	BS	0	3	2020	2025	737910	739681	1771	58	4	7.55	6	normal	2	0	1	0	1	0	0
